# Supplementary material for: Do novel genes drive morphological novelty? An investigation of the nematosomes in the sea anemone Nematostella vectensis
Source: BMC Evol Biol. 2016 May 23;16:114. doi: 10.1186/s12862-016-0683-3 (PMC4877951; doi:10.1186/s12862-016-0683-3)
Supplement: Additional file 2: — (A) Small cellular material moving through the tentacle lumen of a primary/immature polyp. (B) Small cellular material and nematosomes moving through the tentacle of an adult polyp. (ZIP 51824 kb) [file 12862_2016_683_MOESM2_ESM.zip]

Archive with 2 entries (2 files):
- Additional File 2A.mp4
- Additional File 2B.mp4
