# Supplementary material for: Do novel genes drive morphological novelty? An investigation of the nematosomes in the sea anemone Nematostella vectensis
Source: BMC Evol Biol. 2016 May 23;16:114. doi: 10.1186/s12862-016-0683-3 (PMC4877951; doi:10.1186/s12862-016-0683-3)
Supplement: Additional file 7: — Nucleotide sequences for 82 sequences with alien index > 0. (FA 51 kb) [file 12862_2016_683_MOESM7_ESM.fa]

>NvecRef.330.1
GTACCATACTCAGGCACACAAAAATACTGATAGCAGTCGGCGTGTGAATCATTAGCCTTGCGACCCTCGGCAGCAAGAACCATACGACCAATATCACGAAAATAGTCACGCAAAGCATTGGGATTATCATAAAACGCCTCTAATCGGTCGTCAGCCAACGTGAGAGTGTCAAAAACGATAAACCAACCATCAGCATGAGCCTGTCGCATTGCATTCATCAAACGCTGAATAGCAAAGCCTCTACGCGATTTCATAGTGGAGGCCTCCAGCAATCTTGAACACTCATCCTTAATACCTTTCTTTTTGGGGTAATTATACTCATCGCGAATATCCTTAAGAGGGCGTTCAGCAGCCAGCTTGCGGCAAAACTGCGTAACCGTCTTCTCGTTCTCTAAAAACCATTTTTCGTCCCCTTCGGGGCGGTGGTCTATAGTGTTATTAATATCAAGTTGGGGGAGCACATTGTAGCATTGTGCCAATTCATCCATTAACTTCTCAGTAACAGATACAAACTCATCACGAACGTCAGAAGCAGCCTTATGGCCGTCAACATACATATCACCATTATCGAACTCAACGCCCTGCATACGAAAAGACAGAATCTCTTCCAAGAGCTTGATGCGGTTATCCATCTGCTTATGGAAGCCAAGCATTGGGGATTGAGAAAGAGTAGAAATGCCACAAGCCTCAATAGCAGGTTTAAGAGCCTCGATACGCTCAAAGTCAAAATAATCAGCGTGACATTCAGAAGGGTAATAAGAACGAACCATAAAAAAGCCTCCAAGATTTGGAGGCATGAAAACATACAATTGGGAGGGTGTCAATCCTGACGGTTATTTCCTAGACAAATTAGAGCCAATACCATCAGCTTTACCGTCTTTCCAGAAATTGTTCCAAGTATCGGCAACAGCTTTATCAATACCATGAAAAATATCAACCACACCAGAAGCAGCATCAGTGACGACATTAGAAATATCCTTTGCAGTAGCGCCAATATGAGAAGAGCCATACCGCTGATTCTGCGTTTGCTGATGAACTAAGTCAACCTCAGCACTAACCTTGCGAGTCATTTCTTTGATTTGGTCATTGGTAAAATACTGACCAGCCGTTTGAGCTTGAGTAAGCATTTGGCGCATAATCTCGGAAACCTGCTGTTGCTTGGAAAGATTGGTGTTTTCCATAATAGACGCAACGCGAGCAGTAGACTCCTTCTGTTGATAAGCAAGCATCTCATTTTGTGCATATACCTGGTCTTTCGTATTCTGGCGTGAAGTCGCCGACTGAATGCCAGCAATCTCTTTTTGAGTCTCATTTTGCATCTCGGCAATCTCTTTCTGATTGTCCAGTTGCATTTTAGTAAGCTCTTTTTGATTCTCAAATCCGGCGTCAACCATACCAGCAGAGGAAGCATCAGCACCAGCACGCTCCCAAGCATTAAGCTCAGGAAATGCAGCAGCAAGATAATCACGAGTATCCTTTCCTTTATCAGCGGCAGACTTGCCACCAAGTCCAACCAAATCAAGCAACTTATCAGAAACGGCAGAAGTGCCAGCCTGCAACGTACCTTCAAGAAGTCCTTTACCAGCTTTAGCCATAGCACCAGAAACAAAACTAGGGACGGCCTCATCAGGGTTAGGAACATTAGAGCCTTGAATGGCAGATTTAATACCAGCATCACCCATGCCTACAGTATTGTTATCGGTAGCAAGCACATCACCTTGAATGCCACCGGAGGCGGCTTTTTGACCGCCTCCAAACAATTTAGACATGGCGCCACCAGCAAGAGCAGAAGCAATACCGCCAGCAATAGCACCAAACATAAATCACCTCACTTAAGTGGCTGGAGACAAATAATCTCTTTAATAACCTGATTCAGCGAAACCAATCCGCGGCATTTAGTAGCGGTAAAGTTAGACCAAACCATGAAACCAACATAAACATTATTGCCCGGCGTACGGGGAAGGACGTCAATAGTCACACAGTCCTTGACGGTATAATAACCACCATCATGGCGACCATCCAAAGGATAAACATCATAGGCAGTCGGGAGGGTAGTCGGAACCGAAGAAGACTCAAAGCGAACCAAACAGGCAAAAAATTTAGGGTCGGCATCAAAAGCAATATCAGCACCAACAGAAACAACCTGATTAGCGGCGTTGACAGATGTATCCATCTGAATGCAATGAAGAAAACCACCATTACCAGCATTAACCGTCAAACTATCAAAATATAACGTTGACGATGTAGCTTTAGGTGTCTGTAAAACAGGTGCCGAAGAAGCTGGAGTAACAGAAGTGAGAACCAGCTTATCAGAAAAAAAGTTTGAATTATGGCGAGAAATAAAAGTCTGAAACATGATTAAACTCCTAAGCAGAAAACCTACCGCGCTTCGCTTGGTCAACCCCTCAGCGGCAAAAATTAAAATTTTTACCGCTTCGGCGTTATAACCTCACACTCAATCTTTTATCACGAAGTCATGATTGAATCGCGAGTGGTCGGCAGATTGCGATAAACGGTCACATTAAATTTAACCTGACTATTCCACTGCAACAACTGAACGGACTGGAAACACTGGTCATAATCATGGTGGCGAATAAGTACGCGTTCTTGCAAATCACCAGAAGGCGGTTCCTGAATGAATGGGAAGCCTTCAAGAAGGTGATAAGCAGGAGAAACATACGAAGGCGCATAACGATACCACTGACCCTCAGCAATCTTAAACTTCTTAGACGAATCACCAGAACGGAAAACATCCTTCATAGAAATTTCACGCGGCGGCAAGTTGCCATACAAAACAGGGTCGCCAGCAATATCGGTATAAGTCAAAGCACCTTTAGCGTTAAGGTACTGAATCTCTTTAGTCGCAGTAGGCGGAAAACGAACAAGCGCAAGAGTAAACATAGTGCCATGCTCAGGAACAAAGAAACGCGGCACAGAATGTTTATAGGTCTGTTGAACACGACCAGAAAACTGGCCTAACGACGTTTGGTCAGTTCCATCAACATCATAGCCAGATGCCCAGAGATTAGAGCGCATGACAAGTAAAGGACGGTTGTCAGCGTCATAAGAGGTTTTACCTCCAAATGAAGAAATAACATCATGGTAACGCTGCATGAAGTAATCACGTTCTTGGTCAGTATGCAAATTAGCATAAGCAGCTTGCAGACCCATAATGTCAATAGATGTGGTAGAAGTCGTCATTTGGCGAGAAAGCTCAGTCTCAGGAGGAAGCGGAGCAGTCCAAATGTTTTTGAGATGGCAGCAACGGAAACCATAACGAGCATCATCTTGATTAAGCTCATTAGGGTTAGCCTCGGTACGGTCAGGCATCCACGGCGCTTTAAAATAGTTGTTATAGATATTCAAATAACCCTGAAACAAATGCTTAGGGATTTTATTGGTATCAGGGTTAATCGTGCCAAGAAAAGCGGCATGGTCAATATAACCAGTAGTGTTAACAGTCGGGAGAGGAGTGGCATTAACACCATCCTTCATGAACTTAATCCACTGTTCACCATAAACGTGACGATGAGGGACATAAAAAGTAAAAATGTCTACAGTAGAGTCAATAGCAAGGCCACGACGCAATGGAGAAAGACGGAGAGCGCCAACGGCGTCCATCTCGAAGGAGTCGCCAGCGATAACCGGAGTAGTTGAAATGGTAATAAGACGACCAATCTGACCAGCAAGGAAGCCAAGATGGGAAAGGTCATGCGGCATACGCTCGGCGCCAGTTTGAATATTAGACATAATTTATCCTCAAGTAAGGGGCCGAAGCCCCTGCAATTAAAATTGTTGACCACCTACATACCAAAGACGAGCGCCTTTACGCTTGCCTTTAGTACCTCGCAACGGCTGCGGACGACCAGGGCGAGCGCCAGAACGTTTTTTACCTTTAGACATTACATCACTCCTTCTGCACGTAATTTTTGACGCACGTTTTCTTCTGCGTCAGTAAGAACGTCAGTGTTTCCTGCGCGTACACGCAAGGTAAACGCGAACAATTCAGCGGCTTTAACCGGACGCTCGACGCCATTAATAATGTTTTCCGTAAATTCAGCGCCTTCCATGATGAGACAGGCCGTTTGAATGTTGACGGGATGAACATAATAAGCAATGACGGCAGCAATAAACTCAACAGGAGCAGGAAAGCGAGGGTATCCTACAAAGTCCAGCGTACCATAAACGCAAGCCTCAACGCAGCGACGAGCACGAGAGCGGTCAGTAGCAATCCAAACTTTGTTACTCGTCAGAAAATCGAAATCATCTTCGGTTAAATCCAAAACGGCAGAAGCCTGAATGAGCTTAATAGAGGCCAAAGCGGTCTGGAAACGTACGGATTGTTCAGTAACTTGACTCATGATTTCTTACCTATTAGTGGTTGAACAGCATCGGACTCAGATAGTAATCCACGCTCTTTTAAAATGTCAACAAGAGAATCTCTACCATGAACAAAATGTGACTCATATCTAAACCAGTCCTTGACGAACGTGCCAAGCATATTAAGCCACTTCTCCTCATCCAACGCGTCAGTTTTTGACAGAATCGTTAGTTGATGGCGAAAGGTCGCAAAGTAAGAGCTTCTCGAGCTGCGCAAGGATAGGTCGAATTTTCTCATTTTCCGCCAGCAGTCCACTTCGATTTAATTCGTAAACAAGCAGTAGTAATTCCTGCTTTATCAAGATAATTTTTCGACTCATCAGAAATATCCGAAAGTGTTAACTTCTGCGTCATGGAAGCGATAAAACTCTGCAGGTTGGATACGCCAATCATTTTTATCGAAGCGCGCATAAATTTGAGCAGATTTGTCGTCACAGGTTGCGCCGCCAAAACGTCGGCTACAGTAACTTTTCCCAGCCTCAATCTCATCTCTCTTTTTGCGTTCTGCTTCAATATCTGGTTGAACGGCGTCGCGTCGTAACCCAGCTTGGTAAGTTGGATTAAGCACTCCGTGGACAGATTTGTCATTGTGAGCATTTTCATCCCGAAGTTGCGGCTCATTCTGATTCTGAACAGCTTCTTGGGAAGTAGCGACAGCTTGGTTTTTAGTGAGTTGTTCCATTCTTTAGCTCCTAGACCTTTAGCAGCAAGGTCCATATCTGACTTTTTGTTAACGTATTTAGCCACATAGAAACCAACAGCCATATAACTGGTAGCTTTAAGCGGCTCACCTTTAGCATCAACAGGCCACAACCAACCAGAACGTGAAAAAGCGTCCTGCGTGTAGCGAACTGCGATGGGCATACTGTAACCATAAGGCCACGTATTTTGCAAGCTATTTAACTGGCGGCGATTGCGTACCCGACGACCAAAATTAGGGTCAACGCTACCTGTAGGAAGTGTCCGCATAAAGTGCACCGCATGGAAATGAAGACGGCCATTAGCTGTACCATACTCAGGCACACAAAAATACTGATAGCAGTCGGCGTGTGAATCATTAGCCTTGCGACCCTCGGCAGCAAGAACCATACGACCAATATCACGAAAATAGTCACGCAAAGCATTGGGATTATCATAAAACGCCTCTAATCGGTCGTCAGCCAACGTGAGAGTGTCAAAAACGATAAACCAACCATCAGCATGAGCCTGTCGCATTGCATTCATCAAACGCTGAATAGCAAAGCCTCTACGCGATTTCATAGTGGAGGCCTCCAGCAATCTTGAACACTCATCCTTAATACCTTTCTTTTTGGGGTAATTATACTCATCGCGAATATCCTTAAGAGGGCGTTCAGCAGCCAGCTTGCGGCAAAACTGCGTAACCGTCTTCTCGTTCTCTAAAAACCATTTTTCGTCCCCTTCGGGGCGGTGGTCTATAGTGTTATTAATATCAAGTTGGGGGAGCACATTGTAGCATTGTGCCAATTCATCCATTAACTTCTCAGTAACAGATACAAACTCATCACGAACGTCAGAAGCAGCCTTATGGCCGTCAACATACATATCACCATTATCGAACTCAACGCCCTGCATACGAAAAGACAGAATCTCTTCCAAGAGCTTGATGCGGTTATCCATCTGCTTATGGAAGCCAAGCATTGGGGATTGAGAAAGAGTAGAAATGCCACAAGCCTCAATAGCAGGTTTAAGAGCCTCGATACGCTCAAAGTCAAAATAATCAGCGTGACATTCAGAAGGGTAATAAGAACGAACCATAAAAAAGCCTCCAAGATTTGGAGGCATGAAAACATACAATTGGGAGGGTGTCAATCCTGACGGTTATTTCCTAGACAAATTAGAGCCAATACCATCAGCTTTACCGTCTTTCCAGAAATTGTTCCAAGTATCGGCAACAGCTTTATCAATACCATGAAAAATATCAACCACACCAGAAGCAGCATCAGTGACGACATTAGAAATATCCTTTGCAGTAGCGCCAATATGAGAAGAGCCATACCGCTGATTCTGCGTTTGCTGATGAACTAAGTCAACCTCAGCACTAACCTTGCGAGTCATTTCTTTGATTTGGTCATTGGTAAAATACTGACCAGCCGTTTGAGCTTGAGTAAGCATTTGGCGCATAATCTCGGAAACCTGCTGTTGCTTGGAAAGATTGGTGTTTTCCATAATAGACGCAACGCGAGCAGTAGACTCCTTCTGTTGATAAGCAAGCATCTCATTTTGTGCATATACCTGGTCTTTCGTATTCTGGCGTGAAGTCGCCGACTGAATGCCAGCAATCTCTTTTTGAGTCTCATTTTGCATCTCGGCAATCTCTTTCTGATTGTCCAGTTGCATTTTAGTAAGCTCTTTTTGATTCTCAAATCCGGCGTCAACCATACCAGCAGAGGAAGCATCAGCACCAGCACGCTCCCAAGCATTAAGCTCAGGAAATGCAGCAGCAAGATAATCACGAGTATCCTTTCCTTTATCAGCGGCAGACTTGCCACCAAGTCCAACCAAATCAAGCAACTTATCAGAAACGGCAGAAGTGCCAGCCTGCAACGTACCTTCAAGAAGTCCTTTACCAGCTTTAGCCATAGCACCAGAAACAAAACTAGGGACGGCCTCATCAGGGTTAGGAACATTAGAGCCTTGAATGGCAGATTTAATACCAGCATCACCCATGCCTACAGTATTGTTATCGGTAGCAAGCACATCACCTTGAATGCCACCGGAGGCGGCTTTTTGACCGCCTCCAAACAATTTAGACATGGCGCCACCAGCAAGAGCAGAAGCAATACCGCCAGCAATAGCACCAAACATAAATCACCTCACTTAAGTGGCTGGAGACAAATAATCTCTTTAATAACCTGATTCAGCGAAACCAATCCGCGGCATTTAGTAGCGGTAAAGTTAGACCAAACCATGAAACCAACATAAACATTATTGCCCGGCGTACGGGGAAGGACGTCAATAGTCACACAGTCCTTGACGGTATAATAACCACCATCATGGCGACCATCCAAAGGATAAACATCATAGGCAGTCGGGAGGGTAGTCGGAACCGAAGAAGACTCAAAGCGAACCAAACAGGCAAAAAATTTAGGGTCGGCATCAAAAGCAATATCAGCACCAACAGAAACAACCTGATTAGCGGCGTTGACAGATGTATCCATCTGAATGCAATGAAGAAAACCACCATTACCAGCATTAACCGTCAAACTATCAAAATATAACGTTGACGATGTAGCTTTAGGTGTCTGTAAAACAGGTGCCGAAGAAGCTGGAGTAACAGAAGTGAGAACCAGCTTATCAGAAAAAAAGTTTGAATTATGGCGAGAAATAAAAGTCTGAAACATGATTAAACTCCTAAGCAGAAAACCTACCGCGCTTCGCTTGGTCAACCCCTCAGCGGCAAAAATTAAAATTTTTACCGCTTCGGCGTTATAACCTCACACTCAATCTTTTATCACGAAGTCATGATTGAATCGCGAGTGGTCGGCAGATTGCGATAAACGGTCACATTAAATTTAACCTGACTATTCCACTGCAACAACTGAACGGACTGGAAACACTGGTCATAATCATGGTGGCGAATAAGTACGCGTTCTTGCAAATCACCAGAAGGCGGTTCCTGAATGAATGGGAAGCCTTCAAGAAGGTGATAAGCAGGAGAAACATACGAAGGCGCATAACGATACCACTGACCCTCAGCAATCTTAAACTTCTTAGACGAATCACCAGAACGGAAAACATCCTTCATAGAAATTTCACGCGGCGGCAAGTTGCCATACAAAACAGGGTCGCCAGCAATATCGGTATAAGTCAAAGCACCTTTAGCGTTAAGGTACTGAATCTCTTTAGTCGCAGTAGGCGGAAAACGAACAAGCGCAAGAGTAAACATAGTGCCATGCTCAGGAACAAAGAAACGCGGCACAGAATGTTTATAGGTCTGTTGAACACGACCAGAAAACTGGCCTAACGACGTTTGGTCAGTTCCATCAACATCATAGCCAGATGCCCAGAGATTAGAGCGCATGACAAGTAAAGGACGGTTGTCAGCGTCATAAGAGGTTTTACCTCCAAATGAAGAAATAACATCATGGTAACGCTGCATGAAGTAATCACGTTCTTGGTCAGTATGCAAATTAGCATAAGCAGCTTGCAGACCCATAATGTCAATAGATGTGGTAGAAGTCGTCATTTGGCGAGAAAGCTCAGTCTCAGGAGGAAGCGGAGCAGTCCAAATGTTTTTGAGATGGCAGCAACGGAAACCATAACGAGCATCATCTTGATTAAGCTCATTAGGGTTAGCCTCGGTACGGTCAGGCATCCACGGCGCTTTAAAATAGTTGTTATAGATATTCAAATAACCCTGAAACAAATGCTTAGGGATTTTATTGGTATCAGGGTTAATCGTGCCAAGAAAAGCGGCATGGTCAATATAACCAGTAGTGTTAACAGTCGGGAGAGGAGTGGCATTAACACCATCCTTCATGAACTTAATCCACTGTTCACCATAAACGTGACGATGAGGGACATAAAAAGTAAAAATGTCTACAGTAGAGTCAATAGCAAGGCCACGACGCAATGGAGAAAGACGGAGAGCGCCAACGGCGTCCATCTCGAAGGAGTCGCCAGCGATAACCGGAGTAGTTGAAATGGTAATAAGACGACCAATCTGACCAGCAAGGAAGCCAAGATGGGAAAGGTCATGCGGCATACGCTCGGCGCCAGTTTGAATATTAGACATAATTTATCCTCAAGTAAGGGGCCGAAGCCCCTGCAATTAAAATTGTTGACCACCTACATACCAAAGACGAGCGCCTTTACGCTTGCCTTTAGTACCTCGCAACGGCTGCGGACGACCAGGGCGAGCGCCAGAACGTTTTTTACCTTTAGACATTACATCACTCCTTCTGCACGTAATTTTTGACGCACGTTTTCTTCTGCGTCAGTAAGAACGTCAGTGTTTCCTGCGCGTACACGCAAGGTAAACGCGAACAATTCAGCGGCTTTAACCGGACGCTCGACGCCATTAATAATGTTTTCCGTAAATTCAGCGCCTTCCATGATGAGACAGGCCGTTTGAATGTTGACGGGATGAACATAATAAGCAATGACGGCAGCAATAAACTCAACAGGAGCAGGAAAGCGAGGGTATCCTACAAAGTCCAGCGTACCATAAACGCAAGCCTCAACGCAGCGACGAGCACGAGAGCGGTCAGTAGCAATCCAAACTTTGTTACTCGTCAGAAAATCGAAATCATCTTCGGTTAAATCCAAAACGGCAGAAGCCTGAATGAGCTTAATAGAGGCCAAAGCGGTCTGGAAACGTACGGATTGTTCAGTAACTTGACTCATGATTTCTTACCTATTAGTGGTTGAACAGCATCGGACTCAGATAGTAATCCACGCTCTTTTAAAATGTCAACAAGAGAATCTCTACCATGAACAAAATGTGACTCATATCTAAACCAGTCCTTGACGAACGTGCCAAGCATATTAAGCCACTTCTCCTCATCCAACGCGTCAGTTTTTGACAGAATCGTTAGTTGATGGCGAAAGGTCGCAAAGTAAGAGCTTCTCGAGCTGCGCAAGGATAGGTCGAATTTTCTCATTTTCCGCCAGCAGTCCACTTCGATTTAATTCGTAAACAAGCAGTAGTAATTCCTGCTTTATCAAGATAATTTTTCGACTCATCAGAAATATCCGAAAGTGTTAACTTCTGCGTCATGGAAGCGATAAAACTCTGCAGGTTGGATACGCCAATCATTTTTATCGAAGCGCGCATAAATTTGAGCAGATTTGTCGTCACAGGTTGCGCCGCCAAAACGTCGGCTACAGTAACTTTTCCCAGCCTCAATCTCATCTCTCTTTTTGCGTTCTGCTTCAATATCTGGTTGAACGGCGTCGCGTCGTAACCCAGCTTGGTAAGTTGGATTAAGCACTCCGTGGACAGATTTGTCATTGTGAGCATTTTCATCCCGAAGTTGCGGCTCATTCTGATTCTGAACAGCTTCTTGGGAAGTAGCGACAGCTTGGTTTTTAGTGAGTTGTTCCATTCTTTAGCTCCTAGACCTTTAGCAGCAAGGTCCATATCTGACTTTTTGTTAACGTATTTAGCCACATAGAAACCAACAGCCATATAACTGGTAGCTTTAAGCGGCTCACCTTTAGCATCAACAGGCCACAACCAACCAGAACGTGAAAAAGCGTCCTGCGTGTAGCGAACTGCGATGGGCATACTGTAACCATAAGGCCACGTATTTTGCAAGCTATTTAACTGGCGGCGATTGCGTACCCGACGACCAAAATTAGGGTCAACGCTACCTGTAGGAAGTGTCCGCATAAAGTGCACCGCATGGAAATGAAGACGGCCATTAGCT

>NvecRef.3224.1
ACATTCTGGAGCGCAAGTTTCAGAAGCCTTTAAACTCATACGTACACCAAAACGGAGAGTTTGATCCTGGCTCAGGATGAACGCTGGCGGTATGCTTAACACATGCAAGTCGAACGGGACTCTTCGGAGTTCAGTGGCGGACGGGTGAGTAACGCGTGAGAATCTGCCTTCAGGTTGGGGACAACCACTGGAAACGGTGGCTAATACCGAATAAGCCAAACGGTGAAAGATTTATTGCCTGAAGATGAGCTCGCGTCTGATTAGCTAGTTGGTGGGGTAATGGCCTACCAAGGCGTCGATCAGTAACTGGTCTGAGAGGATGACCAGTCACACTGGGACTGAGACACGGCCCAGACTCCTACGGGAGGCAGCAGTGGGGAATTTTCCGCAATGGGCGAAAGCCTGACGGAGCAATACCGCGTGAGGGAGGAAGGCTCTTGGGTCGTAAACCTCTTTTCTCAGGGAAGAACACAATGACGGTACCTGAGGAATCAGCATCGGCTAACTCCGTGCCAGCAGCCGCGGTAATACGGAGGATGCAAGCGTTATCCGGAATGATTGGGCGTAAAGCGTCCGCAGGTGGCAGTGCAAGTCTGCTGTCAAAGGTCGTGGCTCAACCACGAACAGGCGGTGGAAACTGCACAGCTAGAGTGCGGTGGGGGCAGAGGGAATTCCTGGTGTAGCGGTGAAATGCGTAGAGATCAGGAAGAACACCGGTGGCGAAAGCGCTCTGCTAGGCCGCAACTGACACTCATGGACGAAAGCTAGGGGAGCGAATGGGATTAGATACCCCAGTAGTCCTAGCCGTAAACGATGGATACTAGGCGTAGCTTGTATCGACCCAAGCTGTGCCGTAGCTAACGCGTTAAGTATCCCGCCTGGGGAGTACGCGCGCAAGCGTGAAACTCAAAGGAATTGACGGGGGCCCGCACAAGCGGTGGAGTATGTGGTTTAATTCGATGCAACGCGAAGAACCTTACCAGGGCTTGACATGTCGCGAATCCTGCCGAAAGGTAGGAGTGCCTTCGGGAGCGCGAACACAGGTGGTGCATGGCTGTCGTCAGCTCGTGTCGTGAGATGTTGGGTTAAGTCCCGCAACGAGCGCAACCCTCGTTTTTAGTTGCCAGCATTAAGTTGGGCACTCTAGAGAGACTGCCGGTGACAAACCGGAGGAAGGTGGGGATGACGTCAAGTCAGCATGCCCCTTACGTCCTGGGCTACACACGTACTACAATGCTACGGACAAAGGGCAGCAAGCCGGCGACGGCAAGCAAATCTCATAAACCGTGGCTCAGTTCAGATCGCAGGCTGCAACTCGCCTGCGTGAAGGCGGAATCGCTAGTAATCGCAGGTCAGCACACTGCGGTGAATACGTTCCCGGGCCTTGTACACACCGCCCGTCACACCATGGAAGCTGGTCATGCCCGAAGTCGTTACCCTAACCGCAAGGAGGGGGACGCCGAAGGCGGGGCTGGTGACTGGGGTGAAGTCGTAACAAGGTAGCCGTAGGG

>NvecRef.14525.1
TGAGCCGACATCGAGGTGCCAAACACTGCCGTCGATATGGACTCTTGGGCAGTATCAGCCTGTTATCCCCAGCGTACCTTTTATTCGTTGAGCGATGGCCCTCCCACGTGGGACCACCGGATCACTATGGCCGTCTTTCGACTCTGCTCGACGTGTCAGTCTCGCAGTCAGGCTGGCTTATGCCATTGCACTCAACGGGCGATTTCCGACCGCCCTGAGCCAACCTTCGCGCGCCTCCGTTACGATTTGGGAGGCGACCGCCCCAGTCAAACTCCCCGCCACGCATGGTTCCGGACCCGGGTTCACGGGCCGCGGTTAGACGTCAGGTAAGCGAAGGGCGGTATCTCAAGGACGGCTCCACGAGGGCTGGCGCCCCCGCTTCAAAGCCTACCGCCTATCCTGCACATCGCTCACCTGACGCCAGTGCGAAGCTGGAGTAAAGGTGCATGGGGTCTTTCCGTCTAACCGCGGGCAGCCCGCATCTTCACGGGCAGTTCAATTTCGCTGAGCCGATGTTGGAGACAGCGGGGAAGTCGTTACGCCATTCGTGCAGGTCGGAACTTACCCGACAAGGAA
>NvecRef.22955.1
GAGGCGAACCAGGGGAACTGAAACATCTAAGTACCCTGAGGAAAAGAAATCAACCGAGATTCCCTTAGTAGTGGCGAGCGAACGGGGACCAGCCCTTAAGCTGTATTGATGTTAGCGGAACGCTCTGGAAAGTGCGGCCATAGTGGGTGATAGCCCTGTACGCGAAAACATCTTTGCAGTGAAATCGAGTAGGACGGAGCACGAGAAACTTTGTCTGAACATGGGGGGACCATCCTCCAAGGCTAAATACTACTGACTGACCGATAGTGAACCAGTACCGTGAGGGAAAGGCGAAAAGAACCCCGGAGAGGGGAGTGAAATAGAACCTGAAACCGTATGCGTACAAGCAGTGGGAGCCTACTTTGTTAGGTGACTGCGTACCTTTTGTAT

>NvecRef.4484.1
TAGGGCTTACGGTGGATACCTAGGCACACAGAGGCGAAGAAGGACGTGGCGACCGACGAAAAGCTCCGGGGAGCTGGAAGCAAGCATTGAGCCGGAGATGTCCGAATGGGGCAACCCTTTATACTATCTGCTGAATACATAGGCAGGTAAGAGCCAACCCAGCGAATTGAAACATCTTAGTAGCTGGAGGAAGAGAAAGAAAAATCGATTCCCTGAGTAGTGGTGAGCGAAAGGGGAAGAGCCTAAACCATGTGATTTATTGCATGGGGTTGTGGGACAGCGACATGGAATCCGGAAGCTAGACGAAGCAGCTAAATACTGCACCAGAGAAGGTGAAAGTCCTGTAGTTGAAAGTGGAAGGATACTAGCTGCATCCCGAGTAGCACGGGGCACGAGGAATCCCGTGTGAATCTGCGAGGACCATCTCGTAAGGCTAAATACTACTGTGTGACCGATAGTGAACCAGTACCGCGAGGGAAAGGTGAAAAGAACCCCGGAAGGGGAGTGAAATAGAACATGAAACCGTAAGCTTGCAAGCAGTGGGAGGACGATTCAACGTCTGACCGCGTGCCTGTTGAAGAATGAGCCGGCGACTTATAGGCAGTGGCAGGTTAAAGCATCAAGTGCTGAAGCCAAAGCGAAAGCGAGTCTGAAGAGGGCGTATCGTCACTGTTTATAGACCCGAACCCGGGTGATCTAACCATGTCCAGGATGAAGCTTGGGTAACACCAAGTGGAGGTCCGCACCGACCGATGTTGAAAAATCGGCGGATGAGGTGTGGTTAGGGGTGAAATGCCAATCGAACCCGGAGCTAGCTGGTTCTCCCCGAAATGTGTTTAGGCGCAGCGGCTGTGATTACAACCTGGGGGTAAAGCACTGTTTCGGTGCGGGCTGCGAAAGCGGTACCAAATCGAGACAAACTCTGAATACCAGGTGCACACACAGCCAGTGAGACGGTGGGGGATAAGCTTCATCGTCAAGAGGGAAACAGCCCAGACCACCAGCTAAGGCCCCCAAATTGTCACTAAGTGATAAAGGAGGTGGGAGTGCAAAGACAACCAGGAGGTTTGCCTAGAAGCAGCCATCCTTGAAAGAGTGCGTAATAGCTCACTGGTCAAGCGCTCCTGCGCCGAAAATGAATGGGGCTAAGTGACATGCCGAAGCTGTGGGATATGCAAATATCGGTAGGGGAGCGTTCTGCATTAGGGTGAAGCACTAGCGGCAAGCAGGTGTGGACGAAGCAGAAGTGAGAATGTCGGCTTGAGTAGCGAAAACATTGGTGAGAATCCAATGCCCCGAAACCCTAAGGGTTCCTCCGCCAGGTTCGTCCGCGGAGGGTTAGTCAGGACCTAAGGCGAGGCCAAATGGCGTAGTCGATGGACAACGGGTCAACAATCCCGTACTGATTCTGATTTGTGCAGAGGGACGGAGAAGACAAAGCCAGCCGGATGTTGGTTACCGGTTCAACTGTCTGAGGCGATGAGAAGCGGTGAAAACGCTCTGAGCTGAAGCAGGAGTACGAGGGTCTACGGACCCGAAGTGGTGTAGTCATGCTTCCAAGAAAAGCTCTAAACACGTTAAATCAGAATTACCTGTACCCGAAACCGACACAGGTAGGGAGGTTGAGAATACTAAGGGGCGCGAGATAACTCTCTCTAAGGAACTCGGCAAAATGGCCCCGTAACTTCGGAAGAAGGGGTGCCCTCAGCAATGAGGGTCGCAGTGAAGAGATCCAGGCGACTGTTTACCAAAAACACAGGTCTCCGCAAAGTCAAATGACGAAGTATGGGGGCTGACGCCTGCCCAGTGCCGGAAGGTTAAGGAAGTCGGTCAGGGGGAAACCCCGAAGCTGGCGACTGAAGCCCCGGTGAACGGCGGCCGTAACTATAACGGTCCTAAGGTAGCGAAATTCCTTGTCGGGTAAGTTCCGACCCGCACGAAAGGCGTAACGATCTGGATGGTGTCTCAGAGAGAGACTCGGCGAAATAGGAATGTCTGTGAAGATACGGACTACCTGCACCAGGACAGAAAGACCCTATGAAGCTTTACTGTAGCCTGGAATTGTGTCCGGGCTTCGCTTGCGCAGGATAGGTGGGAGGCGTTGAGACTGCCCTTGTGGGGGCAGTGGAGCCAACGGTGAGATACCACTCTGGCGAAGCTAGGATTCTAACCGGTAGCCGTGATCCGGCACTGGAACAGTTTCAGGTGGGCAGTTTGACTGGGGCGGTCGCCTCCTAAAAGGTAACGGAGGCGCGCAAAGGTTCCCTCAGCACGGTTGGAAATCGTGCATAGAGTGTAAAGGCAATAAGGGAGCTTGACTGCAAGAGCAACAACTCAAGCAGGGACGAAAGTCGGCCTTAGTGATCCGACGGCACTGAATGGAAGGGCCGTCGCTCAACGGATAAAAGTTACTCTAGGGATAACAGGCTGATCTCCTCCAAGAGTCCACATCGACGAGGAGGTTTGGCACCTCGATGTCGGCTCATCGCAACCTGGGGCGGAAGTACGTCCCAAGGGTTGGGCTGTTCGCCCATTAAAGCGGTACGTGAGCTGGGTTCAGAACGTCGTGAGACAGTTCGGTCCATATCCGGTGCAGGCGCAAGAGCATTGAGAGGAGCCCTCCTTAGTACGAGAGGACCGGGAGGGACGCACCGCTGGTGTACCAGTTATCGTGCCAACGGTAAACGCTGGGTAGCCAAGTGCGGAGCGGATAACCGCTGAAAGCATCTAAGTGGGAAGCCCACCTCAAGATGAGTGCTCTCATGGCATAAGCCAGTAAGGTCACAGGTAGATTACCTGTTAATAGGCGCTAGGTGGAAGGGCAGTAATGTCTGTAGCCGAGGCGTGCTAATAGACCGAGGG

>NvecRef.17117.1
CTCAGTACCTGGAGGAAAGGACATCAACAGAGACTCCGTCAGTAGCGGCGAGCGAACGCGGACCAGCCGAGCCTTGAGAGTGACCGGAACCACCTGGGACGGTGGGCCACAGCGGGTGACAGCCCCGTACGGGAAGCTCAACGGGACGCATCAAGTAGGGCGGGACACGTGCAATCCTGTCTGAAGATCGGGGGACCACCCTCGAAGGCTAAGTACTCCTTGCTGACCGATAGCGAACCAGTACCGTGAGGGAAAGGTGAAAAGCACCCCGACGAGGGGAGTGAAACAGTTCCTGAAACCGGACGCCTACAAGCAGTCGGAGCCCTCCATGGCCCTCGGGTCGGGCGGGGTGACGGCGTACCTTTTGTATAATGGGTCATCGACTTGGTCTCACGAGCAAGCTTAAGCGGTTACGCGGAGGCGGAGCGAAAGCGAGTCTGAACAGGGCGCTTTAGTTCGTGGGATCAGACCCGAAACCGAGTGATCTAGCCATGGCCAGGCTGAAGGCTGGGTAACACCAGCTGGAGGGCCGAACCCACACCTGTTGAAAAAGGTCGGGATGAGCTGTGGCTAGGGGTGAAAGGCTAATCAAACTCGGAGATAGCTGGTTCTCTGCGAAATCTATTTAGGTAGAGCGTCAGACGAATGCCCGCGGGGGTAGAGCACTGCATGGGTGATGGGGGCCCACAGCCTTACTGAGCCTAAGCAAACTCCGAATACCGCGGAGCACTATCTGGCAGACACACGTCGGGTGCTAACGTCCGGCGTGGAGAGGGAAACAACCCTGACCTCCAGCTAAGGCCCCCAATTCACGGCTAAGTGGGAAAGCAGGTGGGACGACCAAAACAACCAGGAGGTTGGCTTAGAAGCAGCCATCCTTTAAAGATAGCGTAACAGCTCACTGGTCTAGACTTAAGTTGTCCTGCGGCGAAGATGTAACGGGGCTCAAGCCGTGAGCCGAAGCTGAGGATGCGCGCCGCGAGGCGTGCGTGGTAGCAGAGCGTGG
>NvecRef.22512.1
GTAGGAAAGGGATGCGCCGCTGCCATGAAAGCTCAAGGAGCCAGAGTTGTTATTACTGAAATTGACCCAATCTGTGCTTTATAAGCCTGCATGGAAGGATACGAAGTCAAAAGATTAGAGTCTGTCCTCAAGGATGGAGATATCTTTGTTACTTCAACTGGAAACAAAGGAATCATTATGGCTTAACACATGGCTCAAATGAAGAACAACGCTATTGTTTGCAATATTGGTCACTTTGATAATGAAATTGATATGGAAGGAATTGAAAACTACCCAGGAATCTAAAGACAAAACATCAAGGCCCAAGTTGACAGATTCTTATTCCCAGATGGACATGGAGTTATCATCTTAGCTGAAGGAAGACTTGTTAACTTAGGATGTGCCACTGGCCACCCATCATTTGTGATGTCCAACTCATTCACCAACTAAGTTTTAGCTCAATTAGATTTATGGGAAAACAGGGATACCAATAAATATGAAAACGGAAAAGTATACACCCTCCCAAAAGAACTTGACGAGAAAGTAGCTGCTCTTCACTTACCAGCCTTAGGAGCTGAACTCACCATTTTGAGCAAAGAACAAGCTGATTACATTGATGTTAAGGTATCTGGACCATTCAAG

>NvecRef.12880.1
GCCCCCGTCAATTCCTTTGAGTTTTAACCTTGCGGCCGTACTCCCCAGGCGGAATGCTTACTCCGTTAGGTGTGACACCGAAGGGCAAGCCCCCCGACGTCTGGCATTCATCGTTTACGGCGCGGACTACCAGGGTATCTAATCCTGTTTGCTCCCCGCGCTTTCGCGCCTCAGCGTCAGTGTCGAGCCAGTGGGCCGCCTTCGCCACTGGTGTTCCTCCGAATATCTACGAATTTCACCTCTACACTCGGAATTCCACCCACCTCTCTCGAACTCCAGACCGCGAGTCTTGAAGGCAATTCCAGGGTTGAGCCCTGGGCTTTCACCCCCAACTTTGCGATCCGCCTACGCGCGCTTTACGCCCAGTCATTCCGAACAACGCTAACCCCCTCCGTATTACCGCGGCTGCTGG

>NvecRef.25315.1
GGATGAGCGGTAGAGGAGCGTTCTGTAAGCCTGTGAAGGTGAGTTGAGAAGCTTGCTGGAGGTATCAGAAGTGCGAATGCTGACATGAGTAACGACAATGCGAGTGAAAAACTCGCACGCCGAAAGACCAAGGTTTCCTGCGCAACGTTAATCGACGCAGGGTTAGTCGGTCCCTAAGGCGAGGCTGAAAAGCGTAGTCGATGGAAAACAGGTTAATATTCCTGTACTTCCAGTTATTGCGATGGAGGGACGGAGAAGGCTAGGCCAGCTTGGCGTTGGTTGTCCAAGTTTAAGGTGG

>NvecRef.14997.1
AAGGGAAGTTGTTTGTGTGGACGCGTTACATTTGCTCACTACGGTCAAGTTGGACAAGTAATTAATTGCCATTGCACTATGTGTCAAAAACGAAGCGGATGTGCTTTTATTACATCTGTGGCCGTCAACGTGAAGAATGTACGAATGATGGCGGGCGAAGACCATCTGGTTATTTATCGGAGCTCCGAAACAGTCGAAAGGAAATGCTGCAAGACTTGTTTTAGTAATATGTTTTGGATTTCGTCAACAGAGCCGGATACAATCTGGATCACAACTGGAGTGTTTGATTCTAATCCAGGAATAGAGTTTGCAAAGCATGGATTGGCTGATATTTATATTCACGATAAACCTGCTTGGGGGGAAATATTGGCTGAAATGGCTTCAACAAAATATTCGGATAACTGCTTGATAAATCCTGGAAAAGATGTCCTGGTACAGAAGGACTGTTGATAATGTCACTGATAATAGGAACTGGAATGAAACAAAAAACAGGTTGCATTTTATGGCTACATGTATCCCAGTAAAATACTGTTGCACGAGTTGTGATATAGAAAAAACCCGAGCCATAGCTAGGAGTCATAAGTGACAAGTACGACAGAGAACATACAACCAAACTGTTTGGAATTCTTTTAATTGAACAAGCCAGCAATATTCTTTCAGCCCTTACTGTCGAGTCCGTTGTATCGCGATGCCAGATTTTTGAAACATCGATTTGTTTTTGTCTT
>NvecRef.21208.1
AAGTTCCTTGGAACAGGACGTCACAGAGGGTGAGAATCCCGTACGTGGTCGCTAGCCTTTACCGTGTAAAGCCCCTTCGACGAGTCGAGTTGTTTGGGAATGCAGCTCTAAATGGGAGGTAAATTTCTTCTAAAGCTAAATACTGGCCAGAGACCGATAGCGCACAAGTAGAGTGATCGAAAGATGAAAAGCACTTTGGAAAGAGAGTTAAAAAGCACGTGAAATTGTTGAAAGGGAAGCGCTTGCAGCCAGACTTGCCTGTAGTTGCTCATCCGGGTTTCTACCCGGTGCACTCTTCTATAGGCAGGCCAGCATCAGTTTGGGCGGTTGGATAAAGGTCTCTGTCATGTACCTCTCTTCGGGGAGAACTTATAGGGGAGACGACATGCAACCAGCCTGGACTGAGGTCCGCGCATCTGCTAGGATGCTGGCGTAATGGCTGTAAGCGGCCCGTCTTGGAACACGGACCAAGG

>NvecRef.24262.1
CGTGAGACAGTTCGGTCCCTATCTGCCGTGGACGTTTGAGATTTGAGAGGGGCTGCTCCTAGTACGAGAGGACCGGAGTGGACGAACCTCTGGTGTTCCGGTTGTCACGCCAGTGGCATTGCCGGGTAGCTATGTTCGGGAAAGATAACCGCTGAAAGCATCTAAGCGGGAAACTTGCCTCAAGATGAGATCTCACTGGAACCTTGAGTTCCCTAAAGGGCCGTCGAAGACTACGACGTTGATAGGTTGGGTGTGTAAGCGCTGTGAGGCGTTGAGCTAACCAATACTAATTGCCCGTGAG

>NvecRef.21956.1
ATTTCGCTACCTTAGGACCGTTATTGTTACGGCCGCCGTTTACCGGGGCTTCGATCAAGAGCTTCGCTTGCGCTAACCCCATCAATTAACCTTCCGGCACCGGGCAGGCGTCACACCCTATACGTCCACTTTCGTGTTTGCAGAGTGCTGTGTTTTTAATAAACAGTCGCAGCGGCCTGGTATCTTCGACCAGCCAGAGCTTACGGAGTAA

>NvecRef.2889.1
ATGTAATTCAGCAAATTTAAGAGGCTAAACTGCAATTTAGAAGGAATATTCCTCCGGTATCTCGAAGCCTTTAGACGCTTCAGATATCTAATCGAATTAATTAATTCTTAAAGTATCTGCAATGAAGATTCAAGCTGAATTGTGCGACAAAATTCGAAGAGTAATCGAAGAGAAATATCCGAACTTTTCAGCATGGACTGTTTTCAAAAATGGAACTGCCGTGTAAGTAAACGATGCAACGACCAAGGAAGCTGTTATTGAGAAAGCAACAGATAAAATGCGAGTGTTTGGGCCGGTCTATCCTGGAAGTTCCGCGGGCGATTTCTCTGTAGAAACGACGCAAGAGGGATATATTGTCTTGGGACATTGCCCGGAAATGTTTACGTATATGGCTAACGAAATGGATTCAGAACAAGGTGAGATGATTATTGGGTTGATTGGACGGTCAAGAAGAGATGCTGATGGCAAAAACCCTCAAATTATTCATGTGGAATTAAAAAGCACAGTCCAATGAAGGCCAAGGAGATTTTCAAAACAATTCCACTCCCAATAATGGCAGTGTAGACTAAGCACAAAAGCAAATACTATAGGATCGATTGAATAATGCCAAAGGTATCGATAATGTGGACACTGCAATGGTTTAAAAAACTTTATATCGAAATCGGCACCTATTGCTTATACTTTAAAAATAGATAGACAGATCATTTTATTAGCCGTTTATACAGATTTGTACATCACTAATTACAAAAACTATGATGTTGTACCGGTCACTAGACTTCTCTGCTTTTAAAGCAATCATGGATGAATTTGGCCTCCTATTTGTCTAGGTTGGTCAACCAATTGCTGCCTCTGCAAATCACGCA
>NvecRef.29029.1
TCCTTGTTGGTTTCCTTCTCTGGGGCTGGGAGCTCTCCAGTCTTAGCGAAGGTTCTTTCCCACTTAACTCCTTCATGGATCAATAGGGTAGCATCACCTCCATCATCAACCAAAAGATCTGGTCCATCACCATTTGGCCATGTGAGCATCTTGTTAGTGCAGTCCCAATATTCCTCTAAGGTCTCTCCCTTCCAGGCAAAGACTGCTGAGGTTCCCTTCTTAACAACAGCAGCAGCAGCGTGATCTTAAGTTGAGAAGATGTTGCATGAGGCCCATCTTACTTCAGCTCCCATCTCATAAAGAG

>NvecRef.16073.1
AAGGCCCGGGAACGTATTCACCGCGCCATGCTGTTGCGCGATTACTAGCGATTCCGACTTCATGCCGTCGAGTTGCAGACGACAATCCGAACTGAGATGGCTTTTGGGGATTAACCCACTGTCACCACCATTGTAGCACGTGTGTAGCCCAACCCGTAAGGGCCATGAGGACTTGACGTCATCCACACCTTCCTCCCGCTTATCACGGGCAGTTCCCCTGGAGTGCCCAGCTTGACCTGATGGCAACTAGGGGTGTGGGTTGCGCTCGTTGCCGGACTTAACCGAACATCTCACGACACGAGCTGACG

>NvecRef.13172.1
GCGAAGGTCATCTGGTTGTTGATTCCACAGTCTCCCATGGCGATCTTGAAGAAACCATCTTCTCCCCATCCAGTTCCCCATGAGTTGGCCATGATCCAATACTTAGTTCCGTTTTCTTCTCCCCATCCGAGAGCTTTGATGGCATGTCCTCCGAGCATAGATCCGGTGGTGTGCTTGTAGACACCGCTCTTGTAGCTCATGAAATCTTGGTAGACAGTGAAGGCAGCTTCGACTGGTCCCTCAGTCATGATGGCTTGTTGGGTGGTAGCAACATCTCTGGTCATGGTGGCTCTCTCAGAGTTGTACTTTCTGAATTCATCATCAGTCTCAGAGGTGCAGTGGGTGTAGCATTCTCCGTCTTGTCCGGTAGTTCCAGAGGTGTATGGCATGCATGAGTCGAGGACAACTCCAGTGTTCTGCATGAAGTCCCAGGCTTTATCTAAGTATCCACCATTGCAACCATAGTTAGATCTGTCGCAAGATACGAGGTGTTGTGGGGAGAGGACAACATCGACACCATTCTCAATGAAGAATCTGTCAGAGAGAGCTTCGGTAGCACCGAAGGCCCAACAGGATCCGCAGGCTCCTTGGTCTCTGACGGTGTGAACCTTTCCTGGCCAGGCAGTTCTGGAGTCAAATTCAGCTGGGATATCAGCAGTGACCTCAGCAGCATTGTCTTCATAGACTCTGAGCTTAGTTCCCATCATTCCCTTGATCTGTTCAACAGACATGTAAGCGAATGGGTTCTCTTCTGGCTCCATTGGGGTCCAGGTGGCAGTCTCCTTAATAGTCTTGACGATCTCGTCATTGACTGGGTGGATTTCAGCAAATGCAATAGCAAAGAGGCAGATTAATACGAT
>NvecRef.16081.1
GAACGTCGTGAGACAGTTCGGTCCCTATCTTCCGTGGGTGTAGGATGCTTGAGAGGAGTTGCCCCTAGTACGAGAGGACCGGGGTGAACGTTCCACTGGTGGACCAGTTGTCGCGCCCGCGGCAGTGCTGGGTGGCTACGAACGGACAGGATAACCGCTGAAGGCATCTAAGCGGGAAGCCCCCCTCAAAACCAGGCATCCCTTGAGGACCGTGGCAGACCACCACGTCGATAGGCCGGAGATGCACG

>NvecRef.25451.1
GACAACATCTCCTCTGAACATCATGCAGCAAGCCATGTACTTTCCGTGTCTTGGATCGCACTTAGCCATCATGGAGGCTGGCTCGAATGATGAGTTGGTGATCTCAGCAACAGAGAGTTGTTCATGGTAAGCCTTCTCAGCTGAGATGACTGGTCCATAAGAGGAAAGCATGAAGTGAATTCTTGGGTATGGGACCAAGTTAGTCTGGAATTCAGTGATATCGACGTTCAAAGCACCATCGAATCTTAGGGAAGCAGTCAAAGAGGAGATGACCTGAGCGATGAGTCTGTTCAAGTTAGTGTAGGTTGGTCTCTCAATGTCTAAGTTTCTTCTGCAGATATCGTAGACAGCTTCGTTATCAAGCATGACAGCAACATCAGTATGCTCCAAAAGAGAGTGAGTAGACAAGACTGAGTTGTATGGCTCAACGACGGCGGTGGATACTTGTGGGGATGGGTAGACAGTGAAGCAGAGTTTGGATTTCTTTCCGTAATCGACTGAGAGTCTTTCCAAGAGAAGGGATCCGAGTCCTGATCCAGTACCTCCACCAACTGAGTGGAATCCAATGAATCCTTGGAGACCGGTACAGTTGTCAGCTAGCTTTCTAATTCTGTCGAGGACGAGATCGACGATTTCTTTACCAATGGTGTAGTGTCCTCTGGCGAAGTTGTTGGCGGCATCTTCCTTTCCGGAGATGATCTGCTCTGGATGGAAGAGTTGTCTGTAAGTACCAGTTCTGATTTCATCACAGACAGTTGGTTCCAAGTCGACGAGTACGGCTCTTGGTACGTGCTTTCCAGCACCAGTCTCTGAGAAGAAGGTG

>NvecRef.31048.1
GTCGATCCTAAGAGATAGGGAAACTCCGTTTTAATGTGGGCGCTTGCGCCCCACCCTCGAAAGGGAAGCCGGTTAACATTCCGGCACCTGGATGTAGATTCTCCGCGGCAACGCAACTGAGAGCGGAGACCTTGGCGGGAGCCCCAAGAAGAGTTCTCTTTTCTTCTTAACAGTCTGTCACCCTGAAATCGGTTTGTCCGGAGCTAGGGTT

>NvecRef.25980.1
CAGTGTTATTTTAGGAGATTTAGAATTATGAAAATAATTCTCATTTACTGTAAAAAAATTAGAGTGTTTCACGCAGATCGTAAGATCAGAATATATTAGTATGGAATAATAAGATAGGACTTTGGTGCTATTTTGTTGGTTTGCACACCAAGGTAATGATTAATAGGGACAGTTGGGGGTATTCGTATTTAATTGTCAGAGGTGAAATTCTTGG

>NvecRef.17602.1
GCTTTCTCCCCAGCTTCCTCCCCATGAGTTTCTAATCTTCAAAGCTCCTTCATCGAAGTTGACACCGACGAGGGTGACTCCGTGGTTGAGGTTGTCTCTGCAGTTGGAGAAGATTCCCTTTCTGTAGAATTGCCATCTGGAAGCATCAACAGCAACGGCGACTGGTCCGTTCATGAGTTCATCAACGAGAGCTTGTTCGTCCTTCTCAGCAACATCAGTGAATCCAGAGTCATGTGGTCCAGCGGAGCACTTGCTGACTTGGCAGGTTCCGTCTCTAGCGGTGTATGGGTATTGTTGTTCGGTACAGAATCCGTTTGATACGAG

>NvecRef.14922.1
TGGGCCGTGTCTCAGTCCCAGTGTTGCTGATCATCCTCTCAAACCAGCTACCGATCGTCGGCTTGGTGGGCCGTTACCCCACCAACTACCTAATCAGACGCGGGCCGATCCCGTGCCGGTGTTGCCACCTTTCCCCCTCAGGGCACATCCGGTATTACCCCCGGTTTCCCAGGGCTATTCCAAAGCACAAGGCACGTTCCCACGCGTTACTAACCCGTCCGCCGCTGACCCCCCGAAGAGAGCCCGCTCGACTTGCATGTGTTAAGCCTGCCGCCAGCGTTCGTTCTGAGCCAGG

>NvecRef.25374.1
GAAAGGCCAATCAAACTAGGAAATAGCTCGTACTCCCCGAAATGTATTGAGGTACAGCGTCGTGGTTAGGTGCTGTGGAGGTAGAGCTACCAATAGGACTAGGGGGTGTCAGAGCCTACCGAATCCTGATGAACTCCGAATGCCAGCAAATTCATACACGGCAGTGAGGCCTGGGGTGCTAAGGTCCCCGGCCGAGAGGGAAAGAACCCAGACCAACAGCTAAGGTCCCTAAGTTTCGTCTAAGTTGAACAAAGGAGGTCCAGTTGCTTTGACAGCCAGGAGGTTGGCTTGGAAGCAGCCATTCCTTTAAAGAGTGCGTAACAGCTCACTGGTCGAGCGACCGGGCATCGATAATACGCGGGCATCAAGACGAGCACCGAAGCTTTGGATTCTACTTCAGTGTAGA

>NvecRef.15810.1
CTAGGACGGTATCTGATCGTCTTTGATCCCCTAACTTTCGTTCAATGATTAATGAAAACATTATTGGCAATAATAAATGCTTTCGCATAAGTTAGTCTTTAATATTTCAAAGAATTTCACCTCTGGAAATTAAATACTAATGCCTCCCCTGATAATAAAAACACTATCCCTATTAACCATTTCCGTGTCCTTGAACCAACAATAAGGAAGAATTCAATAAGAATACACGGTCCAATTCGATTATTCCATGCTAAAGTATTCCGGCGCACGCCTGCCTGAAACACTATAATTTACTCAAAACAATAAATATAGAAAAAAGGGTAAAAGTATATGCCTGAGCCCGAAGCCGAGAAACGAATCCCGGACAACGTTAACAGGTGGATGAAGGAAGAGTTCAGCGGTAACCTTGGCTACCCTCCGATCTCAGCCTCCAGAAATCCAACTACGAGCATCGAATAACTGCAGGAACATTAATATACACTATTGGAGCTGGAATTACCGCGG

>NvecRef.13643.1
GCTCACTGCTCACGTGTTAAACAATAGACTGCATGCAGATGGATGTCTCATGACCGGAAAACAATTCCAACTAGATGAGTCACAAGGTAAATTTCGTTATGTAACACAAGTCAGTGTTACACAACCTAGTGTTTAATCTTGTTGTGTCTCTTGTGTTGCGTTACAAGCTTTACAATGAGACTTTTGTCTGTTGTGCTCGCATATTTGAGAGCCGCCACACAACTTACAAAAGAATTTCTGTCTGTTGTGCTCACATATTCCTTTCCCGTTGCAGTCTTTGCAGATATATCTCACTCGTTTATGCTCACA

>NvecRef.29100.1
GTGGTTCAAGTCTCCGTAGGTTGGAGTGGTCAACTTCAAGGTTCTGAAACAGATGTCGTACAAGGCTTCGTTGTCAATGACCATGACTTCGTCGGCGTTCTCAACGAGCTGATGGACGGAGAGGGTAGCGTTGTATGGCTCAACGACGGTATCCGAGACTTTTGGGGATGGGAAGACTGAGAAGGTCTCCATGATTCTGTCTGGGTACTCTTCTCTGATCTTGGAGATCAAGAGGGTTCCCATACCGGATCCAGT

>NvecRef.11688.1
GGTCCGTGTTACAAGACGGGTCGGTAGGATAAACATCAAAAGTCCCTCGACCTCGCACGCAACAGGCTCCCTCCGAGTGGTGCCGAAGCCCTTGCCCGGGGGGGTTTATGAGGCGCGCAAAGCCGAACGACCGTTTCGACCAGGAGCAAACTCGCAGGCGAACCCGCTTTGCTAGCTCCGGGCCAAATGTAAACTTCCTATCGCTTCCACCTCAACGGTTTCAGGTCTGTTTAATTCTGTTTTGTTCATTCAAAGTTCTTACGGAAGGAAAAATATATTTTCATCTTTCATTCACATTACTTGTTCGCTATCGGTCTCTCATAGTTATTGAGCCTTAGGAGAAGTCTACCTCCCACTTAGAGCTGCAGTCCCGAACAACTCGACTCTTCAAGCGGCCACCTAGCGCTCTCCCGACACCGTACGGGGCTTTCACCCTCCCTGGCGGTCTATTCCAAGACACTTGGGCGTCAGCAAAGCCAGTCAGTGACTGCTCTTTAGATTACAACCCGCGAGCCCGAAGGGCTGCGGTTCTCATCTTGGGCTATTGCCGGTTCACTCGCCGTTACTGAGGCAATCATAGTTATTTTTTTCTTTTTACCTGCGCTTAGTGATATGCTTAAGTTCATGCGCGTGCTCTTGCTTGAC

>NvecRef.19825.1
GATCAAGTTAACAGCCAATTTTCTGAGATCAGAGTTCAATTGACCTGGGAATCTTAAACAACAGGTGATTCCTGATAAGGCAGCTGAGACCAAGTGGTTAAGATCTCCATAGGTTGGGGTGGTGAGCTTAAGAGTTCTGAAACAGATATCATAAAGAGCTTCGTTATCAATGCACATAACCTCATCGGCATTTTCTACCAATTAATGGACTGAGAGGGTGGCATTGTATGGCTCTACGACAGTGTCTGAGACCTTTGGTGATGGCACAACTGAGAAAGTGCACATGACTCTGTCTGGGTATTCTTCTCTGACCTTTGAGATAAGGAGGGTTCCCATACCGGATCCAGTTCCTCCTCCTAATGAGTGGGTGATTTAGAAACCTTGGAGGCAATCACAACCTTCAGCTTCCTTTCTAACAACATCTAAAACTGAATCAATCAATTCAGCTCCTTCAGTATAGTGACCCTTGGCCCAGTTGTTTCCAGCACCGGTCTGACCGAAGACGAAGTTGTCTGGTCTGAAGAGTTGTCCGAATGGTCCAGCTCTGACTGAGTCCATGGTTCCTGGTTCCAAGTCCATAAGTACAGCTCTTGGTACATATCTTCCACCAGTAGCTTCATTATAGTAGACGTTAATTCTTTCTAATTGAAGATCTGAGTCTCCGTGATAGGTACCAGTTGGGTCGATACCGTGTTCATCTGAAATAACTTCCCAGAATTTGGCTCCGATTTGGTTACCGCATTGTCCTCCTTGGATATGAACGATTTCTCTCATTTTATA

>NvecRef.29552.1
GGGTATGTAGAGGCAGCCTCAAGTTGAGACAATGCCAATTCAGTGCAGAACACTGCATATACCCAACCAGAGATTTACATGATGATAGATTCATCTTCGGATAGTATGCTAAGAACTTCATCTCTTGTGTAATCAAAGTTGGTTTTAGCCTTTAAGCCAAATGTGCAAATGCTTTTCTTATCATACATCCTCGCGGCAGCTTCTTCAGATTCGAAGCCACCTTGGTACTCTTTGAAATGGTTGAGTGTGATCATTACCTGCCACTTGGATTTATTCTTGGAAACTCCCCAGTATTTAGATCCTCTATAATTATAAGCGTTGATCTTGGGATCCTTTTTGGTATTTTTGACTCTTCTCTTGAATATTATTCTACTACCTCCAGTTTCAAGCTTCTTGACGAGTCTTCTTCTTTCATCTGCTACAAGTTCTTCGATG
>NvecRef.2032.1
GGACGAATGGCAAACTAGGATGCATTAATAAGACGGAAAATCTGAAAAATCGAGGGAGAAGCTTTGAACTCGATTATCTCAGGCGGAAACGCTGAAAAAGTAAGCTGGAAACTGAAACATCTAAGTACCAGTATATAAAAGAAATCAAACGAGACTCCGTGAGTAGCGGCGAGCGAACGCGGAAAAGTCCCACGAGTAAATAGTGGAAGATAGGTGTACACACATCTAAGACTAAATATTAATGCATACCGAAAGAGAGAGTACTGTGAAGGAAAGTTGAAAGAGACTTGAAAAGATCTTAAAATGAGTCCCTTAAAGCAGTTGTAACACAACGTACCTTTTGTATAATGGGTTCACAAGACAAAATTTGGCAAACTTAAGTGTTAAACGAAGGTGTAGTGAAACCAAGGGAATACATCCCTTGTAGTCAAATTACCCGAAACCAAGTGACCTAGCCCCGGGCAGTTCAAAGGAACGAACCGGTAATTGTAGCAAAAATTTCGGATGACCTGTGGCTAGGGGTGAAAGACTAATCAAACTTGGAAATAGCTGGTTTTCTGCGAAAACTATTTAAGTAGTGCGCTCAAAAGCTTCATTTTACATGATAAAGCTCAATTGCTTTCTAAGCGATTAACTCTGAATGTTGAAAATAAAGCTGAGCAGACAGACAGCGGGCGACAAGGTCCACTGTCAAAAGGGGAAAGCCCTAATCAGAAGTTAAAGCCACAAATTAAAACAGTCAAGTGTGAAAGGGGTGTGTAATTTAGACAATGAAAAAGTAGGCTTGGAGCCAGCCACCTTTGAAAGATGACGTAATAGTTCACTCAAGAAATTATTCTACCTCTAAAATTATGGTGGCTAAAGTTAAGCTGAAACTCTGAAAGCTTAGGCTTGGTAGCAGAACGGACTGTAAATTGGTTAGGCAAAAGCCAACCATCAGAAGTGATAATGTGAACATGAGTAAAAAATCATTTGATCACTCCCCAAGGCTTCGACATAATAAATGTCGTATAAACAGCCCCTAAGATTACAACCCTAGGTTGTATCAACGGGACTTATAAAACGCACAAGGTGCCAGGAAAGATTTATAAAATTTTACTGTACCAGTCTAACTCAAGTGGGGAATAGTGATGGGGAAAAGTTTTCTTAAGGAACTCGGCAAAATATGGGCCTCGACTGTTTACCAAAAACATAGCTCTCTGCTAATACGAAAGTATAAGTATGGAGGGTGAGGCCTGCCCAATGGTTGTATCTAAAAGAGTTGATAAGAGTCAGCTTTATAAGGACAATTGAATGGCCGCGGTAACACTGACCGTGATAATGTAGCGTAATCAATAGCCAATTAATTGTTGGCCGGTATGAATGGCGTCACGAAGGCCCCACTGTCTCAAGAAGACCCCCCGTGAAATTGAATTCGTAGTGAAGATGCTACGTCCAAATTGTAAGACGAAAAGACCCCATTGAGCTTTACTAGAAACTTGCATGGCTTAAATTAACTTAAATAAAAAGTTTAGATAAGGTGGGATCCGTTAAGGCTAATGAAACACCACTCTTTTATTTTAAGAGAGCTAACCTTTAGGGACAATGCGAGTTTGATAGTTTGGTTGGGGCGACCACCTTTTAAAAGGTAACGAAGGCGAGCTTAAGGTCCGTAGTTAATAACAAGTGGCCTGACTGAGAGGGGGACACCCCGAACAGACACTGATGTTCAGTGGGCTATAATGACCCGTCGTTTTAGAGTGTAATAGGCGACGATCAACGGATAAAAGCTACCATGGGGATAACAGCGTTATATCGTTAGAGAGTTTAATCGACAACGATGTTTGCGACCTCGATGTTGAATTGCGGCACCCTGGGGTGCAGCCGCCCCCAAGGGTTGGTCTGTTCGTCCATTAAAGCCGTACATGATTTGAGTTAAAAACGTGGCAACACAGTTTGGTTTCTATCTACAATATGAAGAAACATCGATAGAACTATCTTCTAGTACGAAAGGACCGAAGAATTAGCGATCCTCTTATTTTGTAAGTTACGATCGAACCCAAGTTAATCACTGATTGCTTCTTAAGTGTGAAAAGTTTATCGAATTGTTTTAAACATACGTTTAAAAATAAGTAAATGAAATCTACTGTTTATCACCCCTATCATTTAGTAGATC

>NvecRef.11454.1
CCCTGTTGAGCTTGACTCTAGTCCGACCTTCGTGAAATGAACTGATTGGTGTAGTAGAGGTGGGAGCTTCGGCGTAAATGAAATACCACTACTTTCGGTAACATTTCTTTCTTTTTTTACTTATTACTTACTCCGTTATACTAAGTCCACTCCTTGAGTGGTTCTAGCTCTAAGCCTCGGCGTCAGCTGAGGCGAGTAGCGCGGAGGACATGGTCAGGTGGGGAGTTTGGCTGGGG

>NvecRef.26223.1
GTAGGAGGAGTTCTTGTTCTGGACGTTCAACATTTGTTCGTCAACTTCTTTAGTGGACATTCTTCCTCTGAACATGGCGGAGGCAGTCAAGTATCTTCCGTGTCTTGGGTCGGAAGCGCACATCATGTTCTTGGCGTCGAACATTTGCTGGGTGAGCTCTGGAACAGTCAAGGCTCTGTATTGTTGGGATCCTCTGGAGGTCAATGGGGCGAATCCAACCATGAAGAAGTGGAGTCTTGGGAATGGGATCAAG

>NvecRef.21342.1
AGAAATCACATTGCGTCAACACCACTTTCTGGCCATCGCAATGCTATGTTTTAATTAGACAGTCAGATTCCCCTTGTCCGTACCAGTTCTAAGTTGGTTGTTAAGCGTACGCCGGACGACCGAAGCCTGCCAAGGGTGCCTGCGTCCCAGCGCTGAAAGGAGCCCACCTTGCGGCTAGTTCCCTTCTGCGCCAGAAGCTTCTCCCCAAGGCCCAACGTACCCAACCCTTAGAGCCAATCCTT

>NvecRef.21722.1
AGAATGATGACATGAGTAGCGACAAAGGGGGTGAGAGACCCCCTCGCCGAAAGTCCAAGGGTTCCTGCTTAAAGCTAATCTGAGCAGGGTGAGCCGACCCCTAAGGCGAGGCCGAGAGGCGTAGTCGATGGGAACCGGGTTAATACTCCCGGGCCAGGAGGCCGTGACGGATCGCGGAGCTTGTCTGCCCTTACTGGATTGGGCGGGCTGGTGAGCGGTTCCTGGAAACAGCCCTCCGCAAGATCGTACCCGAAACCGACACAGGTGGACTGGTAGAGAATACCAAGGCGCTTGAGAGAACGATGTTGAAGGAACTCGGCAAAATACCTCCGTAAGTTCGCGAGAAGGAGGCCCGCTTG

>NvecRef.30409.1
ACCACCTATTGTACTACATCTATCTATTCCGCCACGCCAAAATACAGCAGGACTAAATCACTGCCAACACTCTCCAAAGAGTGATACCATCTTGGGGCAACAACAACGCAAGTCCCAGGTTCCAAATCCAGCACTCTGTCCGTGTCCCTTGGCTCCGCTGTGGTACCAACTATAAAAAGGCCCTGGCCCTCAACACACATGAAGGCCTCGTATTTTGACTCGTGCACATGTCGTTCTACAGAGGCCG

>NvecRef.13440.1
GAGCAGCCTTGGTGACTTTTCCAGTTTGTTCCTTCTTGACGACTTCCTTAATAACTCCTACAGCGACAGTTTGTTTCATGTCTCTGACGGCGAATCTTCCAAGGGGTGGGTACAAGTTGAAAGCTTCAATAGTCATTGGCTTTTGTGGGATGAGTCTTACTAAAGCAGCATCTCCTGATTTAATGGCCTTTGGTTCAGCTTCAGTGACCTTTCCAGTTCTTCTGTCAACCTTTGATTCGAGTTCATCGAATTTACAGGCGATGTGAGCAGTGTGGCAATCTAAGACTGGGGCGTATCCCTTTTGGATTTGTCCTGGATGGTTCAATACAATAACTTAAGCCAAGAAGTTTTGGGTATCCTTAGCTGGATCATTCTTTGAGTCTGAGGCAACATATCCTCTCTTTAAGTCCTTAACTGATAAGTTCTTTACGTTGAATCCAACATTGTCTCCTGGTTCGGCTTCTTGGAGTTGTTCGTGATGCATTTCAACTGATTTGCATTCAGTGGTGATGTTCATTGGTCCGAAGGTGATAACCATACCTGGTTTCAAGAGTCCAGTTTCTACTCTTCCGACTGGGACAGTTCCAATACCTCCAATCTTGTAAACATCTTAGAGTGGGAGTCTGAGTGGCTTATCTTTGGGTCTCTTGGGTGGTTCAAGGGCATCAAGGGCTGAAATAAGAGTTGGTCCGTTATACCATTTCATGTTCTCAGATTTTTCAATCATGTTATCTCCATTCCATCCTGAAATTGGGATGAATGGGATCTTGTCTGGGTTATATCCAACCTTCTTCAAGAAATCAGTAGCTTCCTTCTTGATTTCTTCAAATCTCTTTTGATCATAGTTGACTGACTTATCGTCCATCTTGTTGACAGCAACAATCATTTATTTGACTCCCATAGTGAAGGCCAAAAGAGCGTGCTCTCTGGTTTGTCCTTCCTTTGAGATTCCAGCTTCGAATTCTCCCTATCCGGCAGCAATGATCAAAATGGCAACATCAGCTTATGAGGTT
>NvecRef.658.1
ACGTTGTACACAAGAGGCCGCTAGGTGACTGGAGATGGGATATGTTACCAAAACATCTCAAAGACGTTGTACACAAGAGGCCGCTAGGTGACTGGAGATGGGATATGTTACCAAAACATCTCAAAGACGTTGTACACAAGAGGCCGCTAGGTGACTGGAGATGGGATATGTTACCAAAACATCTCAAAGACGTTGTAAACAAAAGGCCGCTTGGTGACTGGAGATGGAAAATGTTACTAAAACATCTCAAATACGTTGTACACAAAAGGCTGCTAGGTGACTGGAGATGGGATTGTTACCAAAACATTTCGAAT

>NvecRef.27486.1
ATGGAAAAAGACTCAAAAATTGCTGATATCAATTTAGCTGAATTCGGAAGAAAGGAATTAGATTTAGCTGAAGTAGAGATGCCAGGACTTATGAACTGCAGAAAGGAGTGGGGATAAAAGAAGCCATTCAAGGGAGCCAAGATCAGTGGATCATTACATATGACTATTCAAACTGCTGCCTTAATTGAGACTCTTTATGAGATGGG

>NvecRef.28608.1
AATGCTTTCGCAGTTGTTCGTCTTGCGACGGTCCAAGAATTTCACCTCTAGCGTCGCAGTACGAATGCCCCCGTCTGTCTCTGTTAACCATTACCTCAAGTCCAGAAAACCAACATAATAAGACCGAGGTCCTATTCCATCATTCCATGCTGTGATATTCAGGCGCGGTGCACCTGCTTTAAGCACTCTAATTTGTTCAAAGTAAACGTATCGGCCACCCAGGACACTCGGTTAAGAGCACCCCGAACGATCCAATGAATTGTCCGATCGAGGCAGTGACCACCGTGAGGCGGCACCACCCGACCGAGA

>NvecRef.8750.1
ACGGGTTTTATTTCATCAATTTCATATCTACACTACCTACATTATAAAATAATGCAAACCACGCAAAAGCTAAAATTAGATAAAATTTGGCTTTGCCCACTCTTCTATAAACTATTTACATGGAAGCGCTATTAATATAATAACACCTAATATGGGGCCAACAAGCGACGACGTGTAGAAAGTACGTCACACAGCGCAAAAACGTAACATGACGCCAATAGTTCCAAAACATGTCATGGCGCCAAAACGCGACATGGCGCCAAAACGCGACATGGCGCCAAAACGCGACATGGCGCCAAAACGCGACATGGCGCCAAAACGCGA

>NvecRef.25204.1
GGTGATAGATGGGGTTGCGGGTCATTAGCTAGTTGGTTGGGTAACGGCTGACCAAGGCGACGATGACTAGGGGAGCTGAGAGGCTGGTCCCCCACACGGGCACTGAGATACGGGCCCGACTCCTACGGGAGGCAGCAGTAGGGAATATTGGGCAATGGGCGAGAGCCTGACCCAGCCATGCCGCGTGCAGGAAGAAGGCTTTCTGAGTCGTAAACTGCTTTTGATAGGGAAGAATAAGCCGTACGTGTACGGTGATGACGGTACCTACAGAATAAGCACCGGCTAACTCCGTGCCAGCAGCC

>NvecRef.12254.1
AGAGGCCTCTGCTAGCAGGGAAGCTGAGTGTGAATCGGTAAATCGATTGTAAACATGTTTTCGTCACCAAGACTTTCTTCCGTCCTCAACGGAGGAGGACTGGAGAGGAGACGATAAATAGTTTACGAACCGCATGGATTGTGACAGAGAAGTCTCTTCGGCTGAGTTGAAGGCACACTCTACACCTGAGGATGCGTGGATTGTGCTAAATGGCAAGGTCTATGATGTCACAAGCTACA

>NvecRef.26364.1
GGTACTTGTTCGCTATCGGTCTCTCGTCAATATTTAGCTTTCGAAGGAATTTACCTCCAACTTTGAGCTGCAGTCCCAAGCAACTCGACTCTACAAAAATATATCGTACGATTTTTTTTATAAAAATAATCATAAACAGGATTCTTACCTTCTATGATATTTTATTCCAAAAAGATTTTAATTATTTTAAAAATCTGATAATATTTTGATACACTACAATTCCTTTTATAAAAAGGATTTTCATTTTGAGCTTTTCCTACTTCACTCGCTGTTACTAAAGGAATCCTTGTTAGTTTCTTTTC

>NvecRef.12576.1
CATGCTATCGAGAATCTCCTCTATGTAGGCGTCCATGTTCGGGCACACCATGAGCCACCCCAGTCTCTAACTGAGAGTTGGGGTATACCCTGCGCCACCCAATCTCTAATTGACCGCACCGCGGGCTGCGATGTCAGACAAGACGGGTGCGAACGACTTCCGAGCGCGCCTCTAGACGCCGCGCCTCCTCTGCCCCTCACGATTCGCTCCGCAGGGGCGACACAGCCGCGTCTCCGACTGAGTCCCTATGCCGCAGCCCCTGCACGGCACGGGGAGGGGGCTGCCCTTACGGAGCCTTTGGAGGTGCACCTTGCAGTAGGTGTCCATGCACCTCCGGCCGCACGTGTTTGCGCGGCCGATGCTTAGCCACCCGCAGTAATCTTTTCCGCGCCCCATCCTTCGAACGCTCGGTACACCACAGGACATACGAATGTCTAATTGAAAACCCAACGCCTAATTAATTATTCATGAACGCGAAGCACCGCAGCCCTGATTGGTTATTCATGCACGCGAAACACCTGCCCCTAATTGATTATTCGTGTTCGCGAAATCTATTTTGCCTGCATTAACTTCGCCGAATGTTTGGCTCAAACTACCCAGCCCGACAGTCGACGTAGTCGGCCAGATGGCCGCCGACGGACTCCCGGCGAAACACCGGCCCTAATTGATTATTCGCGTTCGCGAAATCTATTTTGCTTACATTAACTTTTGCCGATTGTTTATGTAGGCGAAACATCCGCCCACATTCCACTCATTCCACACATTCCACACATTCCATCGGCTGAACCCGCCCAGTCCCCCCCTTAACTCGCTAACCCACTGTTTAG

>NvecRef.21184.1
ATCAAGACCAAGAGAACCATCCAATTCGTCGACTGGTGCCCAACTGGATTCAAATGTGGTATCAACTATCAACCACCCACTGTTGTCCCAGGAGGAGATTTGGCCAAGGTTATGAGAGCTGTCTGCATGATCTCTAACTCTACCGCCATTGCTGAGGTATTCTCAAGAATCGATCATAAGTTCGATCTCATGTACGCCAAGAGAGCCTTCGTCCACTGGTACGTCGGAGAAGGTATGGAAGAAGGAGAATTCTCTGAAGCCAGAGAAGATCTTGCCGCCCTCGAAAAGGATTACGAAGAAGTCGGAATTGAGACCGCTGAGGGAGAAGGTGAAGAAGAAG

>NvecRef.25048.1
ATGCAAAGTAGTCGTTGAGAAGACCACTGGATGTGACATGATGACTTGCTCTCAATGCAGAGCAAACTTCTGCTGGAGATGTGGTAACCGCATCTCCAGCTACTCTCATTTTAGTGAGTGCAACAGATCTCCTCCAATTTTAAGGAGAATGCCCCCAAGAGGACCTTCTAAAGGTGAACAAATCGAGGCTGAATTTAAAAAGAATCACCCAGGAGCACAGTTGCATTATAAGAACTGTGGTCGTTGCAAACAGAAAAATTTAAAACAGCAGAAAAATAACTTCATGCGATGCTGGGCGTGTAAAACGCAGTTTTGCTATCAATGTGGCAAAACAATAGAAAATGGAATCAAGCATTTTGTAGCACCGAGCCCTTGCTCACAGCACTCAGATGACTAGATGAATGTGGTATTGTGTGTAAAAATACACTGACTGTGGG

>NvecRef.6136.1
CGCGTCGGGGACTGTTCGCGCGCCGCGAGGTAGTTTCTCGGATTACGCAACGAAACTTGACCGGGTATCTACGTAAACACGGAGAGCGCGTCGCAAAACAAGGCAAAATTCGAACAAATCAGAGGGGAGTTTCGTTGTTTGTCATCTCTAAATCAATTTACCAAACAATATCTGTTCCCAACGCCCTTGGAACAGGAATTAATATTCCTGTCCGGGCATTTAGTAACACAGTCAAACAATAAGTAGCGTTTATTGACAATTCGTTATCCAATAAAGAAAATTCATGAGTGCTATTAACATAAGCAACGACAAACTTATTAGTTCCCGTATCACGATAAAAGACACTTCTTAAATCCCGTATGCCGATAGGAAAGAAACTTGAATCCCGTATATCGATAGAAAAGACCCTTGAATCCCGTATCCCGATAGAAAAGACACTTGAATCCCGTATCCCGATAGAAAAGACACTTGAATCCCGTATCCCGATAGAAAAGACACTTGAATCCCGTATCCCGATAGAAAAGACA

>NvecRef.26252.1
TTCAAGAAGAGAACCTGTTTTAGCCATAGCCTTAGCACTAACTCTTCTTTCAATTGCGGGAGTGCCTCCCTTGATTGGATTTTTTAGTAAGTGGTGGGTACTACTATCTGGTATAACGTATGAATATTACTTAGTGTCGATTTTGGCTGTAGTTTGTTCTGTAGTTGCTGGAGTTTACTATGTGAGATTAGTAAAAATCATTTACTTTCAAG

>NvecRef.24964.1
GGCTCCGAAGACCTTGTTTCCGGTAGTGGTAGAGGTGATACCAACATCCAAGACAGCCTTGAATGGTCTCTTCTTCTCATCAACCTTGTCTTGCTCATAGACATCCCAGACGTTACCGTCAACTTCTTCCACGCCTTTATAGAGATCGTCAAGTTTCAAAGTCTTGAGGAGTCTTCTAGCGCACAAGAGTCCAGTACAGTAAGCGGCGGCGTAGTTG

>NvecRef.2013.1
GCTTCAGTGCACATAAAAGTCGAGTTGCGAATGCAATTCTGCCCCTCTTAATCAGGCTTCTGCAAGACGTATGGATATATTACGTTTCATCATTTCTTCACGATAATCGTAAAATGCGCAGAGTAGAAACATTTGTAAACAACAAACGTCTACAACCTCTTTAAAATAATCGAGAAACGCCCGAATCTCAACCACAGGCTTCCTTCTCTCCCGTCACGCCGTGGCGACACCTCTAGTCTTAATAACCAGCACAGCATTCAAGGTTCGTAAGGTGTCAGTGGTAACCAGCACAGAGTTCAAGGTTTGTAAGGTGTCAGTGGTAACCAGCACAGAGTTCAAGGTTTGTAAGGTGTCAGTGGTAACCAGCACAGAGTTCAAGGTTTGTAAGGTGTCAGTGGTAACCAGCACAGAGTTCAAGGTTT
>NvecRef.24347.1
GTCCATGTCAAAAAGGACTAAGATGACTATGGAGCTGGAGATTAAGGACTTATGTTCGGATATGCTACCAACGAATGGGATGAGGAGATCCTCCACCCATACTCTCACTACTTAGCTAATAAGATTTGTGAAGAAATTGCTGTCCATAGACATTCAGGATCCATCCCTTGGTTGAGACCAGACGTCAAGTCATAAGTTATTGTTGAATATGCTAGAGAAGGAAAACAAATCAAACCAGTTAGAATCTACAATATTCTCATCTCAACTCAACACAATCCAGG
>NvecRef.26388.1
GCGAAGACATGCTTTCTTCCAGTAGATGATGCCGCAGATAATATTCAGCAACGAAAGAGAAAGGCGCAGAAGAAAAGGAAGGGACGAAAGAGGAAAGCAGACAAGGTGGATGAAGATGTGGTAGATGAGGATGTGGTGGATGGAGATGTCGTAGATGAGGATGTGTATTGAATATGCAGAAACGGCGAAGAGGGATTTATGATCCAATGTAATGACTGTAATGAATGGTTCCATGGTGAATGTATTGGGGTCACACCTGCGGACGCTGAGCATATTCTAAAGATTAGAACATGTACTAGACTATCA

>NvecRef.9910.1
ATTACGATGTTGATTATAGAGCATATTTTTCACAACCCATGCCAAGCCTGGAGAAGTTTGAAGAACAATATTCTACACCCCAGCACTCCAAATAGTGTTGCTGTCTTCTTTCAAATCTTTGGGGCTCCATAAGCATCGGGCATTCGCTCTATGGTGTATCTGTGTTGTGAGATGTACATGATTGGGACACCAGGAACTTTGCGTATTCTTCTTTTTAGATCTCTGTCACATGTTGCGACTATGTAGCATTTATGCTGTTTTACTCTGTTAACAATACAGTCATCTGCATAAGTCCCACTATGCATGCAAGGCAGTCTCTGGAATCTTGGGTCTTTTGCTATCCTTAAGGCAACTCTGTATTTTGCCCCTAGTTTTTCTAACTCAGCCATTACACAATCTGATATACATGGGATACATTTAGCATAGAGGCAGTCCATCATTGATTTGAGAATCTCTAGCTTGTTCTTGATCGAAAAATTGATAAAGTTGGTGTCCACAAGCACATAATATGGCGGTCCGAGCTGCGTGTTATATTGAAAAAATAGAGCTGAAGAAGTTTGCTCTACGTGGCGAGTGCTTTCTTCTTTCTTTTTCTTCTTCTTTTCCTCCTCTTCTTTGTTCTTCTTTATTCTGGCGTCTTTTGGCGAAATCAGCCTTTTCACCGCCGCAAATTTCCGTGTCTTCTTCGCCTTACCCATCTTCGCGTGTTAAATTTCCTCGTGTGTTAGAGTCCTAGG

>NvecRef.23235.1
AGAAAATCTTAGAAACCCATATCCCCCTAGCTTTAATAGAATACCAGCTAGAATCACGGACCCTGAGACAGGGGCCTCTACATGAGCTTGGGGTAACCAAATGTGGAATGGTATTTGAGGAATTTTTACTGCTAAGCTTAAGAAAAACCCAGCAAATATCCATTTTTGAGTACTAGGAGACAACTCTATGTTCAACAACGTTAAATAGTCCGTTGTACCTGTGGTGCTGTACAATTTGAATATACCCAAAAGCATAAACACAGAGCCTACGAAGGTATAAAAGAAAAAATAATAAGAGGCTCGTACTTTTTCTTCTCTAGAACCCCACACCCCAATTAAAAGAAACATGGGGATTAATATTCCTTCAAACAAAATATAAAATAGTAGCAGATCTAGTGCAGAGAAGACTCCCATTAGCAAGACCTCTAAAAATAAAAGGCATAAA

>NvecRef.9749.1
TGCAGATCTTGGTGGTAGTAGCAATTATTCAAATGAGAACTTTGAAGGCCGAAGTGGAGAAGGTTTCCATGAGAACAGCAATTGGTCATGGGTGACTCGGTCCTAAGATATTGGTAAACGACCTTGCAAATGGGCTTCGGCCCGCGATCGAAGAAGGGAAAATGAGGTTAATATTCATCAAGCTGGCTATGGATGTCACGGCAACGTTTGTGAGCTCGGTGACACCGGCGCGTGCCTCTGGAAGAGTTATCTTTTGTTTGTTAACAGCTAAGCGACCCTGAAATCGGATTACCCGGAGATGAGGGTTGCAAAGCTGGAATAGTGTATGTTTTTATTTTAGATACAAATAGAAGCGCTCGCGACGGTCCTTGAAAATCCGAGTGAGGTAATTTATTCCATACCAGGCCGTACCAATAACCGCATCAGGTCTCCAAGGTTAGCAGCCTCTGGTCGATTAGAATAATGTAGATAAGGGAAGTCGGCAAATTAGATCTGTAACTTCGGGATAAGGATTGGCTCTGAGGATATTATTTAGTGTGGGAGAGCACCGGCGATGACGGCCGAGCCAGGGGTGGTCTACTCGCTTCGGCGGGCGGATCGCCTCTGAGCGACGCTCTGATTCTGCCCGGAGCGCCTCCTGCACACGTTTATGTTCGCATAATCACAATCAACTCTGAACTGGAGCAGACTAGGGGAATCCGACTGTTTA

>NvecRef.5706.1
ACACGGACCAAGGAGTCTAACATATATGCGATTATGTTGGTGTTGTTAAAACCATACATGAGCAATGAAAGTAAGCGGTGCCAACCGTAAGGTGCAGCATCGGCCAGTTGTGATCCTCTGGAGAAGCGTACTGGCTGTGAGCATATCTGTTAGGACCCGAAAGATGGTGAACTACGCTTGGGTAGGGTGAAGCCAGGGGAAACTCTTGTGGAAGCCCGAAGCGGTACTGACGTGCAAATCGTTCGTCAAACTTGAGTGTAGGGGCGAAAGACTAATCGAACCATCTAGTAGCTGGTTCCCTCCGAA

>NvecRef.31929.1
CACCCTTATTGTTCACATATGTGTGCTTCTTTACAATGGCTCCGATTTCCTGCATTATGAAATGGCTGTCGTAGCCTCTTAGGTTGTGAAATATGACGGGTACCTTTATCTCTTCAGGATCGATTCTAAGTTTCAGATTGCACTCTTGGTGTGCCGAGCCTCTGTACTTACCAGTTATGTGGCAGTGGTCTCGAACTCGAGTGTCCTTCTTAG

>NvecRef.14619.1
CAAAATAAGAATCTCTACCAGCTAAGCACAAACCCTACGTCATTTTTTAAGTGAAAGCTCAAACGTTTGAATGCTCTTCAAGATAAGATGCCTTTATTAGATTACATTTCTTATCATCCCATTTATACAATTTATCTATGCCGCGTAGCTTTGCATCGTACGTAAGAGCCGAAACGAAATAACAAAGAATACGAAATGATAAAAAAATATCTACACCTTCTAGAAATACAAAGTTTGGCGCATTTGTCTGCAAACTTATTAGTCTTTCGACTAATAATTTCGCAGACAAATGCGCTCAAGTAGTTATCGCATATTCGAGCAATTATTTAACAGAGAAACAACAGTAGCATTTTCTAAATAACATTAATAATAGTGAATAAGCAGTAAGTATATGCCCATATCAAAGTGACCCTAAGTTACCGTTCGCACTTTAAACATATCTAATCTGAACCTATGTTTCGGTGCTAGTGAGATCAGTGCGTCAAAAAGTGGCGTTAATCAAACTAGAAGCCAAAAACATTTTACTCTAATCTCCGTACTTGTGTGAACACGGAAGCATTAGAGATACTATTCAAGAACAAGGCTATTTTTGTAACTGCTTGTGAATTTCTAGTTTTTGTGAGTTGAGTTTGAACGCGTTATCCTTGCTCACTAGGCTACCCTGCGAGGTGTTTTGAAAGTATTACCACGCTTATATCTACCGTTGCTTTCCTGCGCTCTCTATCAGTATATTGTTGTTCCGTATGTAAAAAAGTCTGAGCCAGCGAAAGTCGACTAAGCGCCAAAGAGAATGCCAACGAAAGTCGACTAAGCACCGAGAAGAATGCCAGTCAAAGTCGACTAAGCACCGAGAAGAATGCCAGTCAAAGTCGACTAAGCACCGAGAAGAATGCCAGTCAAAGTCGACTAAGCACCGAGAAGAATGCCAGTC

>NvecRef.29846.1
TCGCACTCGTCGATATCTTCACATGTCACTCCATCTCCATGGTAACCACTCTTACAAACGCACTCTAAACGTCTATTGATATTTCTCAATTCTCCATTTACGCTGCACGTCTTGTTGGTTATTGTAAAGGTACACTTGGAAACGAGGGGTTTTGGTAGCGTGACATTTGGACAGTGACATTGATCACCGAGAGTGACGCATGATGATGTTGCGTTACTAGTGCGTGTGCATATCGCGTTACACGAACCTTCCCACTTTTTGTTGCACG

>NvecRef.19512.1
AAATGGCGGACGCTTTAAAAATCGTATCGGAGTTTGCTCTATCTGTTGACTTCAGCACTGACAAACTGGGACCGGATTTCATGTGGTTTAACCCTCCGCCGAAATGGCAGATGAAATTCCACGGGGACTCTGGGGGAATGAAAGTCGTGCCGAGAGGCAAGACAGATTTCTGGCGAAGAACATACTACAAACCAGAACTAATAAAAGACAACGGGCATTTGCTCCACCTCATCGTCAAGCAGGAGATGTGCATAATAGAAACGTCATTTGATTTGACAGCTGTCAATCAGTTTGACCAGGCAGGCATTATGATCAGAATGGGAAACGAACGTTGGATGAAAATTGGTCTTGAATTTGTGGACGGAAGATACCGAGCAAGCTGTGTTGTCACAAACAAATATAGTGACTGGTCCACTCAAGATTGGCATGATGGCAAGCTAGCGCTGCGAATACACAAGATCTGTGACGATTACGTGATTGAATGCAAGCCTCGTGCCGGTAGCAATGACCAGTGGAAGTTCATACGTATAACTCACATGGACTCAGGAGGTCACCCAATCCAAATAGGCCTTTACTGCTGTGCCCCCACAGGTGAAGGGATGGACGTAGTCTTCGACAAATTCACGATACATTCATCTGACGGAATACACCCTCATAATAATAATGCGTAGATATGTTGCGCTACCACAGGCTTCCCACCCTCCTTGCTAGGCACTAAGAATGTAGCCTAAAAACGTCTGCGAGGGAGGCTACCGTAAATGCGGCGTGGTCATAACTACATTCACGCAAATAGTATCTGAGTTATATTTCTGTTCTCTTGTTAATGAAACAGACATAGCTGGGATCAGGGGCGGATCCAGGAATTCAAAATGGGGGGTGGATGATGGCCG

>NvecRef.23128.1
CTATCACTCTTGATGTTGAACCATCTGACACTATTGAGAATGTCAAGGCTAAGATTCAAGATAAGGAAGGTATCCCACCCGATCAACAAAGACTTATCTTCGCTGGAAAGTAGTTAGAAGATGGAAGAACCCTCTCTGACTATAACATCTAGAAAGAATCTACTCTTCACTTGGTTTTGAGACTTAGAGGAGGAATGTAAATCTTCGTTAAGACCCTCACTGGAAAGACTATCACCTTAGATGTTGAACCATCAGACACCATTGAGAATGTCAAGGCCAAGATCTAGGACAAGGAAGGAATCCCACCCGATCAATAAAGACTCATCTTTGCAGGAAAGCAACTTGAAGATGGAAGAACTCTCTCAGACTACAATATCTAAAAGGAATCCACTCTTCACTTGGTGCTCAGATTAAGAGGAGGAATGTAAATCTTCGTTAAGACCCTCACTGGAAAGACTATCACCTTAGATGTTGAACCATCAGACACCATTGAGAATGTCAAGGCCAAGATCTAGGACAAGGAAGGAATCCCACCCGATCAATAAAGACTCATCTTTGCAGGAAAGCAACTTGAAGATGGAAGAACTCTCTCAGACTACAATATCTAAAAGGAATCCACTCTTCACTTGGTGCTCAGATTA
>NvecRef.31427.1
GTCCTCATCTGATGTTCTTTTTTGCAAGGCACCTTTTAGCAGTGGTCTCACTGTGGAGGTGCTTGGGGAATCCAATGAACACAAGCAAAACACCGAAGAATAAGAATGAAGAAAATGGCTGTCCTTCAGTGGCTTTCCTCGCGTTGACTGCAAATCAAGACCTAACTCACCGTTGCCAAAGAAACCACCAACCGGAATGTATGGAAACACTTGCTTGAAAATCTGTGATTCCACATTCT

>NvecRef.16213.1
GCAGAAATCACATTGCGTCAACACGCGATGGCGCCTTCGCAATGCTTTGTTTTAATTAGACAGTCGGATTCCCCTGGATCGTGCCAGTTCTGAGTTGGTCGTTCATTGGGCGCCGAGGCTCCGCACCAAGCCGAAGCAAGGCACTAAGAGCACTGCTTGGGCCGTCCACAACCAGCTTGAGAAGGGATCGAGCACCCTTGCGAGCACCCAAGCCCAACTCGGTAG

>NvecRef.28976.1
GTCATTTCAATTCACGTCGGACAAGCTGGTATCTAAGTTGGTAACGCCTGTTGGGAACTCTTCTGCCTTGAGCACGGTATCTAACCAGATGGACAAATGCCATCAGACAAAACTATTGGAGGAGGAGATGATGCCTTCAACACTTTCTTCTCAGAAACTGGAGCTGGAAAGCACGTTCCAAGATGTGTGTTCTTAGATCTTGAACCAACTGTCATTGACGAAGTCAGAACTGGAACCTATAGACAATTGTTCCACCCAGAGCAATTGATTTCAGGAAAGGAAGATGCTGCTAACAACTTCGC

>NvecRef.24245.1
CAAGAAAGCGATTATTAACGCAAAAGATAGCCATAATCTTCTTGGCTTGCTGATATTTGACGAGAAGTTGGTTTACGAACAGTTTCGCAAGCTCATAGACGCACGAGCTGCAGCTTCACTCTCGCTCCTTAAATGGGCAAAGGACGAGGACAATCAAGCCCTGCGAGAAGTATTTGGGAAGGTGTTTGAAGTCAGTTCTATATGGACTACATCGATAAAGAAATTTTCAGATGAGTACTGGAAATACAGAGTTAGATTCAAAGAGATTCTTCGTGAAGAG
>NvecRef.27267.1
GGTGTCTTCAAGTCCAACTTGGAATCCATTGCTCAGATGAACGCTGAGGACCAGGGTGTTGAATTCGCCATCAATGAATTCGCTGACCAGACCCCAGAAGAATTTGCCGTCAGATTCGGATTCAAGCAACCAGTCGGAACCAAGAAATCCACTGCCACCCATGTTAGTGCCGTCACCGGTGAGAACAAGGACTGGAGCAAAATGTGGGACTCTGTCAAGAACCAAGGATCTTGTGGATCATGCTGGGCCTTC

>NvecRef.26424.1
AGACTCAGAGAAACTGACGAGGTCTCCAGTGGTCTTAGCATAAGCTCCCTCCAATGATCCAACAGCAGAGAAGGCCCAGCATGACCCACATGCACCTTGGTTCTTAACAGCAGTGACGAGGCCTTCGTCTCTCCAGTCAATGCTCTTTCTAGGGAGGTTCTTGCAGTTGGTTGGGAGGTCTCCGAGGTTTCTGAATTCTTGTGCAGTGTCTCTGTTTGACTTGTAACCGAGCATTCCCTTGTACTCTTCATCAGTCCAGTCAGTGAAAGCGTTGGTACCCATGGTGAATGAGGCACCTTTAGCGTTG

>NvecRef.3132.1
AAGAAACCCATTAAGTGATACATTGGTTGATTGATAGGATCAGCTAACTGTGCTTCTGTTGCTATGGTTAAGCATCCGTCTATGAGGAACCTTCATCAATCACCACGAATATGTAAATAGTAAGACCATAAGGCAAAAACCAGCTTACGAAACTGCGTTGCCCCCAAGCGAAGCGTGTTGCCGAGATGGGTTTATTAACCTGGTTCTTCGTGCTGCTTTGCGTGGGCGGATTTATTCACGAGGCCTATCCAGCAACAAACACTGTCCTCTACACTGTCAAGGTGGTCACGGCCGATGAGATATTCGCTGGGACAGATAGTCACGTGTTTCTGAGGATCTACGGTGACCTCGGTGACACTGGAGAAATAGAGCTCAACAGCGACGGTAACGACTTCGAGAAAGGAGCTACAGATGAGTTCAGGTTTGTGGGTAAATACGTAGGAAGCTCTATCCGAAAAGTGGCTGTCAAAAGAAGTGATAGCATGTTTGGCAACTGGAAACTCGAGGAGATTTCAGTCAAAGGGACAAGTCCGTTGTTTTTTAAGTTCCATTTCAATCAGTGGATACCCGCTGATCGCTGGATTGAAAGTTATGGTTGAAGTGATTTAGCAAATCATGCTCATAGAGAAGAAGCACAGGAAGAAAAACGCAAAGAAAATCCTTTTATTTAAAAAATTTAGCAAAAATTCAGCCTATCATTACTGCCATGAAGTATAACAAAGTTATAAAATTGAGCTGTTGTAATGTCTGAAAAATGATAACAATTAAATATCAAGTTTCACTTGCGAGAGAGAACATAATAAATGATGGTTAAGTTTCACTTTTAAGTATTGAGAACATAAAAAGAGATGGTAAAGTTTCACGTGCAGGA

>NvecRef.8216.1
GGTAAAGCGAATGATTAGAGGCCTTGGGGCCGTAACGGCCTCAACCTATTCTCAAACTTTCAATGGGTGAGATGCCTTGCCGACCGTGGTGTTGTTAGCGGCAAGGATTTCGGATCCGAGTGCCCAGTGGGCCACTTTTGGTAAGCAGAACTGGCGCTGTGGGATGAACCAAATGTCCGGTTAAAGCGCCAAAACCAATGCATATTCCCGATCCCACGGAAAGGAGTTGGTTGCTCCAGACAGCAGGACGGTGGCCATGG

>NvecRef.20973.1
GACAAACAAAATTAAACATTTTAAATCACGCCGGCTTAGGAGAAATATGGTCAAACCCATACTTGAAATTTAAGAGCGCTCACAATTACGAAGATTATCGCTCCCAAGTTAAAAATGTTTATCACAGAATTGCACTAACAAAGCTTAGACTAAGCAACCACAAACTAGCTATCGAAACATGACGTCACACGAAACCGTACACTCCCCCTGAACAAAGAATGTGCCCAATATGCTTGGTCGAAGTCGAGGACGAGGAACACTTTATAGTAAATTGCCAGGCATATAATGAACTGAGGAAACAAATGTAAAGGGTTTTTCAATCCGCAACAAAACAGGATCTAAAAGCAATACCTCCTGCCATAGCATTTTTGAGGGTGATTAGTTTTAAACAGAAGAGTGCAACCAAAAGAGAAATTAAATAGCTCAATTTGTTTGGAAGCAACAAAAATAAGGGAAAGTGCTTTGTATTTATATAATGACATTGCTACAAA

>NvecRef.25241.1
GAGAGAGATGTTGATGATCTTAGAAAAAAAGAAATTAATTATGCAACAAGACTCAATAAACTACAAAAACAGTTGGATCAGACAAAACGAAGAAGTGGAGATCTTTCTAAATCAAAGCCATTACTCGAAGAGATGACTGAGATTCTAACGAAGGCCGAGGAGGCTCACGCGGAACTTGAGGTCAAGGTCACCAAGCATGAAATCTACAAGGCGAGAAAGCTTCGCGAAGGGCTCCATGCCGTATCTGAGAGCATCCAGACTCTTGCCGAACACACGCTCGCGGTCAGCGGAACTTACCGGAAGCTGGCAGAGCTGATTCCCGACACACCAACACAGCTCTCAGAGGATAAGATGTTTGCAGGCCGTGGAATATCTAGAC

>NvecRef.21217.1
AGGGGCGTAACACTTTTGTCCACGTTAGGCAAAGTTTTTATGTCAATCATAAACGAAAGATTATACAATCACCTAACGGAGAAGGGCATTTTGAAAACAGAACAATGTGGTTTTAGGAAAGAGCAAGGAACAATAGACAGCATTTTCGCTCTAAAGTCACTAATTGACAAGCATGTCAAAGCGAAACCCCAAAAAAACAAACAATTTCCTGTTTGCGTGCTACGTGGACTTTAGTAAAGTGTTCGACTGCGTCCCTAGGGCGAAACTATTTGAAAAACTGAAAGCAGTAGGTGTTACTGGGCGTTTCCTCGACATAATCCAATCAATGTACTCAAATGACAAGTCTTCCGTAAAAATTGGAAGCTCCATAACTGAA

>NvecRef.27507.1
TGTTAGGACACGAAGCCCGTGTGACTTGCTGTGTGTATTCACCCTTGAATGATGGACGGCTACTCTCAGCTTCTGCCGACCGGACCATCCGTGTTTGGGATAGCGATAATGGCGAGGAACTAATAAGGATGGAAGGGCATTCCAATATCATTTGGAGATGTTGCTTTTTGCTTTACCAAGATTGTGTTCTTATTGCATCTTGTTCAAGCGATAGAACACTAAGGATATGGGACTCCAAATCAGGGAGTGAGTTGAAAACTTACCGTGACCTGGACTCCCACACGGATCCCAAG

>NvecRef.26243.1
GAGCACTGGGCAGAAATCACATTGTGTCAACACCTTTTAAGGCCATCACAATGCTTGGTTTTTATTAAACTGTCGGATTCCCCTTGTCCGCTCCAGTTCTGAGTTGATAGTTCATTGTAGTGAGACGGCCGAAGCCAAACCTGCACGTCGAGTTGTCGTCGTCTCAAGCTCGGAGCCGAAACCTCAAGCTCAAAACAACTTGGCTTTCCGAACAGGCCTCAGCTACCCTATCCTCAGAGCCATT

>NvecRef.28018.1
CTGCAATAGATCCCAATTCGCTAAGAAAATATTCCCGTGGAGATCGTAACAATTTTAAGAGAGTAAAAGACAAGAAACTCAGAGGAAACCTGAGAAGCTATGAATCGCATCACAAGAAAGCAGCCATGCAGGCTGCTAGGGCAGAACTGTTGCTTACAGAAGACCCAGGCTTTCTTGAGGCTGAAGGGATGGAGAAGACATTTTCTTTCAAACAAAAAGAAATAGCTGATGCTGTTGATGTGGCAAGCTCACAGAAGTTCTTTGAATTGAAGCTGGACAAATTTGGGCCTTATAGAATAGATTACACAAGAAATGGAAGG

>NvecRef.8809.1
TCTCATGGATGACCCGAACCCAGAGGACCCTTTGGTTCCAGAAATTGCCCGCATTTTTAAGACAAACCGCGAGCAATACATCAAAACTGCCAGAGAATGGACCAACAGATATGCCACATAATCACCATGGACACTGACCCTATAACACTTGTTATATATGCCTTTATACGGACATTACTATGCCTTTAGAATGGTTAAACCTAATCCATGAGCCACTTGTTTAATTAGGAAATTTTGTACAGATAATTGTTTGAGGCATTGCTTGTGAGCATGTAGTACACTAGTAACCCTTTCACGGATTACGTTTAAGGACACTATCAGAATATTGCCTTACAACTCTGCAACAACCATCTGGCATGGAAAACGAAAATGTCAGCTTTGGATTGCTTTTTGATAAAAAAAAAAAACTATGTACAAACGAACCAAAAGGTCCTATATATACCTATCTACTTCTGTGTAATGAAAAGAAGCTAGTTTAGATTTCAACCCCTTTCCACTATAGAGTGATTTAACTCATTTGTTAGACATAACTTCTCTATAGTGTATAGCTGAAGAGTGATATGCGAAAAAGGAAACAAAGGATTGTTTTAAATTTTGACTCCTTTTAGTTTGTGACTATCTTATCGAAAGGTTTAGTAACTCTAATTAAAGTGG

>NvecRef.13288.1
GAAGGAACTCGCCTACTCTCCGCTCACCCAGGAGACCCACAAAAGGGCTCCCAGCAACAGAAGCCGGGCCGAATCGTTGCCGGGAATCCAGCGTCTTGAAGCCGAAGCAACAAAAGCACTGGGTCCTTTGACACCGTTCCAGCCGCGTGCGGATTACGAATCCACCCGGGAATACACGCCGTAAGCAACGCAGATGACCAACATGACCAGAGAACAGCCGAGGCTGCCCTCAACCCATCACATCAGCACTCGCTACCCACGACACTGATCCCGAAGATGGCTCGAACTTCGAAAGTCCTTCCGTTTTAAACCCCTGGAGGATTTCACGCAATGTTTAACTCTCTCTTCAGAGTTCTTTTCAACTTTCCCTCGCGGTACTTGTCTTCTATTGGTCTCACATTCATATTTAGCCTTAGATGGAGTTTACCACCTGATTAGCGCTGCATTCTCAAGCAACACGACTCTAGAGAGACCTCGGAATGCCGAGCGCTCATCCGTCCTACGGGCCTGACACCCTCTCTGGGCAATCGGGCCACATTCATGAGGACTTTAGACTGGACAAGCGACGGTCTTACGAGGCTCCCAAACACTGCATCGGTCGAAATTGCCTCCCGAAGGATACAATTGACCCTTAGTGCTGGGCTTTTCCCTCTTCGCTCGCCGCTACTAAGGGAATCCTTGTTAGTTTCTTTT

>NvecRef.1717.1
GCTCACTTTATTAAACTGACTGATGCAATCTAGTACATCTCTCACACAAAAGTAAACATACTAACAAACAAAAGTAGAGCCAATGTCAAAATAAAACATTTGGCATCAGCTCTGCCATTGATATCCAAAATATCATTTTCCTTAGTTACATTGAACTGACGGCTTCATCAATGTCGTCTATCAGCTCCTTCAGCTTACCCCATTGGTCCACAGGAAGAGAAATACCTTTTTTTCCGGGCTTCATATCCCCGCTATTTTTGTCTTCGTAAAACTCTCTGATGTCGACATACACTTTACCCCTGAAGTCCCGTACTGTAACTTGCCTTTTGTTAGCCAGAGGAAAGACATAGCTGCCATCGTCTTGTTTGGTGCCAGATGAAGAAGAAGCCTCAGGTTTTTCCTTTTTTTGCTTCTTTTTTGACTTGACTTCTTCCTGTTCCGAGCCGCTATCCTCCTCGCTTCCACTACTCTCCACTAATACTTTAGATTTCGGTCGTTTCGACATGTTCTCTATTCAGTAGACGCACTTTGTTGTATTCTCCAACTTTCGCTCTAACTCCAG

>NvecRef.25003.1
GAAAAAAGAAAAAACTAGGGAAAAAAACTAGGGAAATTGTTGCGTGACGTGGTGTGTTGTCATTACGTGACTATTTGATTGTTGCGTGACTTGGTGTGTTGTGATTGCGTGACTATTTGATTGTTGCATGACGTCACGTGTTGTGATTGCGTGACTATTGGATTGTTGCGTGACTTGATGTGTTGTGATTGCGTGACTATTTGATTGTTGCATGACGTCACGTGTTGTGATTGCGTGACTATTGGATTGTTGCGTGACTTGA

>NvecRef.217.1
CTACAACATCCAGAAAGAGTCGACCCTTCACCTGGTTCTACGTCTCAGAGGAGGAAACTAAACTAAAGAACCCTGTAATAATAGACTGGACTGACCGAATTATTGAGCACTCAAATGTATTTTGATTTTGTTTTTGTTACTTTTTCGGATCGAATAAAGCATTATAAATCTACAATGGTTTCTTCCTTGACATTGGAGGTTTAAAAAGGGTAAAGTTGAATGTTGTATCTTATTATAGGGACACAAGCACCCTACTCTTTCACTTTTTCTGGGA
>NvecRef.25103.1
GCAGGTCCTCAAATATCTCTACTCCAACGGTTGCTTGGCCTGCCATGACATCAAGATGCGCGTAGGGAGGGACGTAAACTGCTCCGCATTCCTTTGCGTCAGCTCTGGCTTTCATCTCCGTATCCACACAATCTTTTCCACAAATTATGACATCCGCCCCATTAGCTTCAATCGCCTCTCGTTTTGCTGATGTCGAATACTCTGGACAGTAAACCTTTCCCTTCATTCCAAGCACTTTCATAGCATTTGCACAAGCTGCTCCATGGTTACCAGTTGATGCTGTCACAGCACCAATTGACTTATCACGGATGCTCAAAAGATAGTTGAATGCACCTCTTGATTTGAA
