# Supplementary material for: Do novel genes drive morphological novelty? An investigation of the nematosomes in the sea anemone Nematostella vectensis
Source: BMC Evol Biol. 2016 May 23;16:114. doi: 10.1186/s12862-016-0683-3 (PMC4877951; doi:10.1186/s12862-016-0683-3)
Supplement: Additional file 8: — Summary of everything. Sheet 1: Stress Gene Survey. List of tissue-specific targets and their reciprocal best blast hit (accession ID) from the dataset presented by Reitzel et al [63]. Included fields: Tissue, unique transcript ID (NvecRef ID), reciprocal best blastx hit (Hit), stressor type (pathogen, wound, or chemical). Transcripts with reciprocal best blast hits involved in both pathogen and wound stress are indicated as: Pathogen.Wound. Sheet 2: Transcriptome Summary. Summary of all 17,313 transcripts used for differential expression and orthology analyses. Each entry contains the following: unique transcriptome ID (NvecRef ID), transcript length (in nucleotides), orthology group ID (GrID): N – Nematostella-specific, E – Edwarsiidae-specific, A – anthozoan-specific, C – cnidarian-specific, M – conserved/metazoan, number of tissues (out of three) in which the transcript is expressed, differential expression result (UP/mes is upregulated in the mesenteries relative to both other tissues), mean counts across all tissues (AllMean) and across replicates within a tissue (MesMean, NemMean, TenMean), log2 fold change for all pairwise tissue comparisons (negative values indicate upregulation in the second tissue), adjusted p-values/false discovery rates for all pairwise comparisons, and raw counts for each tissue replicate. Sheet 3: Alien Index Results. Fields: unique transcriptome ID (NvecRef ID), alien index (AI), % identity and coverage of the top blast hit, and whether the sequence was deemed present in the genome (http://genome.jgi.doe.gov/Nemve1/Nemve1.home.html). Sheet 4: Primers. Sequences for all primers used in qPCR and standard PCR analyses. Primer sequences for each transcript are presented 5’ → 3’. (XLSX 4037 kb) [file 12862_2016_683_MOESM8_ESM.xlsx]

## Sheet: Stress Gene Survey
Tissue	NvecRef ID	Hit	Stressor (Reitzel et al 2008)
mes	NvecRef.9537.1	XP_001642016	Chemical
mes	NvecRef.26471.1	EDO40275	Chemical
mes	NvecRef.642.1	EDO49157	Chemical
mes	NvecRef.12435.1	EDO46506	Chemical
mes	NvecRef.19287.1	EDO30120	Chemical
mes	NvecRef.15073.1	EDO46999	Chemical
mes	NvecRef.8238.1	EDO35842	Chemical
mes	NvecRef.2171.1	EDO45327	Chemical
mes	NvecRef.28562.1	EDO44810	Chemical.Wound
mes	NvecRef.16708.1	EDO29720	Pathogen
mes	NvecRef.22158.1	EDO45160	Pathogen
mes	NvecRef.225.1	EDO39178	Pathogen
mes	NvecRef.14558.1	EDO46409	Pathogen
mes	NvecRef.3247.1	EDO35288	Pathogen
mes	NvecRef.627.1	EDO44177	Pathogen
mes	NvecRef.8838.1	EDO29408	Pathogen
mes	NvecRef.11318.1	EDO32452	Pathogen
mes	NvecRef.15913.1	EDO35185	Pathogen
mes	NvecRef.5428.1	EDO38262	Pathogen
mes	NvecRef.7402.1	EDO34151	Pathogen
mes	NvecRef.1851.1	EDO41722	Pathogen
mes	NvecRef.11431.1	EDO36028	Pathogen
mes	NvecRef.2.1	EDO30788	Pathogen
mes	NvecRef.2865.1	EDO33472	Pathogen
mes	NvecRef.24027.1	EDO30135	Pathogen
mes	NvecRef.177.1	EDO30139	Pathogen
mes	NvecRef.9178.1	EDO35773	Pathogen
mes	NvecRef.13774.1	EDO44665	Pathogen
mes	NvecRef.1752.1	EDO44277	Pathogen
mes	NvecRef.11082.1	EDO42382	Pathogen
mes	NvecRef.729.1	EDO45447	Pathogen
mes	NvecRef.2760.1	EDO41403	Pathogen
mes	NvecRef.24755.1	EDO48941	Pathogen
mes	NvecRef.7268.1	EDO39042	Pathogen
mes	NvecRef.15059.1	EDO40677	Pathogen
mes	NvecRef.3396.1	EDO34027	Pathogen
mes	NvecRef.684.1	EDO47203	Pathogen
mes	NvecRef.1446.1	EDO37560	Pathogen
mes	NvecRef.23489.1	EDO33681	Pathogen
mes	NvecRef.22396.1	EDO37951	Pathogen
mes	NvecRef.12318.1	EDO33180	Pathogen
mes	NvecRef.9232.1	EDO49133	Pathogen
mes	NvecRef.8547.1	EDO31311	Pathogen
mes	NvecRef.21370.1	EDO46837	Pathogen
mes	NvecRef.18913.1	EDO33625	Pathogen
mes	NvecRef.21629.1	EDO32436	Pathogen
mes	NvecRef.23616.1	EDO45527	Pathogen
mes	NvecRef.1206.1	EDO44736	Pathogen
mes	NvecRef.556.1	EDO43454	Pathogen
mes	NvecRef.15283.1	EDO47715	Pathogen
mes	NvecRef.17393.1	EDO30381	Pathogen
mes	NvecRef.16757.1	EDO39328	Pathogen
mes	NvecRef.7296.1	EDO25398	Pathogen
mes	NvecRef.19374.1	EDO46797	Pathogen
mes	NvecRef.15827.1	EDO47788	Pathogen
mes	NvecRef.6131.1	EDO38286	Pathogen
mes	NvecRef.12506.1	EDO30012	Pathogen.Wound
mes	NvecRef.6554.1	EDO41783	Pathogen.Wound
mes	NvecRef.9391.1	EDO38536	Pathogen.Wound
mes	NvecRef.15121.1	EDO30628	Pathogen.Wound
mes	NvecRef.14049.1	EDO36207	Pathogen.Wound
mes	NvecRef.10018.1	EDO38318	Pathogen.Wound
mes	NvecRef.7708.1	EDO34703	Pathogen.Wound
mes	NvecRef.3228.1	EDO26384	Pathogen.Wound
mes	NvecRef.3769.1	EDO48851	Pathogen.Wound
mes	NvecRef.10777.1	EDO40374	Pathogen.Wound
mes	NvecRef.5271.1	EDO41204	Wound
mes	NvecRef.11202.1	EDO36509	Wound
mes	NvecRef.18049.1	EDO31165	Wound
mes	NvecRef.17307.1	EDO28778	Wound
mes	NvecRef.6765.1	EDO47884	Wound
mes	NvecRef.9680.1	EDO49408	Wound
mes	NvecRef.1031.1	EDO35287	Wound
mes	NvecRef.2211.1	EDO29674	Wound
mes	NvecRef.25059.1	EDO47852	Wound
mes	NvecRef.10022.1	EDO47849	Wound
mes	NvecRef.9856.1	EDO39999	Wound
mes	NvecRef.10513.1	EDO36123	Wound
mes	NvecRef.18867.1	EDO48873	Wound
mes	NvecRef.17418.1	EDO40382	Wound
mes	NvecRef.1516.1	EDO35371	Wound
mes	NvecRef.5303.1	EDO49509	Wound
mes	NvecRef.10972.1	EDO30137	Wound
mes	NvecRef.11179.1	EDO35202	Wound
mes	NvecRef.4482.1	EDO40760	Wound
mes	NvecRef.1868.1	EDO38826	Wound
mes	NvecRef.1802.1	EDO47797	Wound
mes	NvecRef.329.1	EDO41167	Wound
mes	NvecRef.620.1	EDO40808	Wound
mes	NvecRef.5033.1	EDO42645	Wound
mes	NvecRef.7948.1	EDO31990	Wound
mes	NvecRef.6860.1	EDO33872	Wound
mes	NvecRef.1181.1	EDO47836	Wound
mes	NvecRef.14268.1	EDO31361	Wound
mes	NvecRef.1449.1	EDO33800	Wound
mes	NvecRef.4210.1	EDO29350	Wound
mes	NvecRef.19392.1	EDO45834	Wound
mes	NvecRef.14052.1	EDO43249	Wound
mes	NvecRef.13702.1	EDO33361	Wound
mes	NvecRef.8095.1	EDO45883	Wound
mes	NvecRef.24769.1	EDO41287	Wound
nem	NvecRef.13595.1	EDO31596	Chemical
nem	NvecRef.8347.1	XP_001640790	Chemical
nem	NvecRef.5612.1	EDO41780	Chemical
nem	NvecRef.20544.1	XP_001639222	Chemical
nem	NvecRef.13691.1	StellabaseID=37973	Chemical',
nem	NvecRef.747.1	EDO44420	Pathogen
nem	NvecRef.11122.1	EDO30537	Pathogen
nem	NvecRef.9302.1	EDO36204	Pathogen
nem	NvecRef.6046.1	EDO31311	Pathogen
nem	NvecRef.13383.1	EDO39328	Pathogen
nem	NvecRef.678.1	EDO49112	Pathogen
nem	NvecRef.1006.1	EDO31404	Pathogen
nem	NvecRef.10812.1	EDO28671	Pathogen
nem	NvecRef.740.1	EDO40421	Pathogen
nem	NvecRef.17181.1	EDO46983	Pathogen
nem	NvecRef.6249.1	EDO31117	Pathogen
nem	NvecRef.13610.1	EDO47715	Pathogen
nem	NvecRef.18623.1	EDO44665	Pathogen
nem	NvecRef.21744.1	EDO41794	Pathogen
nem	NvecRef.14847.1	EDO35951	Pathogen
nem	NvecRef.11714.1	EDO45470	Pathogen
nem	NvecRef.5783.1	EDO49565	Pathogen
nem	NvecRef.4587.1	EDO44283	Pathogen
nem	NvecRef.2620.1	EDO38286	Pathogen
nem	NvecRef.5201.1	EDO31517	Pathogen
nem	NvecRef.13126.1	EDO48941	Pathogen
nem	NvecRef.1203.1	EDO45447	Pathogen
nem	NvecRef.3827.1	EDO38794	Pathogen
nem	NvecRef.4263.1	EDO44059	Pathogen
nem	NvecRef.11260.1	EDO38441	Pathogen
nem	NvecRef.1874.1	EDO40051	Pathogen
nem	NvecRef.447.1	EDO29408	Pathogen
nem	NvecRef.1332.1	EDO39165	Pathogen
nem	NvecRef.9786.1	EDO44038	Pathogen
nem	NvecRef.15311.1	EDO36332	Pathogen
nem	NvecRef.7998.1	EDO35393	Pathogen
nem	NvecRef.18430.1	EDO32461	Pathogen
nem	NvecRef.3129.1	ABA02360	Pathogen
nem	NvecRef.16056.1	EDO48715	Pathogen
nem	NvecRef.24116.1	EDO32579	Pathogen
nem	NvecRef.2314.1	EDO47788	Pathogen
nem	NvecRef.11785.1	EDO36294	Pathogen
nem	NvecRef.3015.1	EDO30140	Pathogen
nem	NvecRef.4401.1	EDO44398	Pathogen
nem	NvecRef.11939.1	EDO32940	Pathogen
nem	NvecRef.11304.1	EDO42724	Pathogen
nem	NvecRef.19448.1	EDO31496	Pathogen
nem	NvecRef.5973.1	EDO42119	Pathogen
nem	NvecRef.13275.1	EDO31310	Pathogen
nem	NvecRef.1271.1	EDO28392	Pathogen
nem	NvecRef.3415.1	EDO32436	Pathogen
nem	NvecRef.10044.1	EDO44177	Pathogen
nem	NvecRef.7760.1	EDO30135	Pathogen
nem	NvecRef.13928.1	EDO38702	Pathogen
nem	NvecRef.20781.1	EDO46478	Pathogen
nem	NvecRef.25306.1	EDO38263	Pathogen
nem	NvecRef.7071.1	EDO36203	Pathogen
nem	NvecRef.1500.1	EDO32849	Pathogen
nem	NvecRef.6500.1	EDO38327	Pathogen
nem	NvecRef.5130.1	EDO35288	Pathogen
nem	NvecRef.6137.1	EDO44303	Pathogen
nem	NvecRef.19742.1	EDO46872	Pathogen
nem	NvecRef.15199.1	EDO26812	Pathogen
nem	NvecRef.800.1	EDO30394	Pathogen
nem	NvecRef.21456.1	EDO37560	Pathogen
nem	NvecRef.7653.1	EDO47736	Pathogen
nem	NvecRef.7242.1	EDO29209	Pathogen
nem	NvecRef.14520.1	EDO43806	Pathogen
nem	NvecRef.13721.1	EDO42640	Pathogen
nem	NvecRef.14159.1	EDO37024	Pathogen
nem	NvecRef.3729.1	EDO47667	Pathogen
nem	NvecRef.2617.1	EDO33516	Pathogen
nem	NvecRef.1307.1	EDO41260	Pathogen
nem	NvecRef.9449.1	EDO47123	Pathogen
nem	NvecRef.2121.1	EDO41832	Pathogen
nem	NvecRef.6670.1	EDO33727	Pathogen
nem	NvecRef.1846.1	EDO34371	Pathogen
nem	NvecRef.8842.1	EDO27923	Pathogen.Chemical
nem	NvecRef.1323.1	EDO46788	Pathogen.Wound
nem	NvecRef.2643.1	EDO46484	Pathogen.Wound
nem	NvecRef.17362.1	EDO40384	Pathogen.Wound
nem	NvecRef.7485.1	EDO41988	Pathogen.Wound
nem	NvecRef.7384.1	EDO34059	Pathogen.Wound
nem	NvecRef.4789.1	EDO47864	Pathogen.Wound
nem	NvecRef.3649.1	EDO34849	Pathogen.Wound
nem	NvecRef.9173.1	EDO30072	Pathogen.Wound
nem	NvecRef.10206.1	EDO31618	Pathogen.Wound
nem	NvecRef.1646.1	EDO48914	Pathogen.Wound
nem	NvecRef.901.1	EDO35917	Pathogen.Wound
nem	NvecRef.11307.1	EDO40185	Pathogen.Wound
nem	NvecRef.572.1	EDO33460	Pathogen.Wound
nem	NvecRef.12667.1	EDO40386	Pathogen.Wound
nem	NvecRef.46.1	EDO42372	Wound
nem	NvecRef.1971.1	EDO37305	Wound
nem	NvecRef.6351.1	EDO35202	Wound
nem	NvecRef.7243.1	EDO45883	Wound
nem	NvecRef.3883.1	EDO29350	Wound
nem	NvecRef.3320.1	EDO30440	Wound
nem	NvecRef.20473.1	EDO28832	Wound
nem	NvecRef.5229.1	EDO43632	Wound
nem	NvecRef.1456.1	EDO49408	Wound
nem	NvecRef.3104.1	EDO31165	Wound
nem	NvecRef.12543.1	EDO40760	Wound
nem	NvecRef.5345.1	EDO29603	Wound
nem	NvecRef.495.1	EDO33987	Wound
nem	NvecRef.2891.1	ABN70834	Wound
nem	NvecRef.3214.1	EDO37680	Wound
nem	NvecRef.4537.1	EDO40382	Wound
nem	NvecRef.20643.1	EDO32755	Wound
nem	NvecRef.6933.1	EDO32659	Wound
nem	NvecRef.2037.1	EDO43854	Wound
nem	NvecRef.1002.1	EDO40329	Wound
nem	NvecRef.12575.1	EDO47836	Wound
nem	NvecRef.19397.1	EDO32111	Wound
nem	NvecRef.12214.1	EDO30059	Wound
nem	NvecRef.791.1	EDO47884	Wound
ten	NvecRef.17118.1	XP_001620911	Chemical
ten	NvecRef.28626.1	EDO33371	Chemical
ten	NvecRef.6762.1	EDO49260	Chemical
ten	NvecRef.4665.1	EDO31634	Chemical
ten	NvecRef.22013.1	XP_001622825	Chemical
ten	NvecRef.9075.1	EDO36023	Chemical
ten	NvecRef.12411.1	EDO37670	Chemical
ten	NvecRef.12940.1	EDO36369	Chemical
ten	NvecRef.17214.1	EDO40275	Chemical
ten	NvecRef.24664.1	StellabaseID=37973	Chemical',
ten	NvecRef.12321.1	EDO29834	Pathogen
ten	NvecRef.10286.1	EDO38527	Pathogen
ten	NvecRef.6193.1	EDO47715	Pathogen
ten	NvecRef.25811.1	EDO38701	Pathogen
ten	NvecRef.6769.1	EDO29698	Pathogen
ten	NvecRef.15470.1	EDO27047	Pathogen
ten	NvecRef.16713.1	EDO44983	Pathogen
ten	NvecRef.2446.1	EDO42018	Pathogen
ten	NvecRef.9150.1	EDO49116	Pathogen
ten	NvecRef.4706.1	EDO36553	Pathogen
ten	NvecRef.7130.1	EDO45504	Pathogen
ten	NvecRef.4215.1	BAE94128	Pathogen
ten	NvecRef.10769.1	EDO33180	Pathogen
ten	NvecRef.1116.1	EDO30915	Pathogen
ten	NvecRef.22849.1	EDO38816	Pathogen
ten	NvecRef.11792.1	EDO49432	Pathogen
ten	NvecRef.14471.1	EDO38419	Pathogen
ten	NvecRef.28223.1	EDO32345	Pathogen
ten	NvecRef.8005.1	EDO39963	Pathogen
ten	NvecRef.19524.1	EDO35288	Pathogen
ten	NvecRef.17261.1	EDO30788	Pathogen
ten	NvecRef.9276.1	BAE94129	Pathogen
ten	NvecRef.9817.1	EDO44884	Pathogen
ten	NvecRef.15660.1	EDO31117	Pathogen
ten	NvecRef.7774.1	EDO39328	Pathogen
ten	NvecRef.520.1	ABN70840	Pathogen
ten	NvecRef.4052.1	EDO45470	Pathogen
ten	NvecRef.13116.1	ABA02361	Pathogen
ten	NvecRef.22819.1	EDO41260	Pathogen
ten	NvecRef.19052.1	EDO31690	Pathogen
ten	NvecRef.9163.1	EDO49133	Pathogen
ten	NvecRef.18994.1	EDO26085	Pathogen
ten	NvecRef.4043.1	EDO36253	Pathogen
ten	NvecRef.6983.1	EDO44084	Pathogen
ten	NvecRef.12192.1	EDO45447	Pathogen
ten	NvecRef.6891.1	EDO43631	Pathogen
ten	NvecRef.11624.1	EDO47667	Pathogen
ten	NvecRef.16922.1	EDO34923	Pathogen
ten	NvecRef.8028.1	EDO45160	Pathogen
ten	NvecRef.14214.1	EDO44283	Pathogen
ten	NvecRef.19237.1	EDO47135	Pathogen
ten	NvecRef.11936.1	EDO26057	Pathogen
ten	NvecRef.14185.1	EDO44665	Pathogen
ten	NvecRef.5456.1	EDO30960	Pathogen
ten	NvecRef.17061.1	EDO47759	Pathogen
ten	NvecRef.9317.1	EDO47054	Pathogen
ten	NvecRef.17634.1	ABA02360	Pathogen
ten	NvecRef.12490.1	EDO36528	Pathogen
ten	NvecRef.15902.1	EDO32290	Pathogen
ten	NvecRef.15779.1	EDO33727	Pathogen
ten	NvecRef.10911.1	EDO40426	Pathogen
ten	NvecRef.8753.1	EDO49200	Pathogen
ten	NvecRef.1074.1	EDO35786	Pathogen
ten	NvecRef.7766.1	EDO31999	Pathogen
ten	NvecRef.20769.1	EDO44302	Pathogen
ten	NvecRef.3519.1	EDO47788	Pathogen
ten	NvecRef.13052.1	EDO41722	Pathogen
ten	NvecRef.22214.1	EDO38286	Pathogen
ten	NvecRef.13675.1	EDO40669	Pathogen
ten	NvecRef.18763.1	EDO33015	Pathogen
ten	NvecRef.9524.1	EDO35626	Pathogen
ten	NvecRef.15412.1	EDO47677	Pathogen
ten	NvecRef.7421.1	EDO36314	Pathogen
ten	NvecRef.6087.1	EDO35185	Pathogen
ten	NvecRef.8616.1	EDO35863	Pathogen
ten	NvecRef.14667.1	EDO33909	Pathogen
ten	NvecRef.13560.1	EDO39419	Pathogen
ten	NvecRef.16476.1	EDO30394	Pathogen
ten	NvecRef.15350.1	EDO32849	Pathogen
ten	NvecRef.29153.1	EDO31927	Pathogen
ten	NvecRef.5330.1	BAE94127	Pathogen
ten	NvecRef.25839.1	EDO35661	Pathogen
ten	NvecRef.17033.1	EDO44177	Pathogen
ten	NvecRef.444.1	EDO43228	Pathogen
ten	NvecRef.11026.1	EDO47073	Pathogen
ten	NvecRef.24873.1	EDO36593	Pathogen
ten	NvecRef.13127.1	EDO49417	Pathogen
ten	NvecRef.26776.1	EDO29408	Pathogen
ten	NvecRef.886.1	EDO49553	Pathogen
ten	NvecRef.3618.1	EDO41747	Pathogen
ten	NvecRef.25733.1	EDO36345	Pathogen
ten	NvecRef.15307.1	EDO36332	Pathogen
ten	NvecRef.6399.1	EDO43726	Pathogen
ten	NvecRef.12926.1	EDO48941	Pathogen
ten	NvecRef.20602.1	EDO44094	Pathogen
ten	NvecRef.2749.1	EDO40555	Pathogen
ten	NvecRef.21580.1	EDO31311	Pathogen
ten	NvecRef.13274.1	EDO42136	Pathogen
ten	NvecRef.28815.1	EDO38255	Pathogen
ten	NvecRef.20604.1	EDO49110	Pathogen
ten	NvecRef.14362.1	EDO25854	Pathogen
ten	NvecRef.23491.1	EDO49565	Pathogen
ten	NvecRef.5472.1	EDO33460	Pathogen.Wound
ten	NvecRef.5088.1	EDO46788	Pathogen.Wound
ten	NvecRef.8426.1	EDO38536	Pathogen.Wound
ten	NvecRef.11382.1	EDO48851	Pathogen.Wound
ten	NvecRef.12035.1	EDO46419	Pathogen.Wound
ten	NvecRef.22924.1	EDO30072	Pathogen.Wound
ten	NvecRef.16764.1	EDO47864	Pathogen.Wound
ten	NvecRef.6382.1	EDO41783	Pathogen.Wound
ten	NvecRef.21190.1	EDO35917	Pathogen.Wound
ten	NvecRef.19479.1	EDO34849	Pathogen.Wound
ten	NvecRef.14707.1	EDO36360	Pathogen.Wound
ten	NvecRef.3606.1	EDO40386	Pathogen.Wound
ten	NvecRef.17995.1	EDO46417	Pathogen.Wound
ten	NvecRef.249.1	EDO30012	Pathogen.Wound
ten	NvecRef.5688.1	EDO26384	Pathogen.Wound
ten	NvecRef.19740.1	EDO27477	Pathogen.Wound
ten	NvecRef.14978.1	EDO49269	Pathogen.Wound
ten	NvecRef.11115.1	EDO31153	Wound
ten	NvecRef.6763.1	EDO37680	Wound
ten	NvecRef.13167.1	EDO43189	Wound
ten	NvecRef.21839.1	EDO31990	Wound
ten	NvecRef.13422.1	EDO47827	Wound
ten	NvecRef.2160.1	EDO31361	Wound
ten	NvecRef.24495.1	EDO31044	Wound
ten	NvecRef.17318.1	EDO47115	Wound
ten	NvecRef.2180.1	EDO28778	Wound
ten	NvecRef.20735.1	EDO41196	Wound
ten	NvecRef.2316.1	EDO47638	Wound
ten	NvecRef.16542.1	EDO32755	Wound
ten	NvecRef.15789.1	EDO49368	Wound
ten	NvecRef.28164.1	EDO41307	Wound
ten	NvecRef.1364.1	EDO32425	Wound
ten	NvecRef.2189.1	EDO36365	Wound
ten	NvecRef.8679.1	EDO42645	Wound
ten	NvecRef.11480.1	EDO41854	Wound
ten	NvecRef.14521.1	EDO40308	Wound
ten	NvecRef.22638.1	EDO47772	Wound
ten	NvecRef.5886.1	EDO30057	Wound
ten	NvecRef.20466.1	ABN70832	Wound
ten	NvecRef.1808.1	EDO40760	Wound
ten	NvecRef.12041.1	EDO28449	Wound
ten	NvecRef.19217.1	EDO32111	Wound
ten	NvecRef.16964.1	EDO33864	Wound
ten	NvecRef.11751.1	EDO45376	Wound
ten	NvecRef.3672.1	EDO33264	Wound
ten	NvecRef.18579.1	EDO30056	Wound
ten	NvecRef.139.1	EDO35371	Wound
ten	NvecRef.12957.1	EDO27359	Wound
ten	NvecRef.846.1	EDO31095	Wound
ten	NvecRef.30975.1	EDO47797	Wound
ten	NvecRef.15613.1	EDO37920	Wound
ten	NvecRef.14542.1	EDO40382	Wound
ten	NvecRef.17074.1	EDO47836	Wound
ten	NvecRef.11886.1	EDO43632	Wound
ten	NvecRef.1650.1	EDO45366	Wound
ten	NvecRef.14390.1	EDO33361	Wound
ten	NvecRef.19752.1	EDO31157	Wound
ten	NvecRef.9579.1	EDO33800	Wound
ten	NvecRef.7176.1	EDO47893	Wound

## Sheet: transcriptome summary
NvecRef ID	Length	GrID	#tissues	UP	AllMean	MesMean	NemMean	TenMean	mesten log2 FoldChange	mesten padj(FDR)	mesnem log2 FoldChange	mesnem padj(FDR)	nemten log2 FoldChange	nemten padj(FDR)	Mes count	M3 count	M4 count	Nem count	N1 count	N2 count	Ten count	T3 count	T4 count
NvecRef.1.1	1139	M	3	N/A	1.91733e+06	3858896	357805	1.17578e+06	1.83273	0.00174036	3.45553	2.31569e-10	-1.6228	0.00574814	4930956	3588868	3056864	411416	277894	384106	692290	1490772	1344280
NvecRef.10.1	517	M	3	N/A	67837.9	80906	37748.7	69383.3	0.353081	0.686219	1.32763	0.0615941	-0.974548	0.175197	130114	58704	53900	32792	43958	36496	79788	67770	60592
NvecRef.100.1	485	M	3	N/A	19276.9	22241.3	12810.7	18712.7	0.338642	0.697875	0.939374	0.213345	-0.600732	0.431736	33006	16336	17382	14112	14040	10280	22020	17822	16296
NvecRef.1000.1	1023	A	3	N/A	3321.45	492.667	5241.33	4560.67	-3.11009	8.40934e-11	-3.11004	9.63166e-11	-5.44047e-05	1	590	408	480	2586	6842	6296	4402	3494	5786
NvecRef.10000.1	1538	N	3	N/A	789.498	595.333	570	1326	-1.07505	0.0870714	0.149369	0.876817	-1.22442	0.0425083	398	834	554	356	670	684	378	1610	1990
NvecRef.10001.1	1118	M	3	N/A	453.54	666.667	420.667	310.667	1.0052	0.000525256	0.705531	0.0213753	0.299674	0.379387	480	694	826	294	480	488	302	300	330
NvecRef.10002.1	3115	C	3	N/A	1179.33	923.333	2272	478	0.89912	0.00299859	-1.21927	2.4584e-05	2.11839	1.45276e-14	716	1050	1004	1660	2904	2252	422	480	532
NvecRef.10003.1	697	A	3	nem	177.871	40	444	54.6667	-0.248738	0.831656	-3.03303	0.000101881	2.7843	0.000344875	70	34	16	378	482	472	58	40	66
NvecRef.10004.1	2099	M	3	N/A	538.283	380	658	632	-0.686539	0.148096	-0.685759	0.156564	-0.000780717	1	332	388	420	462	790	722	316	638	942
NvecRef.10005.1	2183	M	3	mes	775.808	2093.33	170.667	153.333	3.31715	0.0161359	2.84579	0.0457629	0.47136	0.787864	1392	1930	2958	388	44	80	0	94	366
NvecRef.10008.1	1142	M	3	N/A	531.022	884	522.667	308	1.2652	0.00449182	0.691389	0.165033	0.573809	0.24193	380	832	1440	342	718	508	352	314	258
NvecRef.10009.1	1871	M	3	N/A	1161.9	1753.33	1017.33	996	0.551544	0.388672	0.596458	0.362279	-0.0449141	0.954427	400	1930	2930	852	1012	1188	854	1114	1020
NvecRef.1001.1	1458	A	3	N/A	3301.47	1014	6197.33	3063.33	-1.44349	0.0226481	-2.22517	0.000188117	0.78168	0.247627	1476	810	756	3038	8650	6904	3294	3276	2620
NvecRef.10013.1	1886	M	3	N/A	985.396	573.333	780	1772.67	-1.48106	0.0443135	-0.266417	0.802187	-1.21464	0.101853	504	628	588	368	908	1064	382	1504	3432
NvecRef.10014.1	1302	C	3	nem	690.081	225.333	1845.33	189.333	0.157784	0.818819	-2.97009	1.55105e-11	3.12788	1.00418e-12	122	224	330	998	2338	2200	122	330	116
NvecRef.10016.1	1510	M	3	N/A	667.397	888	636.667	586.667	0.449207	0.238878	0.408323	0.308972	0.0408833	0.930516	450	836	1378	516	820	574	438	594	728
NvecRef.10017.1	2411	M	3	N/A	416.254	830.667	256.667	49.3333	4.11627	3.96474e-06	1.86385	0.0637152	2.25243	0.0187996	1258	766	468	200	308	262	4	40	104
NvecRef.10018.1	4146	M	3	mes	1058.3	2333.33	455.333	389.333	2.56214	5.10884e-05	2.18316	0.000771266	0.378983	0.641796	1994	2156	2850	654	244	468	156	586	426
NvecRef.10019.1	1340	A	3	nem	2541.21	306	8712.67	128.667	1.0389	0.38367	-4.50198	2.38045e-06	5.54088	2.62574e-09	50	350	518	886	12724	12528	14	238	134
NvecRef.1002.1	1531	A	3	nem	4836.76	1691.33	13862.7	127.333	3.83366	4.39078e-10	-2.58973	5.03859e-05	6.42339	6.69925e-27	2782	996	1296	6536	18454	16598	88	164	130
NvecRef.10021.1	629	A	3	N/A	342.211	508	214.667	358	0.371926	0.357743	1.16202	0.000660734	-0.790097	0.0261106	250	524	750	180	242	222	250	376	448
NvecRef.10022.1	924	C	2	mes	904.097	3007.33	5.33333	0	7.58322	1.78436e-05	6.20009	0.00065362	1.38313	0.533905	816	4692	3514	16	0	0	0	0	0
NvecRef.10023.1	1583	M	3	N/A	731.884	1001.33	627.333	696.667	0.351237	0.352742	0.613929	0.0784033	-0.262692	0.491608	456	1008	1540	436	712	734	574	702	814
NvecRef.10026.1	9859	M	3	N/A	7412.2	11631.3	8313.33	5465.33	0.826013	0.335407	0.3164	0.772019	0.509613	0.567207	1520	10834	22540	4262	9352	11326	2026	6668	7702
NvecRef.10028.1	1142	M	3	N/A	606.199	840.667	782	342.667	1.08162	0.0543222	0.0959988	0.919142	0.985624	0.0776014	380	864	1278	386	834	1126	352	488	188
NvecRef.10029.1	904	M	3	N/A	435.474	471.333	488.667	389.333	0.352807	0.672407	0.174238	0.866292	0.178569	0.832673	484	482	448	182	482	802	252	680	236
NvecRef.1003.1	3190	M	3	N/A	5636.71	4308	3564.67	8991.33	-1.0205	0.0093526	0.35001	0.473798	-1.37051	0.000236792	4340	3804	4780	3152	3684	3858	6704	9360	10910
NvecRef.10032.1	1030	M	3	N/A	598.225	772	537.333	590	0.28151	0.524131	0.495986	0.226214	-0.214475	0.62289	434	708	1174	376	704	532	356	586	828
NvecRef.10035.1	819	A	3	N/A	272.992	194	214	378	-0.965336	0.279595	-0.346721	0.76262	-0.618615	0.503339	160	176	246	404	120	118	296	304	534
NvecRef.10037.1	944	N	2	ten	41.6486	0	1.33333	115.333	-7.78093	3.16737e-07	-2.25885	0.247161	-5.52208	3.14554e-05	0	0	0	4	0	0	148	120	78
NvecRef.1004.1	1545	M	3	N/A	6283.97	13828	2952	4104.67	1.44224	0.00452022	1.98716	4.58046e-05	-0.544921	0.341172	4136	11538	25810	2756	3072	3028	4042	4012	4260
NvecRef.10041.1	2016	A	3	N/A	852.651	85.3333	2117.33	542	-2.60343	1.29599e-05	-4.38657	1.39794e-14	1.78314	0.00364464	46	168	42	1168	2638	2546	416	690	520
NvecRef.10042.1	1184	M	3	N/A	645.214	808	866.667	402	0.830975	0.0132483	-0.152545	0.748455	0.98352	0.00230323	400	672	1352	580	1106	914	326	472	408
NvecRef.10043.1	2585	M	3	N/A	1248.27	1214	2052	704.667	0.664395	0.250352	-0.857388	0.12909	1.52178	0.00242534	450	1418	1774	1740	1932	2484	294	858	962
NvecRef.10044.1	631	N	3	nem	225.632	4.66667	694.667	16.6667	-2.0517	0.0466968	-7.02204	7.08276e-16	4.97034	1.57797e-09	0	0	14	516	818	750	20	18	12
NvecRef.10046.1	2503	M	3	N/A	903.157	1339.33	772.667	680	0.769445	0.100394	0.754206	0.114282	0.0152393	0.98261	772	1366	1880	602	880	836	876	644	520
NvecRef.10047.1	823	A	3	N/A	326.303	350.667	446	198	0.96767	0.23821	-0.201917	0.86418	1.16959	0.132854	402	274	376	370	592	376	38	334	222
NvecRef.10048.1	1754	N	3	N/A	457.806	954	50.6667	263.333	1.7876	0.0537478	4.39453	1.11245e-07	-2.60693	0.00283122	1242	826	794	8	118	26	350	158	282
NvecRef.1005.1	999	N	3	N/A	1411.79	353.333	1134.67	2812.67	-2.9822	2.2294e-23	-1.63867	1.7481e-07	-1.34353	1.92165e-05	282	368	410	946	1078	1380	1856	3114	3468
NvecRef.10050.1	2892	M	3	N/A	1156.69	1066	1005.33	1528	-0.488129	0.359092	0.265684	0.674351	-0.753814	0.119035	986	938	1274	410	1424	1182	930	1590	2064
NvecRef.10051.1	4144	M	3	N/A	936.334	1220	625.333	924.667	0.336652	0.69374	0.752176	0.331322	-0.415525	0.59824	974	1014	1672	1042	392	442	728	1056	990
NvecRef.10053.1	1690	M	3	N/A	915.122	1794	716.667	552.667	1.37384	0.010777	1.14016	0.0412629	0.233684	0.726966	484	1436	3462	500	794	856	544	590	524
NvecRef.10054.1	1975	A	3	N/A	913.732	715.333	92	1983.33	-1.40052	0.0996738	3.08337	5.62426e-05	-4.48388	8.7918e-10	598	724	824	6	144	126	1166	2088	2696
NvecRef.10055.1	350	N	2	N/A	56.0801	117.333	3.33333	0	3.08833	NA	2.5885	NA	0.499827	NA	316	36	0	10	0	0	0	0	0
NvecRef.10056.1	2416	M	3	N/A	1140.71	1104.67	1626.67	868	0.337519	0.414357	-0.437979	0.280955	0.775498	0.0283144	830	1270	1214	844	1908	2128	562	1074	968
NvecRef.10057.1	1298	M	3	N/A	492.623	406.667	424	685.333	-0.739679	0.0790823	0.0622592	0.93192	-0.801938	0.0492372	362	378	480	254	570	448	448	640	968
NvecRef.10058.1	3354	M	3	N/A	65.6299	59.3333	122.667	20	1.63525	0.0378407	-0.710438	0.435031	2.34569	0.00138612	84	50	44	56	152	160	18	26	16
NvecRef.10059.1	2089	M	3	N/A	1207.87	332	2924	720.667	-1.29301	0.012179	-3.11535	1.68759e-11	1.82233	0.000164281	138	266	592	1410	4616	2746	510	588	1064
NvecRef.1006.1	2715	N	1	nem	25.52	0	88	0	0	1	-7.82667	6.60836e-07	7.78396	7.11859e-07	0	0	0	32	152	80	0	0	0
NvecRef.1006.2	2715	N	2	nem	100.878	0.666667	312	0	1.38102	0.487562	-8.25159	8.1871e-16	9.63261	5.47976e-13	0	2	0	278	382	276	0	0	0
NvecRef.10060.1	924	M	3	N/A	303.359	469.333	318	179.333	1.1326	0.018091	0.483323	0.395079	0.649274	0.202654	202	480	726	236	404	314	216	160	162
NvecRef.10061.1	1638	C	3	N/A	657.624	66.6667	700.667	1292.67	-4.29588	3.36435e-18	-3.26155	1.00817e-10	-1.03432	0.0644936	24	106	70	278	834	990	922	1520	1436
NvecRef.10065.1	2939	M	3	nem	1768.79	98.6667	5018	726	-3.00656	9.87285e-10	-5.58698	5.03638e-32	2.58042	1.33871e-07	24	132	140	2394	7110	5550	530	750	898
NvecRef.10066.1	11139	M	3	N/A	3898.31	4225.33	4777.33	3354	0.175946	0.643695	-0.242277	0.521164	0.418222	0.189358	2006	4092	6578	3610	6038	4684	2584	3846	3632
NvecRef.10067.1	3946	M	3	N/A	1565.02	1314.67	1348.67	2329.33	-0.997279	0.0318057	-0.113011	0.878017	-0.884268	0.0567078	476	1230	2238	828	1774	1444	1454	2228	3306
NvecRef.10069.1	1904	M	3	N/A	477.761	566	442.667	354	0.719403	0.307898	0.489974	0.535481	0.229428	0.771502	754	444	500	440	410	478	408	354	300
NvecRef.1007.1	11657	M	3	N/A	3409.91	3988	4075.33	2606.67	0.551594	0.051213	0.0427797	0.93108	0.508814	0.0697715	2936	3920	5108	2434	5086	4706	2124	3382	2314
NvecRef.10072.1	1637	M	3	N/A	758.848	584.667	704	1081.33	-0.883083	0.012857	-0.187104	0.705644	-0.695979	0.0536337	440	608	706	436	864	812	576	1262	1406
NvecRef.10073.1	2316	M	3	N/A	977.585	966	784	1242	-0.45815	0.219824	0.239459	0.5891	-0.69761	0.0424312	650	828	1420	742	744	866	974	1306	1446
NvecRef.10074.1	892	A	3	N/A	813.936	1189.33	504.667	978	0.114095	0.897223	1.11925	0.0741779	-1.00515	0.102995	270	1500	1798	304	572	638	500	1392	1042
NvecRef.10075.1	4368	M	3	N/A	2678.48	3338.67	2613.33	2855.33	0.151085	0.863798	0.415985	0.600634	-0.2649	0.724535	1572	3642	4802	722	3178	3940	1134	4018	3414
NvecRef.10076.1	1995	M	3	N/A	898.818	666	991.333	1159.33	-0.874793	0.00343535	-0.532141	0.104857	-0.342653	0.3053	386	778	834	596	1262	1116	854	1554	1070
NvecRef.10078.1	1486	N	3	ten	259.019	2.66667	34	678.667	-7.6398	2.06356e-17	-3.5069	0.000361575	-4.1329	6.93637e-07	0	6	2	52	34	16	936	374	726
NvecRef.10080.1	1753	M	3	N/A	802.522	500.667	892	1157.33	-1.27733	0.00118016	-0.83473	0.0496335	-0.442595	0.32356	248	548	706	576	1214	886	566	1386	1520
NvecRef.10081.1	2162	C	3	N/A	665.496	750.667	705.333	540.667	0.528492	0.282125	0.257663	0.664325	0.270829	0.605641	800	788	664	496	918	702	430	596	596
NvecRef.10082.1	1569	M	3	N/A	507.534	393.333	751.333	425.333	-0.17276	0.733543	-0.819189	0.0389548	0.646429	0.104594	346	340	494	470	1052	732	430	440	406
NvecRef.10083.1	671	A	3	N/A	83.4996	20	197.333	8.66667	0.984432	NA	-3.30233	NA	4.28676	NA	2	36	22	366	124	102	0	8	18
NvecRef.10085.1	3218	A	3	ten	4765.46	306	182	14852.7	-5.28421	4.55206e-15	0.83502	0.354558	-6.11923	8.48177e-20	298	256	364	132	288	126	2170	17980	24408
NvecRef.10086.1	1984	M	3	N/A	514.231	708.667	350	500.667	0.417989	0.57373	0.879068	0.187075	-0.46108	0.508588	440	832	854	450	352	248	414	792	296
NvecRef.10087.1	1537	M	3	N/A	439.268	224	172.667	901.333	-1.62913	0.0514706	0.705973	0.483974	-2.33511	0.00284248	428	108	136	134	248	136	516	1198	990
NvecRef.10089.1	1305	M	3	N/A	509.752	508	720	326.667	0.56508	0.25803	-0.405967	0.46121	0.971047	0.0309577	432	546	546	518	860	782	374	378	228
NvecRef.1009.1	3300	M	3	N/A	9807.96	8445.33	13600	8508	0.00668411	0.993153	-0.517764	0.209903	0.524448	0.179783	7654	8926	8756	7148	17898	15754	6568	10912	8044
NvecRef.10091.1	1527	M	3	N/A	783.268	453.333	972	1032	-1.15028	0.00626547	-0.940016	0.0316973	-0.210262	0.685522	388	482	490	472	1084	1360	664	1458	974
NvecRef.10095.1	1667	M	3	N/A	818.377	1554	761.333	448	1.38389	0.0545762	0.810506	0.317817	0.573383	0.4741	236	1414	3012	538	1004	742	514	368	462
NvecRef.10096.1	2248	M	3	N/A	1215.47	1180.67	885.333	1768.67	-0.5652	0.31789	0.491105	0.415683	-1.0563	0.0352006	776	1430	1336	488	1072	1096	674	1930	2702
NvecRef.10097.1	718	A	3	N/A	239.79	355.333	96	235.333	0.620057	0.712957	1.55019	0.300559	-0.930128	0.539438	386	366	314	196	92	0	136	238	332
NvecRef.10099.1	1133	M	3	N/A	620.12	502.667	546.667	894	-0.828137	0.0838473	-0.0550032	0.952515	-0.773134	0.102109	362	518	628	340	652	648	412	842	1428
NvecRef.101.1	591	M	3	N/A	28513.9	35218.7	19337.3	29065.3	0.346003	0.547567	1.05254	0.0280539	-0.706536	0.152354	42192	31384	32080	13390	24904	19718	26152	33454	27590
NvecRef.1010.1	1231	A	3	N/A	3635.66	3017.33	95.3333	7335.33	-1.06464	0.295676	4.82136	4.87677e-09	-5.88599	3.68218e-13	4494	2060	2498	114	14	158	5604	6476	9926
NvecRef.10100.1	2044	A	3	N/A	1040.54	998.667	1212.67	1085.33	-0.145378	0.760492	-0.207496	0.667914	0.0621186	0.89749	678	1044	1274	686	1606	1346	570	1292	1394
NvecRef.10101.1	1968	M	3	N/A	1284.32	985.333	889.333	2218	-1.18041	0.0324512	0.178507	0.827153	-1.35892	0.0106223	602	950	1404	488	1000	1180	740	2270	3644
NvecRef.10102.1	1359	N	3	ten	271.042	63.3333	35.3333	699.333	-3.08454	0.000216137	0.950711	0.368004	-4.03526	6.45324e-07	108	42	40	46	12	48	506	686	906
NvecRef.10103.1	1472	M	3	N/A	404.871	417.333	523.333	302	0.367315	0.400537	-0.281806	0.555389	0.649121	0.0939872	336	352	564	390	628	552	320	324	262
NvecRef.10104.1	11833	M	3	N/A	5780.7	4069.33	12288	2760.67	0.367057	0.586947	-1.63785	0.00191894	2.0049	7.87899e-05	1102	4418	6688	6130	13080	17654	1604	3714	2964
NvecRef.10105.1	457	M	3	N/A	64.7399	2.66667	122.667	54	-4.2159	5.84803e-05	-5.36946	1.44593e-07	1.15356	0.294636	0	2	6	196	76	96	70	70	22
NvecRef.10106.1	7814	M	3	N/A	2830.57	3309.33	3378.67	2278.67	0.378848	0.371254	-0.0713783	0.909399	0.450227	0.258361	1854	2690	5384	2344	3780	4012	2008	3108	1720
NvecRef.10107.1	1628	M	3	N/A	727.585	910.667	1018.67	414	0.916809	0.0877491	-0.175052	0.818516	1.09186	0.0331802	460	804	1468	568	1240	1248	458	558	226
NvecRef.10108.1	1871	A	3	N/A	914.323	744	1606	574	0.405259	0.517427	-0.894982	0.105147	1.30024	0.0101618	702	710	820	614	1956	2248	346	534	842
NvecRef.10109.1	2317	M	3	N/A	1444.38	1842	1659.33	1220.67	0.471474	0.405037	0.180128	0.802566	0.291346	0.616644	862	1900	2764	650	2020	2308	752	1866	1044
NvecRef.1011.1	656	M	3	N/A	2622.79	5114.67	1696	1848	1.19564	0.0138617	1.41859	0.00282361	-0.22295	0.709759	1582	4548	9214	1350	2214	1524	1608	1756	2180
NvecRef.10110.1	923	M	3	N/A	700.372	680.667	553.333	1066.67	-0.764384	0.288778	0.213985	0.824704	-0.978369	0.147244	174	776	1092	302	674	684	360	1630	1210
NvecRef.10111.1	1851	M	3	N/A	807.615	795.333	467.333	1221.33	-0.679759	0.0760552	0.815481	0.0307087	-1.49524	1.14428e-05	472	1054	860	302	658	442	916	1226	1522
NvecRef.10112.1	1869	A	3	N/A	420.892	595.333	70.6667	600.667	-0.159244	0.902011	2.59302	0.00252201	-2.75227	0.00104426	312	712	762	150	22	40	604	520	678
NvecRef.10115.1	1335	M	3	N/A	457.591	348	516	496	-0.435286	0.462399	-0.411965	0.509435	-0.0233209	0.976034	388	378	278	426	514	608	428	550	510
NvecRef.10116.1	1599	N	3	N/A	817.506	760	718.667	1097.33	-0.498439	0.411536	0.17761	0.819958	-0.676049	0.226282	508	996	776	370	676	1110	472	1498	1322
NvecRef.10117.1	1027	N	3	N/A	289.204	344.667	467.333	122	1.2787	0.0329373	-0.34805	0.658714	1.62675	0.00426419	214	334	486	188	628	586	164	132	70
NvecRef.10118.1	916	A	3	N/A	222.517	365.333	48	185.333	1.05932	0.268894	3.04752	0.000219424	-1.9882	0.0211171	596	242	258	44	82	18	228	196	132
NvecRef.10119.1	1514	M	3	N/A	660.215	727.333	767.333	520	0.426694	0.222773	-0.0394792	0.949879	0.466173	0.166287	594	678	910	616	782	904	458	524	578
NvecRef.1012.1	432	A	3	N/A	745.444	574.667	1178.67	254	0.879701	0.728796	-0.398876	0.901486	1.27858	0.576311	1504	0	220	1116	820	1600	486	0	276
NvecRef.10120.1	3495	M	3	N/A	1899.17	2709.33	2150.67	1456.67	0.698285	0.341241	0.203144	0.835706	0.495141	0.506857	526	3206	4396	1376	2566	2510	604	1764	2002
NvecRef.10122.1	2447	A	3	N/A	863.418	954.667	851.333	826	0.0266682	0.977582	-0.0185512	0.997857	0.0452194	0.95448	476	900	1488	1016	554	984	810	1070	598
NvecRef.10123.1	924	N	3	N/A	387.015	384	410.667	402	-0.0895031	0.855226	0.0285309	0.97271	-0.118034	0.785408	318	400	434	226	558	448	324	458	424
NvecRef.10125.1	2488	M	3	N/A	1446.13	1706	1482	1496.67	0.0407584	0.953488	0.12715	0.853041	-0.0863916	0.883393	622	1782	2714	962	1810	1674	842	2128	1520
NvecRef.10126.1	1837	A	3	N/A	512.845	524	787.333	207.333	1.37146	0.0127425	-0.4656	0.495657	1.83706	0.000431179	546	632	394	764	998	600	182	254	186
NvecRef.10127.1	1003	M	3	N/A	340.061	2	735.333	292.667	-6.98242	8.47367e-25	-8.24152	1.44788e-34	1.2591	0.00825383	0	0	6	698	788	720	248	294	336
NvecRef.10128.1	1358	M	3	N/A	394.307	366.667	330	455.333	-0.284402	0.706184	0.350496	0.653569	-0.634898	0.320028	458	276	366	212	346	432	532	380	454
NvecRef.10131.1	2326	M	3	N/A	1164.17	1501.33	1127.33	1089.33	0.399602	0.480037	0.367129	0.54213	0.0324732	0.962741	780	1592	2132	822	1048	1512	470	1736	1062
NvecRef.10133.1	1505	M	3	N/A	518.611	652.667	460.667	492	0.401992	0.370662	0.541414	0.216649	-0.139422	0.778577	516	616	826	338	424	620	280	678	518
NvecRef.10134.1	981	M	3	N/A	885.044	1536.67	1003.33	524	1.19759	0.137662	0.395184	0.705952	0.802403	0.334852	176	1130	3304	602	1410	998	312	590	670
NvecRef.10135.1	4877	M	3	N/A	2159.67	2474.67	3028.67	1439.33	0.645127	0.118175	-0.305455	0.533775	0.950582	0.0128637	1284	2332	3808	1862	3810	3414	1086	2188	1044
NvecRef.10137.1	4309	M	3	N/A	1726.55	1798	1927.33	1727.33	-0.0811128	0.854337	-0.170152	0.685815	0.0890396	0.823071	900	1656	2838	1502	2240	2040	1192	1896	2094
NvecRef.10138.1	1768	M	3	N/A	877.076	1381.33	808	634.667	0.93556	0.0238679	0.676229	0.126717	0.25933	0.59576	536	1482	2126	606	884	934	470	590	844
NvecRef.1014.1	2504	M	3	N/A	12760.7	7973.33	16996	17009.3	-1.14272	0.0867008	-0.997231	0.151192	-0.145484	0.862446	3900	8022	11998	5830	29868	15290	6028	15892	29108
NvecRef.10140.1	317	A	3	N/A	203.541	114.667	184.667	357.333	-1.46816	0.339618	-0.734715	0.691513	-0.733447	0.651979	0	256	88	178	134	242	46	766	260
NvecRef.10141.1	1774	M	3	N/A	2510.09	5200.67	1902	1798.67	1.15256	0.263321	1.17081	0.269409	-0.0182528	0.990695	254	4042	11306	1026	2706	1974	778	1512	3106
NvecRef.10144.1	694	M	3	N/A	150.919	127.333	117.333	181.333	-0.421824	0.646091	0.226844	0.837879	-0.648668	0.429487	174	108	100	138	92	122	208	174	162
NvecRef.10145.1	1601	A	3	N/A	760.313	176.667	1296	903.333	-2.38466	7.90021e-08	-2.81967	1.33993e-10	0.435008	0.42691	146	84	300	912	1444	1532	588	980	1142
NvecRef.10146.1	2568	M	3	N/A	1671.44	2218.67	1474	1863.33	0.0480023	0.966088	0.403128	0.661424	-0.355126	0.667931	384	2274	3998	1024	1516	1882	812	3044	1734
NvecRef.10147.1	1628	M	3	N/A	638.88	823.333	531.333	635.333	0.298079	0.520808	0.745648	0.0630926	-0.447568	0.283899	598	842	1030	242	824	528	558	708	640
NvecRef.10148.1	1828	M	3	N/A	1014.56	1396.67	1376.67	456	1.32348	0.0102658	-0.115001	0.892108	1.43848	0.00412066	524	1384	2282	1230	1724	1176	540	350	478
NvecRef.10149.1	1789	E	3	mes	508.542	1144	205.333	186	2.50401	2.07868e-05	2.2658	0.000153966	0.238212	0.765653	790	1374	1268	316	124	176	150	198	210
NvecRef.1015.1	495	M	3	N/A	1286.34	990.667	1034	1848	-0.78364	0.130326	0.0874883	0.917456	-0.871128	0.0804821	1058	1110	804	834	1224	1044	1098	1998	2448
NvecRef.10151.1	3174	M	3	N/A	1291.54	1549.33	1847.33	730	0.891634	0.0259575	-0.298036	0.553145	1.18967	0.00166865	808	1308	2532	1262	2246	2034	718	944	528
NvecRef.10154.1	2320	A	3	N/A	132.355	114.667	187.333	113.333	0.0527519	0.957527	-0.469421	0.545475	0.522173	0.453691	102	154	88	74	294	194	90	152	98
NvecRef.10155.1	3030	C	3	N/A	1498.69	1101.33	1874	1800.67	-0.739476	0.0849164	-0.655443	0.141359	-0.084033	0.877543	692	1320	1292	822	2472	2328	1052	2024	2326
NvecRef.10156.1	1278	M	3	N/A	622.176	472	340.667	1125.33	-1.27089	0.000580069	0.499953	0.260046	-1.77084	5.97973e-07	324	470	622	240	474	308	578	1282	1516
NvecRef.10158.1	1576	M	3	N/A	559.443	683.333	612.667	358	0.905765	0.118628	0.27709	0.716431	0.628675	0.291747	788	462	800	514	782	542	404	308	362
NvecRef.10159.1	1667	M	3	N/A	901.963	754.667	708.667	1382.67	-0.906789	0.0545539	0.075262	0.925715	-0.982051	0.0317513	450	752	1062	530	880	716	564	1492	2092
NvecRef.10160.1	3171	M	3	N/A	1031.89	1446	737.333	996.667	0.4836	0.158724	1.01112	0.00103924	-0.527523	0.112214	1170	1144	2024	540	982	690	748	1088	1154
NvecRef.10161.1	988	M	3	N/A	282.774	486.667	174.667	132.667	1.8821	0.00658799	1.48547	0.0398928	0.396623	0.639938	640	326	494	230	144	150	130	106	162
NvecRef.10163.1	1066	M	3	N/A	382.402	418.667	642.667	112.667	1.97189	0.000126406	-0.377429	0.589945	2.34932	2.78498e-06	474	460	322	376	958	594	74	148	116
NvecRef.10165.1	1352	M	3	N/A	302.891	834.667	216.667	34	3.84251	0.000116875	1.42684	0.228224	2.41567	0.0217024	70	506	1928	276	222	152	48	48	6
NvecRef.10166.1	1117	M	3	N/A	309.607	172	389.333	356	-1.03708	0.13222	-0.923125	0.199099	-0.113956	0.895722	212	144	160	232	544	392	500	268	300
NvecRef.10168.1	1383	N	3	ten	598.99	76.6667	4	1780	-3.82542	0.0369732	2.44403	0.22828	-6.26945	0.000216725	0	58	172	0	12	0	916	2066	2358
NvecRef.10169.1	800	M	3	N/A	406.591	514	352	427.333	0.266655	0.675662	0.630502	0.267121	-0.363847	0.530966	372	486	684	168	428	460	168	576	538
NvecRef.10170.1	825	N	2	mes	161.95	336	55.3333	0	9.0502	7.09756e-12	2.89382	0.0132809	6.15638	6.88633e-06	788	56	164	28	90	48	0	0	0
NvecRef.10171.1	2346	M	3	N/A	767.992	1022	431.333	866	0.22167	0.759728	1.13749	0.0428898	-0.915821	0.103814	780	1062	1224	558	414	322	582	1314	702
NvecRef.10172.1	8464	M	3	N/A	4447.76	5111.33	5186.67	4063.33	0.211983	0.671752	-0.0660101	0.923177	0.277993	0.543297	2326	4968	8040	3308	6302	5950	2078	5016	5096
NvecRef.10173.1	2009	C	3	ten	528.319	202.667	172	1162.67	-2.59044	0.0200367	0.0312318	1	-2.62167	0.0164663	2	400	206	182	166	168	1420	986	1082
NvecRef.10174.1	1014	M	3	N/A	1283.88	3429.33	957.333	308	3.0193	0.000201216	1.53225	0.0928636	1.48705	0.0932731	268	2306	7714	590	1350	932	132	320	472
NvecRef.10175.1	675	E	3	N/A	88.6899	92.6667	15.3333	157.333	-0.88511	0.339118	2.35752	0.00420601	-3.24263	3.04181e-05	60	76	142	18	8	20	178	240	54
NvecRef.10176.1	4015	M	3	N/A	1853.91	1866.67	3226	886	0.893662	0.0274048	-0.812289	0.0496335	1.70595	3.45868e-06	888	1818	2894	2002	4064	3612	806	1226	626
NvecRef.10177.1	4393	M	3	N/A	1512.83	1468	1916	1328	0.129964	0.777115	-0.282835	0.505901	0.412799	0.262251	1266	1246	1892	1156	2244	2348	902	1366	1716
NvecRef.10178.1	1659	M	3	N/A	477.233	640	357.333	440	0.443468	0.398666	0.777637	0.109654	-0.334169	0.52753	410	812	698	388	350	334	428	464	428
NvecRef.10179.1	1954	A	3	N/A	767.419	1124.67	674.667	636	0.679372	0.0440341	0.729159	0.030111	-0.0497869	0.911893	630	1054	1690	406	744	874	548	810	550
NvecRef.1018.1	2500	M	3	N/A	7412.71	2984.67	14062	6538	-1.13753	0.0447967	-1.96213	0.000183386	0.824601	0.155896	2978	2870	3106	4616	17332	20238	7368	6350	5896
NvecRef.10180.1	1570	M	3	N/A	527.072	424.667	174.667	908	-0.890485	0.364906	1.19275	0.214607	-2.08323	0.0135494	590	366	318	328	112	84	620	868	1236
NvecRef.10181.1	3861	M	3	N/A	1211.43	1202	1555.33	1005.33	0.197093	0.590767	-0.303865	0.385456	0.500958	0.0991254	986	962	1658	1028	1966	1672	842	1106	1068
NvecRef.10182.1	2678	M	3	N/A	1414.62	1777.33	1526	1263.33	0.246847	0.680112	0.164043	0.813428	0.0828039	0.895515	606	1830	2896	816	1990	1772	1276	1400	1114
NvecRef.10183.1	701	M	3	N/A	294.198	352.667	198	327.333	0.105025	0.867333	0.906965	0.0445563	-0.80194	0.0727424	330	356	372	158	172	264	286	366	330
NvecRef.10184.1	1622	N	3	N/A	576.477	16	1293.33	528	-5.13224	9.06623e-22	-6.22148	7.61425e-32	1.08924	0.0553596	2	22	24	658	1458	1764	492	452	640
NvecRef.10186.1	3366	A	3	ten	1593.07	335.333	318.667	4305.33	-3.54101	2.31922e-12	0.124627	0.893745	-3.66564	3.81487e-13	298	346	362	280	298	378	1540	4128	7248
NvecRef.10187.1	1814	M	3	N/A	1527.77	1378.67	1238.67	2374	-0.90106	0.216638	0.045193	0.979978	-0.946253	0.180226	390	1414	2332	790	1500	1426	654	2460	4008
NvecRef.10188.1	2077	A	3	N/A	619.931	540.667	1055.33	271.333	1.03207	0.11048	-0.692826	0.330939	1.7249	0.00340071	744	396	482	672	1378	1116	322	254	238
NvecRef.10189.1	917	M	3	N/A	423.821	363.333	96	782	-1.03321	0.206836	1.77254	0.0201049	-2.80575	6.66674e-05	302	558	230	154	54	80	610	746	990
NvecRef.10190.1	1860	C	3	N/A	356.458	206	296	452.667	-1.06714	0.33395	-0.416638	0.765937	-0.650497	0.570492	314	146	158	456	326	106	824	280	254
NvecRef.10191.1	1572	M	3	N/A	762.24	1382.67	258	684	0.915082	0.229245	2.13644	0.00148477	-1.22136	0.0874979	752	1898	1498	432	158	184	484	670	898
NvecRef.10193.1	1152	N	3	N/A	288.692	202	430	269.333	-0.486062	0.134097	-1.07694	0.000167483	0.590874	0.0512034	140	178	288	312	454	524	192	330	286
NvecRef.10197.1	1997	C	3	N/A	591.206	462.667	782	636.667	-0.5304	0.165647	-0.748241	0.0404939	0.217841	0.605361	280	408	700	506	1036	804	344	822	744
NvecRef.10198.1	5851	M	3	N/A	4026.11	21.3333	7850.67	5348.67	-7.55903	5.64426e-19	-8.0119	3.25567e-21	0.452871	0.696786	0	40	24	3536	9864	10152	1382	6834	7830
NvecRef.10199.1	339	N	3	N/A	44.0764	25.3333	74.6667	13.3333	0.716652	0.776599	-0.81207	0.762364	1.52872	0.477238	74	0	2	100	40	84	40	0	0
NvecRef.102.1	828	M	3	N/A	58734	62792.7	49038	62997.3	0.055799	0.931824	0.529579	0.275021	-0.47378	0.306341	70432	58358	59588	34052	60902	52160	53138	70580	65274
NvecRef.10200.1	939	M	3	N/A	185.783	244	195.333	112.667	0.84771	0.343276	0.30946	0.787633	0.538251	0.561157	208	174	350	180	230	176	214	68	56
NvecRef.10201.1	1702	M	3	N/A	679.361	1186.67	522	512	0.969787	0.0326416	1.05387	0.0193663	-0.0840867	0.888819	404	1100	2056	382	676	508	436	530	570
NvecRef.10203.1	2350	M	3	N/A	1938.86	3563.33	1615.33	1560	0.877331	0.340178	0.910587	0.335659	-0.0332561	0.979003	328	2990	7372	926	2348	1572	676	1758	2246
NvecRef.10204.1	2654	M	3	N/A	1115.84	210.667	2432.67	853.333	-2.18882	1.23527e-10	-3.53697	9.16601e-27	1.34815	0.000117195	100	214	318	1662	2960	2676	892	980	688
NvecRef.10206.1	2552	A	3	nem	1062.45	56	2814	472	-3.16155	4.71484e-05	-5.44452	1.6716e-13	2.28297	0.00401726	6	118	44	1954	3488	3000	610	420	386
NvecRef.10207.1	1261	M	3	N/A	331.94	638	103.333	204	1.55875	0.0381683	2.48441	0.000433546	-0.925663	0.24585	662	638	614	162	88	60	258	188	166
NvecRef.10209.1	3106	A	3	N/A	1046.93	1144	532.667	1444	-0.390257	0.40597	1.21656	0.00202284	-1.60681	1.89053e-05	1040	1010	1382	324	754	520	1526	1338	1468
NvecRef.1021.1	3472	M	3	N/A	11446.6	14177.3	14188.7	8208	0.641389	0.0744381	0.0247888	0.978497	0.616601	0.0814738	7214	16114	19204	7458	17404	17704	7408	9978	7238
NvecRef.10210.1	665	N	2	N/A	59.0732	116.667	10	0	2.91564	NA	2.23384	NA	0.681803	NA	350	0	0	0	0	30	0	0	0
NvecRef.10211.1	1971	M	3	N/A	941.743	1332	682	1011.33	0.202282	0.700325	0.925005	0.0253723	-0.722723	0.0840968	538	1330	2128	352	818	876	864	1198	972
NvecRef.10213.1	1498	A	3	N/A	479.341	334	568	522	-0.593178	0.441343	-0.46566	0.581959	-0.127518	0.884561	434	302	266	272	704	728	686	512	368
NvecRef.10215.1	2597	M	3	N/A	1209.38	598	1916.67	1282.67	-1.16469	0.00204578	-1.68088	3.24467e-06	0.516186	0.213544	282	814	698	1420	2242	2088	760	1570	1518
NvecRef.10216.1	1187	M	3	N/A	361.966	378.667	336	401.333	-0.116529	0.84261	0.204398	0.727005	-0.320928	0.504009	276	402	458	244	274	490	284	550	370
NvecRef.10219.1	1951	M	3	N/A	903.807	981.333	920.667	970	-0.0324588	0.958485	0.0984732	0.872716	-0.130932	0.789299	552	1086	1306	608	1108	1046	478	1424	1008
NvecRef.1022.1	1245	A	3	N/A	2778.08	2712.67	276	5653.33	-0.733059	0.596071	2.95554	0.0070906	-3.6886	0.000439108	3312	2494	2332	508	206	114	246	13018	3696
NvecRef.10220.1	536	M	3	N/A	211.408	118	406	128	-0.0337265	0.967982	-1.62768	0.000813952	1.59395	0.000915833	130	98	126	306	406	506	72	162	150
NvecRef.10221.1	936	M	3	N/A	724.423	1111.33	582	669.333	0.545066	0.265864	0.883939	0.0541038	-0.338874	0.507814	396	1186	1752	312	836	598	482	808	718
NvecRef.10222.1	1616	M	3	N/A	573.44	372.667	1026	362.667	0.0440248	0.94056	-1.34868	0.000196707	1.39271	9.66037e-05	334	422	362	798	1292	988	306	432	350
NvecRef.10225.1	747	M	3	N/A	377.038	535.333	242	410.667	0.25246	0.620273	1.09999	0.00619593	-0.847533	0.0385516	254	624	728	184	356	186	312	484	436
NvecRef.10226.1	2288	M	3	N/A	1228.28	1098	968.667	1815.33	-0.731116	0.157989	0.207482	0.764533	-0.938599	0.0547753	718	1106	1470	640	1184	1082	676	1918	2852
NvecRef.10228.1	1077	M	3	N/A	370.358	102.667	538	463.333	-2.07464	0.000705308	-2.12086	0.000545127	0.0462224	0.959779	136	84	88	388	582	644	570	530	290
NvecRef.10229.1	907	M	3	N/A	482.485	920	468.667	212.667	1.7569	0.00338004	0.754641	0.283742	1.00226	0.117178	262	716	1782	418	620	368	224	158	256
NvecRef.10230.1	1357	N	3	N/A	486.549	336	138	958	-1.5102	0.000492392	1.29529	0.00418623	-2.80549	7.6924e-12	298	368	342	140	118	156	892	1082	900
NvecRef.10231.1	2856	A	3	ten	478.519	85.3333	22.6667	1220	-3.82796	0.000419324	1.80299	0.152343	-5.63095	6.91346e-08	24	108	124	0	30	38	1932	1510	218
NvecRef.10232.1	2623	M	3	N/A	1226.23	959.333	1501.33	1413.33	-0.601489	0.0712031	-0.563052	0.0989821	-0.0384368	0.929473	664	966	1248	826	2194	1484	928	1828	1484
NvecRef.10233.1	438	A	2	mes	148.591	440	0.666667	0	10.0823	2.11863e-14	8.69068	1.20313e-17	1.39163	0.459731	348	596	376	2	0	0	0	0	0
NvecRef.10234.1	2955	M	3	N/A	1246.41	1185.33	1466.67	1295.33	-0.19306	0.626267	-0.24504	0.53867	0.05198	0.902834	792	1118	1646	784	1856	1760	836	1392	1658
NvecRef.10235.1	4235	M	3	N/A	1984.49	1924	2372	1992	-0.0498962	0.939154	-0.193187	0.748455	0.143291	0.790527	1284	2428	2060	1220	3128	2768	998	2324	2654
NvecRef.10236.1	864	M	3	N/A	311.518	442	350	184	1.13399	0.0170686	0.435681	0.44992	0.698304	0.162657	334	406	586	182	576	292	204	176	172
NvecRef.1024.1	786	M	3	N/A	1968.8	3168	1839.33	1138.67	1.40941	1.79884e-10	0.850797	0.000277542	0.55861	0.0228295	2384	2938	4182	1138	2410	1970	900	1212	1304
NvecRef.10240.1	2791	M	3	N/A	1455.35	2060	1783.33	916.667	0.968341	0.0330807	0.120048	0.865522	0.848293	0.0622181	644	2290	3246	1158	2184	2008	630	1060	1060
NvecRef.10241.1	1147	A	3	N/A	848.319	1273.33	766.667	802.667	0.417933	0.584952	0.648125	0.375445	-0.230193	0.766659	286	1256	2278	302	1050	948	526	862	1020
NvecRef.10242.1	1182	A	3	ten	381.001	139.333	68	950	-2.96864	1.59568e-05	0.903707	0.295236	-3.87235	8.55368e-09	18	146	254	26	92	86	860	1192	798
NvecRef.10243.1	3700	M	3	N/A	1500.26	1648	1902.67	1063.33	0.526346	0.213484	-0.15001	0.791464	0.676355	0.0895454	1262	1614	2068	1330	2224	2154	1182	1238	770
NvecRef.10244.1	5399	M	3	N/A	2233.1	1506	2407.33	3159.33	-1.08986	0.00156895	-0.604337	0.115875	-0.485526	0.201943	972	1636	1910	1310	3042	2870	1664	4270	3544
NvecRef.10246.1	4053	M	3	N/A	1723.97	826.667	2419.33	2143.33	-1.47392	2.50551e-10	-1.53872	3.87923e-11	0.064804	0.847918	474	862	1144	1554	2560	3144	1620	2444	2366
NvecRef.10249.1	8143	M	3	N/A	4268.21	2790.67	8830.67	2294.67	0.203104	0.637144	-1.57551	4.56085e-07	1.77861	7.06621e-09	1700	2944	3728	4026	11534	10932	1594	2928	2362
NvecRef.1025.1	557	M	3	N/A	1445.89	1849.33	1063.33	1425.33	0.275455	0.63268	0.721558	0.147763	-0.446103	0.382564	1384	1724	2440	1218	1140	832	1388	1290	1598
NvecRef.10251.1	964	M	3	N/A	435.487	556	192.667	598.667	-0.221445	0.677229	1.45216	0.000271628	-1.6736	1.60062e-05	260	732	676	174	222	182	484	764	548
NvecRef.10254.1	1188	M	3	N/A	372.329	320	361.333	444	-0.453424	0.394325	-0.132563	0.85351	-0.320861	0.552341	290	302	368	330	340	414	288	400	644
NvecRef.10256.1	652	M	3	N/A	284.71	318	325.333	250.667	0.317861	0.555737	-0.0124124	1	0.330273	0.517311	192	398	364	246	430	300	128	364	260
NvecRef.10257.1	1107	M	3	N/A	340.235	422	211.333	436.667	-0.0939886	0.884787	1.08897	0.0151077	-1.18295	0.00636445	264	494	508	86	280	268	262	486	562
NvecRef.10259.1	3002	C	3	N/A	1253.02	180	2144.67	1617.33	-3.18844	1.02931e-21	-3.50783	3.35406e-26	0.319389	0.452791	110	212	218	1392	2452	2590	938	1564	2350
NvecRef.10260.1	1423	A	3	N/A	323.869	368	34.6667	527.333	-0.327591	0.700327	3.50084	1.10356e-08	-3.82843	2.66624e-10	526	310	268	34	36	34	330	514	738
NvecRef.10262.1	801	N	3	N/A	558.705	324	659.333	804.667	-1.11976	0.220388	-0.740282	0.471766	-0.37948	0.711535	300	434	238	204	658	1116	172	646	1596
NvecRef.10264.1	2833	M	3	N/A	1450.29	1563.33	808.667	2333.33	-0.69286	0.276127	0.867425	0.166722	-1.56028	0.0047041	578	1532	2580	486	1066	874	842	2348	3810
NvecRef.10266.1	2968	A	3	N/A	1325.21	112.667	3032	1134.67	-3.43874	6.38691e-22	-4.66404	4.459e-40	1.2253	0.00121153	54	128	156	1424	3912	3760	946	1026	1432
NvecRef.10267.1	1404	M	3	N/A	268.254	366.667	116	228.667	0.741685	0.471442	1.84166	0.039475	-1.09997	0.239367	628	276	196	110	106	132	366	144	176
NvecRef.10268.1	2233	M	3	mes	504.608	1114.67	146.667	168.667	2.72923	0.00322882	2.62414	0.00501532	0.105091	0.935621	1316	872	1156	298	54	88	42	206	258
NvecRef.10269.1	1643	M	3	N/A	604.468	611.333	404.667	802.667	-0.365122	0.404736	0.704095	0.0776566	-1.06922	0.00336469	582	620	632	304	520	390	622	996	790
NvecRef.1027.1	2454	M	3	N/A	7897.85	8245.33	11287.3	6189.33	0.260564	0.601994	-0.415226	0.382417	0.67579	0.101974	4344	7138	13254	4718	16040	13104	4724	6458	7386
NvecRef.10270.1	812	M	3	N/A	365.892	160.667	1009.33	1.33333	6.34466	2.97053e-09	-2.00899	0.0688976	8.35366	1.83705e-15	338	70	74	422	1422	1184	0	0	4
NvecRef.10271.1	1499	M	3	N/A	788.057	732.667	702	1046.67	-0.554164	0.242426	0.0742115	0.921234	-0.628376	0.165802	462	730	1006	492	944	670	496	1044	1600
NvecRef.10272.1	956	A	3	N/A	221.033	196.667	176.667	276.667	-0.374739	0.596874	0.33573	0.662421	-0.710469	0.246134	256	160	174	140	174	216	220	308	302
NvecRef.10273.1	1864	A	3	N/A	774.538	1068.67	271.333	975.333	0.103669	0.877079	1.99285	3.5164e-06	-1.88918	1.04609e-05	960	940	1306	232	210	372	810	826	1290
NvecRef.10274.1	3261	M	3	N/A	1216	1101.33	1451.33	1286.67	-0.253835	0.531549	-0.304385	0.455272	0.0505496	0.911602	748	1254	1302	762	1870	1722	794	1516	1550
NvecRef.10275.1	362	N	3	N/A	204.592	365.333	230.667	90	1.72415	0.00426593	0.499509	0.515102	1.22464	0.0499964	126	224	746	156	236	300	74	132	64
NvecRef.10277.1	404	M	3	N/A	116.946	80	88	158.667	-0.506932	0.803707	0.092077	0.983316	-0.59901	0.746636	166	56	18	126	42	96	106	370	0
NvecRef.10278.1	2219	M	3	N/A	1091.29	1102	774	1497.33	-0.427611	0.290198	0.577303	0.142363	-1.00491	0.00398445	844	1228	1234	530	830	962	810	1818	1864
NvecRef.10279.1	930	M	3	N/A	407.56	461.333	290.667	538	-0.338037	0.546462	0.716473	0.154096	-1.05451	0.0206118	234	520	630	116	388	368	426	742	446
NvecRef.1028.1	17598	M	3	N/A	42113.8	35201.3	40610	59064	-0.75894	0.149415	-0.162688	0.824991	-0.596252	0.260829	18934	43006	43664	22184	48078	51568	21386	80068	75738
NvecRef.10280.1	1046	A	3	N/A	366.192	443.333	286.667	374.667	0.145724	0.84061	0.734338	0.199099	-0.588614	0.293719	356	480	494	154	298	408	458	410	256
NvecRef.10281.1	1299	N	3	N/A	772.348	1550.67	1073.33	3.33333	8.0816	3.93037e-21	0.337258	0.793894	7.74434	2.26369e-19	356	1418	2878	788	1054	1378	0	10	0
NvecRef.10284.1	2034	M	3	N/A	689.49	743.333	811.333	602.667	0.216961	0.542267	-0.136573	0.740698	0.353533	0.261065	462	738	1030	636	1080	718	428	744	636
NvecRef.10286.1	1238	A	3	ten	258.476	1.33333	64.6667	684	-7.96909	1.43742e-15	-4.45871	2.73206e-05	-3.51037	0.000184915	4	0	0	8	92	94	782	690	580
NvecRef.10287.1	4215	M	3	N/A	1172.64	1153.33	1480.67	956	0.166639	0.779166	-0.249908	0.676337	0.416548	0.398981	1004	984	1472	880	1832	1730	1168	862	838
NvecRef.10288.1	5893	M	3	N/A	3386.87	5012.67	4104.67	2246.67	0.938465	0.103848	0.17907	0.82744	0.759394	0.191083	1444	4234	9360	2302	5602	4410	1120	2624	2996
NvecRef.1029.1	2903	M	3	N/A	5525.28	5442.67	8342	3580.67	0.398912	0.448522	-0.587731	0.244474	0.986643	0.0264748	3498	4542	8288	5018	10646	9362	4644	3304	2794
NvecRef.10291.1	3490	M	3	N/A	2144.32	3264	2276	1720.67	0.644709	0.419174	0.350101	0.713858	0.294609	0.726899	514	2928	6350	1306	2978	2544	908	1704	2550
NvecRef.10292.1	1197	M	3	N/A	566.65	779.333	325.333	748	-0.0945286	0.910687	1.1557	0.0499133	-1.25023	0.0273217	312	612	1414	192	380	404	318	700	1226
NvecRef.10293.1	5578	M	3	N/A	2504.88	2808	3894	1422.67	0.810636	0.0423078	-0.53463	0.220963	1.34527	0.000243912	1276	2338	4810	2502	4382	4798	988	2012	1268
NvecRef.10294.1	775	M	3	N/A	617.935	1256	376	478.667	1.12534	0.105927	1.5173	0.0233647	-0.391959	0.619471	238	1122	2408	270	516	342	234	548	654
NvecRef.10295.1	2233	M	3	N/A	856.138	777.333	751.333	1112	-0.484145	0.288422	0.122216	0.846307	-0.606362	0.156838	696	656	980	558	866	830	574	1254	1508
NvecRef.10297.1	1783	M	3	N/A	745.436	1036	778	522.667	0.8255	0.00941527	0.412686	0.256478	0.412813	0.230878	614	1032	1462	526	962	846	550	504	514
NvecRef.10298.1	3862	M	3	N/A	1533.51	1666.67	2868	324	2.30473	8.79169e-05	-0.795621	0.263268	3.10035	4.68547e-08	940	1836	2224	2282	3040	3282	66	460	446
NvecRef.103.1	458	M	3	N/A	18152.7	21375.3	12197.3	16078	0.50395	0.590244	0.983025	0.248468	-0.479075	0.591529	34980	14100	15046	13454	13166	9972	21582	14654	11998
NvecRef.10300.1	2723	A	3	ten	785.305	70.6667	38	2308.67	-4.65723	0.000114635	0.883756	0.598319	-5.54099	2.71806e-06	2	138	72	0	88	26	1320	2792	2814
NvecRef.10301.1	622	N	2	N/A	199.005	0	53.3333	534	-8.21803	3.59084e-08	-5.70899	0.000267576	-2.50904	0.11742	0	0	0	154	0	6	338	716	548
NvecRef.10302.1	3365	M	3	N/A	1220.7	1547.33	1117.33	1200.67	0.310159	0.477572	0.465549	0.265812	-0.15539	0.73168	876	1730	2036	798	1460	1094	604	1536	1462
NvecRef.10303.1	1948	M	3	N/A	916.426	1141.33	952	814	0.334429	0.353559	0.251822	0.525999	0.0826069	0.840768	576	1190	1658	564	1054	1238	706	902	834
NvecRef.10306.1	1264	E	3	N/A	456.992	30.6667	498	838.667	-4.29912	0.000439146	-3.58352	0.00450832	-0.715605	0.641876	0	90	2	482	504	508	708	900	908
NvecRef.10309.1	831	M	3	N/A	246.536	457.333	274	1.33333	7.90646	9.4472e-23	0.885219	0.218925	7.02124	5.34103e-18	514	394	464	200	396	226	0	0	4
NvecRef.1031.1	612	M	3	mes	1139.2	3081.33	48	22.6667	6.49577	5.28526e-13	5.77806	1.76659e-10	0.717711	0.548711	3822	2766	2656	44	52	48	54	2	12
NvecRef.10310.1	1151	M	3	N/A	450.634	397.333	418	558	-0.56287	0.0813543	-0.0035449	1	-0.559325	0.0770934	310	388	494	274	494	486	538	580	556
NvecRef.10312.1	2762	M	3	N/A	1097.27	1156	1535.33	742	0.570079	0.039574	-0.361011	0.235327	0.93109	0.000258561	884	972	1612	1050	2020	1536	586	818	822
NvecRef.10313.1	1877	M	3	N/A	682.333	634	1056	440	0.352263	0.604213	-0.673565	0.279109	1.02583	0.0637086	418	656	828	672	1582	914	584	498	238
NvecRef.10314.1	938	M	3	N/A	1051.05	2505.33	1015.33	266.667	2.65057	0.00166236	1.09065	0.274829	1.55992	0.081937	242	1788	5486	344	1088	1614	354	256	190
NvecRef.10315.1	1989	C	3	ten	576.829	14	84	1643.33	-6.64581	3.14939e-10	-2.45218	0.0446607	-4.19363	0.000112708	0	2	40	8	134	110	1284	2076	1570
NvecRef.10316.1	2134	M	3	N/A	1136.74	692	1814	1079.33	-0.75179	0.00965738	-1.34292	5.76659e-07	0.591133	0.0439932	422	718	936	1024	2134	2284	930	1046	1262
NvecRef.10317.1	1382	M	3	N/A	759.74	1146.67	572.667	681.333	0.59954	0.0983662	0.9533	0.00493825	-0.353759	0.355262	606	1106	1728	436	816	466	568	740	736
NvecRef.1032.1	1885	M	3	N/A	5461.65	6172	5345.33	4959.33	0.364465	0.484206	0.392391	0.464503	-0.0279261	0.965698	6522	6160	5834	3092	5884	7060	3880	4788	6210
NvecRef.10320.1	394	N	3	N/A	339.866	203.333	295.333	626	-1.44524	0.366421	-0.555346	0.785339	-0.889895	0.590678	0	416	194	208	316	362	40	1442	396
NvecRef.10321.1	873	M	3	N/A	412.628	626	274	406	0.430979	0.341801	1.11126	0.00461899	-0.680286	0.0999384	260	692	926	208	354	260	382	440	396
NvecRef.10322.1	1199	N	3	ten	169.596	1.33333	5.33333	491.333	-7.22778	1.43484e-09	-1.1385	0.504157	-6.08927	1.62564e-07	4	0	0	2	14	0	448	554	472
NvecRef.10324.1	2604	M	3	N/A	1026.51	747.333	1416.67	1042.67	-0.507525	0.0824985	-0.855735	0.00154405	0.34821	0.245415	528	852	862	944	1740	1566	708	1356	1064
NvecRef.10325.1	1413	M	3	ten	465.101	188	226.667	983.333	-2.06429	0.00501413	0.106923	0.939174	-2.17122	0.00260353	308	152	104	114	320	246	562	834	1554
NvecRef.10326.1	2629	M	3	N/A	1389.86	1815.33	1673.33	989.333	0.648468	0.148212	0.0718361	0.921263	0.576632	0.194909	778	1704	2964	966	2010	2044	1016	1154	798
NvecRef.10327.1	1615	M	3	N/A	613.489	684.667	879.333	369.333	0.761343	0.0438622	-0.33969	0.447636	1.10103	0.00178615	464	574	1016	570	1010	1058	356	474	278
NvecRef.10329.1	1171	M	3	N/A	345.107	410.667	388.667	220	0.657136	0.422744	-0.0265194	0.995202	0.683655	0.382921	304	324	604	476	410	280	354	138	168
NvecRef.1033.1	1096	M	3	N/A	3485.71	5514.67	1433.33	3907.33	0.359799	0.332843	1.84705	3.79762e-10	-1.48725	6.91809e-07	3166	5130	8248	1366	1646	1288	3272	4324	4126
NvecRef.10330.1	954	M	3	N/A	256.29	397.333	179.333	194	0.776756	0.300673	1.08685	0.133261	-0.310097	0.705754	276	354	562	158	182	198	328	148	106
NvecRef.10331.1	1463	M	3	N/A	991.657	978	1673.33	692.667	0.367459	0.695237	-0.775371	0.366308	1.14283	0.131668	256	1152	1526	604	1834	2582	192	1082	804
NvecRef.10334.1	972	A	3	N/A	440.9	501.333	477.333	391.333	0.402822	0.443873	0.20398	0.748098	0.198842	0.71822	440	528	536	280	618	534	212	608	354
NvecRef.10335.1	297	N	3	N/A	61.0488	94.6667	58	36	0.942756	0.403094	0.372938	0.792826	0.569818	0.623501	38	56	190	80	26	68	62	20	26
NvecRef.10338.1	3300	M	3	N/A	1564.23	1684.67	1970	1304	0.181134	0.672182	-0.245454	0.565848	0.426588	0.233813	848	1604	2602	1206	2434	2270	1304	1360	1248
NvecRef.10339.1	1350	M	3	N/A	561.979	654.667	464	626	-0.0244232	0.965658	0.446571	0.247092	-0.470994	0.193441	424	568	972	406	488	498	422	642	814
NvecRef.10340.1	687	M	3	N/A	294.317	350.667	410	170.667	0.75925	0.208209	-0.411002	0.558251	1.17025	0.0344778	130	270	652	408	480	342	176	188	148
NvecRef.10342.1	1060	M	3	N/A	571.226	812	565.333	474	0.58112	0.190667	0.441673	0.360591	0.139447	0.789135	316	768	1352	376	770	550	366	598	458
NvecRef.10343.1	2922	M	3	N/A	1438.81	1520.67	1410.67	1628.67	-0.191394	0.616397	0.12547	0.777058	-0.316864	0.346075	868	1518	2176	812	1668	1752	1038	1806	2042
NvecRef.10345.1	2604	M	3	N/A	904.74	1386	597.333	716.667	1.07071	0.05542	1.36572	0.0115405	-0.295008	0.651565	1622	1084	1452	412	688	692	316	1072	762
NvecRef.10346.1	2643	M	3	N/A	1301.27	1160	1435.33	1522	-0.395017	0.426178	-0.222377	0.705644	-0.17264	0.743539	818	1218	1444	818	1990	1498	704	1650	2212
NvecRef.10347.1	1004	N	3	N/A	450.694	392.667	693.333	355.333	0.0242755	0.972028	-0.855122	0.0465201	0.879397	0.0344966	206	334	638	464	758	858	228	546	292
NvecRef.10348.1	1456	C	3	N/A	349.637	406	148	408	0.00536841	0.998765	1.62304	0.0352305	-1.61767	0.0311926	548	404	266	120	170	154	650	302	272
NvecRef.10349.1	1645	M	3	N/A	970.571	1905.33	1082	384.667	1.75348	0.0595328	0.570189	0.631574	1.18329	0.218173	116	1588	4012	660	1586	1000	534	282	338
NvecRef.1035.1	3186	M	3	N/A	19892.5	850.667	17620	45804	-5.53282	2.76304e-21	-4.14431	3.30506e-12	-1.38851	0.0377403	572	1092	888	8874	19890	24096	9192	56250	71970
NvecRef.10350.1	711	N	3	mes	303.686	818	124.667	16	5.34463	1.12745e-09	2.50732	0.00809842	2.83732	0.00255603	414	1154	886	118	94	162	0	12	36
NvecRef.10351.1	1802	M	3	N/A	831.922	692	638	1235.33	-0.855708	0.00139903	0.174562	0.63845	-1.03027	7.32216e-05	524	706	846	436	702	776	808	1500	1398
NvecRef.10356.1	1737	M	3	N/A	750.747	867.333	1147.33	383.333	1.06569	0.00145681	-0.330348	0.429873	1.39604	1.37265e-05	564	890	1148	600	1582	1260	354	476	320
NvecRef.10359.1	722	A	1	ten	522.583	0	0	1650	-11.8339	1.68258e-19	0	1	-11.8513	1.62266e-19	0	0	0	0	0	0	472	1670	2808
NvecRef.1036.1	1458	M	3	N/A	2446.69	3066.67	1536.67	2484	0.28881	0.696111	0.974301	0.112548	-0.685491	0.268485	3030	3138	3032	1960	1644	1006	2568	2404	2480
NvecRef.10360.1	1679	A	3	nem	641.331	6	2102	33.3333	-2.41046	0.00907969	-8.06199	1.12689e-23	5.65153	1.52512e-13	0	8	10	1036	2952	2318	12	76	12
NvecRef.10361.1	1155	M	3	N/A	436.997	841.333	462.667	200.667	1.59792	0.062496	0.650759	0.533018	0.947163	0.29462	96	718	1710	276	708	404	250	248	104
NvecRef.10362.1	4090	M	3	N/A	2350.47	2290	3733.33	1889.33	-0.0369236	0.979819	-0.81976	0.420991	0.782837	0.409525	148	2252	4470	1802	6104	3294	1402	2550	1716
NvecRef.10363.1	9429	A	3	N/A	3438.63	2302.67	6810.67	1879.33	0.122699	0.838163	-1.56427	9.97147e-05	1.68697	1.89053e-05	1162	2314	3432	4136	7556	8740	1836	2588	1214
NvecRef.10364.1	900	M	3	N/A	452.588	545.333	784.667	129.333	1.66519	0.0270563	-0.651326	0.475456	2.31652	0.00107377	160	538	938	614	852	888	200	144	44
NvecRef.10365.1	1934	M	3	N/A	716.256	542.667	520	1124.67	-1.08824	0.000289713	0.0556913	0.919813	-1.14393	0.000114784	416	478	734	464	564	532	784	1384	1206
NvecRef.10366.1	996	A	3	N/A	533.411	505.333	468	733.333	-0.619527	0.181839	0.158975	0.802482	-0.778502	0.0762416	258	554	704	210	698	496	422	928	850
NvecRef.10368.1	1495	A	3	nem	943.43	270	2587.33	292.667	-0.106293	0.890619	-3.03346	1.18975e-10	2.92717	5.19664e-10	232	252	326	872	2836	4054	176	316	386
NvecRef.10369.1	716	C	2	mes	225.13	654.667	2	0	10.0409	1.4017e-13	7.46997	4.50721e-12	2.57097	0.118544	586	812	566	6	0	0	0	0	0
NvecRef.1037.1	4291	M	3	N/A	8717.18	9430.67	8442	9446	-0.0998657	0.79116	0.184832	0.61099	-0.284697	0.353877	6186	8332	13774	5224	10296	9806	7552	12528	8258
NvecRef.10370.1	1570	A	3	N/A	482.678	396.667	351.333	678.667	-0.768653	0.125109	0.220872	0.741687	-0.989525	0.0364464	384	380	426	338	284	432	614	654	768
NvecRef.10374.1	659	M	3	N/A	306.479	400	312	244	0.542318	0.219593	0.277534	0.596078	0.264784	0.579911	226	344	630	280	384	272	236	276	220
NvecRef.10375.1	1747	A	3	N/A	747.162	26	1830.67	517.333	-4.34227	1.74901e-23	-6.07569	7.04722e-46	1.73342	4.78114e-05	8	36	34	1230	1944	2318	284	580	688
NvecRef.10376.1	694	N	3	N/A	194.971	114.667	350.667	108	-0.135191	0.900274	-1.66289	0.0239272	1.5277	0.0355298	70	124	150	410	368	274	174	100	50
NvecRef.10377.1	2337	M	3	N/A	845.521	1039.33	580	904.667	0.159173	0.761701	0.918444	0.0212253	-0.759271	0.0578673	926	1058	1134	448	662	630	934	1044	736
NvecRef.10378.1	4767	M	3	N/A	1770.13	1285.33	2390	1834	-0.568206	0.0598819	-0.843636	0.00303359	0.27543	0.398981	866	1456	1534	1642	3034	2494	1442	2474	1586
NvecRef.10379.1	1193	N	3	N/A	208.493	392	99.3333	36	3.45762	NA	2.39981	NA	1.0578	NA	894	110	172	8	142	148	30	24	54
NvecRef.1038.1	3054	M	3	N/A	3875.12	3514.67	5190.67	3588	-0.16696	0.694954	-0.609944	0.0790158	0.442985	0.207154	1526	3978	5040	3648	5982	5942	2484	4050	4230
NvecRef.10381.1	3868	M	3	N/A	2023.53	3573.33	2319.33	820	1.8123	0.000201216	0.499661	0.4222	1.31264	0.00917926	1048	3458	6214	1504	2722	2732	884	926	650
NvecRef.10383.1	6263	M	3	N/A	2056.81	1973.33	2813.33	1835.33	-0.065346	0.913266	-0.595041	0.179429	0.529695	0.217204	748	1886	3286	1944	3586	2910	1150	2162	2194
NvecRef.10387.1	2666	M	3	N/A	1031.46	1053.33	1410	732	0.44938	0.209108	-0.369683	0.333987	0.819063	0.0106686	810	980	1370	1020	1824	1386	676	924	596
NvecRef.10388.1	682	M	3	N/A	204.247	326	132.667	158	0.967889	0.0224591	1.28301	0.0017115	-0.315122	0.524465	252	338	388	130	152	116	150	170	154
NvecRef.10389.1	1395	M	3	N/A	506.687	234.667	406	912	-2.198	6.08392e-06	-0.92646	0.0991059	-1.27154	0.0135049	64	208	432	300	482	436	882	1010	844
NvecRef.1039.1	1973	M	3	N/A	6245.17	4298.67	5954	8784.67	-1.06625	0.000145638	-0.383083	0.258313	-0.683164	0.0205484	3592	4058	5246	3980	6956	6926	7382	8238	10734
NvecRef.10390.1	2449	M	3	N/A	1378.82	2114.67	1669.33	708	1.20638	0.0518453	0.193535	0.831988	1.01284	0.103954	596	1974	3774	1228	2172	1608	972	588	564
NvecRef.10391.1	2812	C	3	N/A	694.256	1313.33	60	645.333	0.92367	0.0992913	4.43032	2.06427e-20	-3.50665	5.13441e-13	1214	1276	1450	56	74	50	844	500	592
NvecRef.10392.1	4621	M	3	N/A	2845.24	5097.33	2624	2076	1.0193	0.198271	0.747956	0.388878	0.271341	0.767168	770	4202	10320	1628	3476	2768	778	2406	3044
NvecRef.10393.1	1946	M	3	N/A	1648.54	2618.67	1474	1455.33	0.597574	0.446348	0.629841	0.436607	-0.0322669	0.975046	540	2166	5150	1040	1972	1410	634	1402	2330
NvecRef.10394.1	4325	M	3	N/A	1632.38	1387.33	1981.33	1710	-0.349036	0.29082	-0.429185	0.188759	0.0801495	0.8341	1062	1360	1740	1148	2112	2684	1358	1986	1786
NvecRef.10395.1	2110	M	3	N/A	1153.4	1606	1658	485.333	1.4551	0.00343931	-0.0656295	0.946988	1.52073	0.00185735	836	1202	2780	846	1744	2384	590	380	486
NvecRef.10396.1	3396	M	3	N/A	2883.55	6488.67	2350	1386	1.80971	0.0358106	1.14154	0.230637	0.668174	0.4937	430	4730	14306	1744	2918	2388	788	1386	1984
NvecRef.10398.1	591	M	3	N/A	104.922	81.3333	166.667	80.6667	0.201342	NA	-0.657782	NA	0.859124	NA	80	142	22	94	266	140	0	12	230
NvecRef.10399.1	2788	N	2	nem	854.212	0	2477.33	179.333	-8.19994	2.69927e-14	-11.936	1.24762e-29	3.73606	1.74446e-15	0	0	0	2124	2698	2610	70	240	228
NvecRef.104.1	812	M	3	N/A	45706.8	56875.3	31982.7	43759.3	0.4182	0.473452	0.951617	0.0636172	-0.533417	0.321687	65942	53240	51444	29056	36604	30288	43762	45056	42460
NvecRef.1040.1	1378	M	3	N/A	2940.89	3255.33	2359.33	2876.67	0.136652	0.86858	0.557814	0.416635	-0.421162	0.524945	3578	2906	3282	2172	2512	2394	3908	2702	2020
NvecRef.10400.1	1326	M	3	nem	791.046	214.667	2043.33	308	-0.343249	0.73019	-2.74084	0.000133315	2.39759	0.000871182	356	152	136	716	2242	3172	332	310	282
NvecRef.10401.1	968	M	3	N/A	278.418	286.667	342.667	205.333	0.447178	0.440017	-0.248352	0.717419	0.69553	0.181901	270	210	380	356	394	278	172	206	238
NvecRef.10402.1	1419	M	3	N/A	615.048	788.667	610	528.667	0.414294	0.4856	0.275944	0.684523	0.13835	0.830315	362	878	1126	530	592	708	476	798	312
NvecRef.10403.1	2065	M	3	N/A	515.013	424.667	520.667	560	-0.408435	0.527348	-0.174354	0.827212	-0.234081	0.720418	446	448	380	454	552	556	678	492	510
NvecRef.10405.1	1735	E	3	N/A	661.219	614.667	1361.33	34	4.27641	3.14504e-07	-0.687655	0.550219	4.96407	1.75534e-09	1138	270	436	602	1718	1764	6	46	50
NvecRef.10406.1	1087	M	3	N/A	582.992	758.667	396	720	-0.133885	0.839675	0.836761	0.0944281	-0.970646	0.040113	230	814	1232	246	458	484	554	784	822
NvecRef.10407.1	1613	A	3	N/A	373.341	454.667	412.667	346	0.256839	0.652059	0.0896142	0.90522	0.167225	0.76685	206	390	768	248	516	474	194	518	326
NvecRef.10408.1	1959	C	3	N/A	838.808	718.667	1031.33	865.333	-0.339291	0.181825	-0.471522	0.0529219	0.132231	0.637841	520	658	978	654	1210	1230	682	980	934
NvecRef.10411.1	924	M	3	N/A	435.262	702.667	418.667	280	1.06819	0.0287328	0.655796	0.224642	0.412394	0.453345	270	712	1126	302	594	360	308	256	276
NvecRef.10412.1	1743	A	3	N/A	438.512	646.667	35.3333	528.667	0.382239	0.650068	4.28559	1.66043e-12	-3.90335	1.6348e-10	900	602	438	32	48	26	582	508	496
NvecRef.10415.1	2766	A	3	N/A	1159.02	2352.67	744.667	651.333	1.69629	6.18495e-06	1.53125	6.02153e-05	0.165039	0.74457	964	2606	3488	664	802	768	406	740	808
NvecRef.10418.1	1208	M	3	N/A	640.068	840.667	730.667	464	0.670848	0.160461	0.243532	0.688686	0.427317	0.390603	476	826	1220	356	1024	812	526	522	344
NvecRef.1042.1	578	M	3	N/A	1374.39	2060	830	1172.67	0.771372	0.163902	1.37951	0.00664883	-0.608135	0.275878	2140	1504	2536	718	1188	584	1226	1040	1252
NvecRef.10420.1	2291	M	3	N/A	1398.8	1700	1570	1291.33	0.171259	0.790677	0.0526253	0.956868	0.118634	0.848503	590	1552	2958	850	2390	1470	1026	1250	1598
NvecRef.10423.1	1319	M	3	N/A	609.788	758	350.667	781.333	-0.106539	0.784535	1.11343	4.52773e-05	-1.21997	5.13383e-06	474	848	952	270	436	346	520	870	954
NvecRef.10424.1	2108	M	3	N/A	1845.13	1864.67	4438	132.667	3.24705	0.00305806	-1.32371	0.309828	4.57075	1.13249e-05	112	1444	4038	1976	6246	5092	8	76	314
NvecRef.10425.1	5125	M	3	N/A	2362.02	3828.67	911.333	2756.67	0.503015	0.541541	2.13793	0.0010209	-1.63492	0.0138548	2420	4906	4160	370	1326	1038	580	3454	4236
NvecRef.10428.1	2430	M	3	N/A	1043.25	716.667	1392	1170.67	-0.72503	0.105065	-0.810724	0.0681646	0.0856945	0.879309	592	682	876	658	1872	1646	938	1700	874
NvecRef.10429.1	2268	M	3	N/A	528.115	787.333	360	434.667	0.750664	0.118288	1.13228	0.0125053	-0.381617	0.462443	670	670	1022	332	430	318	500	400	404
NvecRef.1043.1	5578	M	3	N/A	13708.8	11688.7	19514.7	12300.7	-0.108084	0.833593	-0.629059	0.109635	0.520975	0.179556	8904	10822	15340	9490	23716	25338	8710	17544	10648
NvecRef.10430.1	1535	C	3	N/A	733.24	28	2061.33	325.333	-3.14015	0.0132641	-5.4136	4.40038e-06	2.27344	0.0796183	2	82	0	1002	2840	2342	232	502	242
NvecRef.10431.1	2437	M	3	N/A	1455.95	1252.67	1980.67	1520	-0.373047	0.555737	-0.63357	0.284459	0.260523	0.677438	536	1402	1820	904	2784	2254	668	1616	2276
NvecRef.10432.1	1590	A	3	N/A	895.137	628.667	1480	744	-0.3622	0.423583	-1.14992	0.00222361	0.787723	0.0426999	378	696	812	712	2070	1658	726	896	610
NvecRef.10433.1	974	M	3	N/A	257.509	163.333	270.667	305.333	-0.927786	0.180154	-0.667595	0.379672	-0.260191	0.743037	180	130	180	302	268	242	408	266	242
NvecRef.10434.1	4171	M	3	N/A	2242.86	3533.33	2548.67	1374.67	1.14479	0.0149875	0.358005	0.550031	0.786782	0.106505	1158	2998	6444	1602	3314	2730	848	1812	1464
NvecRef.10435.1	2097	A	3	N/A	648.344	292.667	1065.33	600.667	-1.04958	0.0267666	-1.76909	5.71248e-05	0.719509	0.139662	266	306	306	918	1218	1060	614	784	404
NvecRef.10436.1	5384	M	3	N/A	2088.94	2170	2732.67	1691.33	0.301686	0.486755	-0.342919	0.436762	0.644605	0.0840528	1262	2350	2898	1986	2626	3586	908	2308	1858
NvecRef.10437.1	3636	M	3	N/A	1259.69	1116	1465.33	1325.33	-0.268957	0.475341	-0.347898	0.350684	0.0789401	0.848616	834	1138	1376	1090	1732	1574	882	1916	1178
NvecRef.10438.1	1474	M	3	N/A	559.609	489.333	568.667	652	-0.420771	0.344459	-0.210853	0.694549	-0.209918	0.655848	408	414	646	522	548	636	416	878	662
NvecRef.10439.1	753	M	3	N/A	225.966	294.667	178.667	198.667	0.398941	0.629636	0.707655	0.361968	-0.308715	0.70157	266	170	448	162	202	172	290	186	120
NvecRef.1044.1	2521	M	3	N/A	6631.73	7047.33	6952	6264	0.113908	0.833593	0.124884	0.830921	-0.0109757	0.985341	6372	5644	9126	4262	7978	8616	6012	5292	7488
NvecRef.10440.1	3637	M	3	N/A	1371.89	1370.67	1672.67	1312	-0.0206383	0.964572	-0.259341	0.445814	0.238703	0.452677	866	1230	2016	992	2126	1900	878	1710	1348
NvecRef.10441.1	1209	N	3	N/A	454.545	499.333	653.333	283.333	0.752565	0.0708039	-0.383733	0.425183	1.1363	0.0031419	342	414	742	460	632	868	170	420	260
NvecRef.10444.1	3479	M	3	N/A	1546.49	1442	1489.33	1922.67	-0.483205	0.0740361	-0.00193743	1	-0.481267	0.0692381	970	1318	2038	888	1974	1606	1300	2316	2152
NvecRef.10445.1	4500	M	3	N/A	1668.3	1482	1766	2088	-0.66738	0.114462	-0.311478	0.538168	-0.355902	0.431002	562	1454	2430	1074	2402	1822	1444	2342	2478
NvecRef.10446.1	2594	M	3	N/A	832.28	665.333	863.333	1028	-0.666388	0.120559	-0.216638	0.697387	-0.44975	0.308432	562	696	738	400	1150	1040	1004	1122	958
NvecRef.10447.1	1332	M	3	mes	213.871	504	56.6667	4	6.48044	4.33059e-09	2.98945	0.0107516	3.49099	0.0031553	776	370	366	82	50	38	0	0	12
NvecRef.10448.1	2664	M	3	N/A	1794.23	1980.67	1434.67	2414	-0.395393	0.549924	0.382434	0.584011	-0.777827	0.172819	724	2062	3156	912	1552	1840	880	3030	3332
NvecRef.10449.1	800	M	3	N/A	194.074	210	200	198.667	0.0215095	0.976527	0.144978	0.822365	-0.123469	0.825038	158	180	292	102	204	294	148	260	188
NvecRef.10450.1	1089	N	3	N/A	437.604	464	116.667	718	-0.536114	0.367879	2.07426	2.42313e-05	-2.61037	4.02078e-08	526	382	484	100	100	150	454	752	948
NvecRef.10451.1	2169	M	3	N/A	1037.86	836.667	895.333	1594.67	-0.934619	0.0792547	-0.0370124	0.978408	-0.897606	0.0869193	504	884	1122	444	1122	1120	554	2050	2180
NvecRef.10452.1	1623	C	3	N/A	626.491	566	1138	202.667	1.42302	0.000298219	-0.932328	0.0254045	2.35535	2.30205e-10	508	574	616	952	1120	1342	212	192	204
NvecRef.10453.1	3597	A	3	N/A	1227.69	628	1724	1469.33	-1.28737	3.98686e-06	-1.46331	1.18959e-07	0.175935	0.624631	390	638	856	1324	1752	2096	906	1658	1844
NvecRef.10454.1	2038	M	3	N/A	1027.16	1341.33	1080.67	827.333	0.622103	0.0585867	0.35588	0.338856	0.266223	0.464434	870	1326	1828	612	1222	1408	586	1144	752
NvecRef.10455.1	1401	C	3	N/A	351.011	399.333	276	372.667	-0.00668506	0.995125	0.553423	0.284628	-0.560108	0.24856	332	352	514	236	306	286	444	356	318
NvecRef.10456.1	2071	M	3	N/A	973.702	1180	712.667	1202.67	-0.0765137	0.900274	0.769404	0.0777831	-0.845918	0.0424137	680	1312	1548	370	880	888	584	1400	1624
NvecRef.10457.1	2184	M	3	N/A	919.725	846.667	588.667	1401.33	-0.705543	0.131596	0.635945	0.192566	-1.34149	0.00139025	716	828	996	316	578	872	808	1438	1958
NvecRef.10458.1	1485	M	3	N/A	710.307	833.333	488.667	895.333	-0.164276	0.686406	0.811819	0.0104728	-0.976095	0.00131006	548	852	1100	298	626	542	574	894	1218
NvecRef.10459.1	1935	M	3	N/A	1175.49	1488	1138	1153.33	0.254987	0.568926	0.356536	0.414601	-0.101549	0.829104	710	1502	2252	724	1514	1176	648	1500	1312
NvecRef.10460.1	1092	M	3	N/A	510.64	466	718	437.333	0.0299188	0.968456	-0.503069	0.350096	0.532987	0.283834	370	372	656	348	1172	634	332	392	588
NvecRef.10461.1	2005	M	3	N/A	930.042	732	488	1686.67	-1.20908	0.00854427	0.630529	0.229349	-1.83961	1.99393e-05	452	898	846	292	528	644	784	1676	2600
NvecRef.10463.1	897	M	3	N/A	341.078	464.667	356.667	230.667	0.706333	0.334683	0.268235	0.773712	0.438098	0.564419	248	384	762	338	474	258	358	162	172
NvecRef.10465.1	574	C	3	N/A	260.083	278.667	326.667	216	0.242925	0.552232	-0.277205	0.501613	0.52013	0.134037	156	240	440	254	394	332	152	252	244
NvecRef.10467.1	4804	M	3	N/A	2126.64	2132.67	3452	1361.33	0.519625	0.236097	-0.649712	0.132271	1.16934	0.00222855	1132	2038	3228	1498	4514	4344	988	1876	1220
NvecRef.10468.1	1976	M	3	N/A	925.854	762	1009.33	1104.67	-0.498657	0.224475	-0.296564	0.530462	-0.202093	0.654538	670	726	890	662	1276	1090	594	1354	1366
NvecRef.10469.1	2530	M	3	N/A	837.175	1028.67	703.333	904	-0.183097	0.872915	0.28714	0.80742	-0.470238	0.619622	142	1090	1854	652	558	900	1216	1024	472
NvecRef.1047.1	1477	M	3	N/A	5662.81	4226.67	4167.33	9328.67	-1.14946	0.000684362	0.0980591	0.860914	-1.24752	0.000177461	2860	4790	5030	2350	5078	5074	4938	11254	11794
NvecRef.10471.1	5075	M	3	N/A	2324.29	2238	2208.67	3013.33	-0.517582	0.301948	-0.0145236	0.997857	-0.503059	0.3015	1024	2332	3358	1392	2660	2574	1308	3540	4192
NvecRef.10472.1	979	N	2	mes	439.178	1334	0	40.6667	4.82533	3.45159e-08	10.8256	5.64131e-19	-6.00027	2.53654e-06	826	1658	1518	0	0	0	2	50	70
NvecRef.10473.1	924	M	3	N/A	411.857	826	358	168	1.84336	0.0133209	0.90365	0.292217	0.939713	0.242928	192	734	1552	398	356	320	252	152	100
NvecRef.10474.1	817	N	3	nem	274.719	20	745.333	158.667	-2.81737	0.00341143	-4.85166	6.54743e-08	2.03429	0.0362497	2	42	16	266	756	1214	30	242	204
NvecRef.10475.1	1033	M	3	N/A	690.867	1128.67	254	901.333	0.140175	0.870898	1.95545	0.000642626	-1.81528	0.00148409	288	1150	1948	184	226	352	422	1214	1068
NvecRef.10476.1	950	A	3	N/A	296.37	288.667	47.3333	575.333	-1.00323	0.154416	2.69748	1.63899e-05	-3.70071	7.62151e-10	198	326	342	12	84	46	416	980	330
NvecRef.10478.1	989	M	3	N/A	321.729	149.333	568	252.667	-1.04201	0.1544	-1.95536	0.00325994	0.913351	0.206166	72	144	232	470	614	620	438	172	148
NvecRef.1048.1	1811	A	3	N/A	5902.43	1561.33	12444.7	5334	-1.66416	0.003775	-2.65288	9.76154e-07	0.988719	0.103902	1708	1438	1538	3300	16062	17972	3832	6006	6164
NvecRef.10480.1	1443	A	3	N/A	680.416	374	666	1045.33	-1.41769	0.000403978	-0.699031	0.125003	-0.718664	0.0975686	334	456	332	480	874	644	686	1408	1042
NvecRef.10482.1	929	M	3	N/A	307.368	361.333	185.333	400	-0.249038	0.683146	0.883749	0.0795871	-1.13279	0.0161724	258	234	592	174	176	206	296	356	548
NvecRef.10484.1	2166	M	3	N/A	834.765	889.333	1097.33	641.333	0.290833	0.492253	-0.31801	0.463515	0.608843	0.0950373	524	732	1412	732	1400	1160	666	594	664
NvecRef.10485.1	1250	C	3	N/A	354.888	250	310.667	482.667	-0.96407	0.0612714	-0.289654	0.667482	-0.674416	0.202512	244	212	294	326	268	338	484	492	472
NvecRef.10487.1	3567	M	3	N/A	1217.08	981.333	1402	1366	-0.371362	0.521215	-0.308611	0.625245	-0.0627511	0.923437	1072	920	952	798	1786	1622	750	1502	1846
NvecRef.10488.1	2522	M	3	N/A	916.997	1206.67	946	797.333	0.39772	0.486495	0.353628	0.563513	0.0440922	0.947615	500	1346	1774	410	1062	1366	780	944	668
NvecRef.1049.1	3015	M	3	N/A	6586.8	6292.67	8119.33	5562	0.10379	0.866677	-0.248127	0.668156	0.351917	0.473071	5748	5826	7304	5192	9140	10026	6640	5230	4816
NvecRef.10490.1	1192	A	3	N/A	594.832	1010	405.333	420	1.19316	0.0228298	1.27376	0.0145477	-0.0806033	0.909848	496	1662	872	378	466	372	302	552	406
NvecRef.10492.1	2335	M	3	N/A	954.241	880	674	1431.33	-0.70216	0.0946744	0.46116	0.32322	-1.16332	0.00247133	626	948	1066	398	912	712	706	1572	2016
NvecRef.10494.1	1346	M	3	N/A	546.382	870.667	408	438.667	0.789819	0.0790077	1.0695	0.0131161	-0.279677	0.584668	442	942	1228	276	606	342	492	414	410
NvecRef.10495.1	3060	M	3	N/A	1612.52	1412.67	1697.33	2020.67	-0.565468	0.137068	-0.207665	0.666444	-0.357803	0.36559	844	1520	1874	884	2200	2008	1114	2694	2254
NvecRef.10496.1	2553	A	3	N/A	864.131	41.3333	2246	498	-2.13042	0.296465	-3.55032	0.0611777	1.41989	0.498314	124	0	0	932	3404	2402	772	394	328
NvecRef.10498.1	1252	M	3	N/A	699.684	1150.67	528.667	622	0.645759	0.239836	0.984007	0.058595	-0.338248	0.566616	344	1052	2056	364	740	482	482	788	596
NvecRef.105.1	776	M	3	N/A	18021.6	35802	3638	6	10.9759	NA	3.52495	NA	7.45093	NA	101626	3746	2034	2782	7074	1058	10	6	2
NvecRef.10500.1	2240	M	3	N/A	654.415	867.333	704.667	467.333	0.763629	0.0386381	0.354508	0.414726	0.409121	0.301017	642	722	1238	416	862	836	496	476	430
NvecRef.10501.1	2576	M	3	N/A	1056.37	745.333	1428.67	1110.67	-0.476526	0.37075	-0.744504	0.139355	0.267978	0.628943	738	842	656	824	1740	1722	622	1564	1146
NvecRef.10503.1	1494	E	3	N/A	412.148	12	20.6667	1243.33	-3.69509	NA	-0.145669	NA	-3.54942	NA	0	36	0	0	62	0	640	1624	1466
NvecRef.10507.1	1685	M	3	N/A	624.741	780.667	757.333	426.667	0.695449	0.0792557	-0.00764097	1	0.703089	0.0694631	430	708	1204	568	736	968	426	504	350
NvecRef.10508.1	1787	M	3	N/A	1379.51	2253.33	1251.33	1115.33	0.802619	0.218704	0.721557	0.293602	0.0810613	0.921007	644	1980	4136	734	1626	1394	494	1042	1810
NvecRef.10509.1	3030	M	3	N/A	1046.41	836.667	1524	791.333	0.244093	0.756742	-0.55965	0.436301	0.803743	0.202614	1224	632	654	916	1864	1792	592	914	868
NvecRef.10510.1	3167	M	3	N/A	1246.51	1510	1100.67	1334	0.0744155	0.848416	0.451534	0.126463	-0.377118	0.194909	902	1314	2314	706	1382	1214	894	1534	1574
NvecRef.10513.1	2596	E	3	mes	690.447	2086.67	191.333	10.6667	6.5831	3.73881e-08	2.80403	0.0365036	3.77907	0.00293672	912	1856	3492	326	166	82	0	0	32
NvecRef.10517.1	3339	M	3	N/A	1346.81	1568	1396.67	1361.33	0.0714118	0.896562	0.139206	0.798748	-0.0677944	0.892247	772	1424	2508	846	1866	1478	828	1418	1838
NvecRef.10519.1	1969	M	3	N/A	462.924	427.333	646.667	338.667	0.344992	0.533418	-0.50817	0.33862	0.853162	0.0651263	418	342	522	510	682	748	234	290	492
NvecRef.10520.1	2317	M	3	N/A	1989.36	2916	2179.33	1734.67	0.472844	0.644278	0.204952	0.874024	0.267892	0.795392	312	2262	6174	1278	2608	2652	570	2276	2358
NvecRef.10521.1	1033	N	3	N/A	691.919	992	1247.33	70.6667	3.57709	1.02414e-06	-0.364618	0.745974	3.94171	5.32512e-08	254	1364	1358	758	2118	866	18	148	46
NvecRef.10522.1	2984	M	3	N/A	1357.18	1154.67	1047.33	2046	-0.893585	0.0198262	0.146257	0.79474	-1.03984	0.00485858	772	912	1780	704	1326	1112	1186	1966	2986
NvecRef.10524.1	2523	A	3	N/A	728.849	509.333	1172.67	577.333	-0.197221	0.775272	-0.988846	0.0651276	0.791625	0.139341	550	386	592	598	1712	1208	642	606	484
NvecRef.10525.1	3090	M	3	N/A	1876.2	2764	1798.67	1771.33	0.386252	0.640959	0.459432	0.588302	-0.0731799	0.934721	528	2304	5460	982	2290	2124	866	1908	2540
NvecRef.10526.1	3148	C	3	N/A	942.11	774.667	1078.67	1059.33	-0.412678	0.345762	-0.330273	0.487834	-0.082405	0.871122	670	922	732	638	1332	1266	686	1242	1250
NvecRef.10528.1	1077	C	3	ten	218.246	14.6667	11.3333	605.333	-5.37093	3.14351e-10	0.175036	0.918357	-5.54597	9.05203e-11	0	20	24	10	20	4	642	540	634
NvecRef.10530.1	1255	M	3	N/A	698.566	659.333	819.333	731.333	-0.211695	0.650633	-0.224161	0.648932	0.0124652	0.982715	478	572	928	398	1106	954	504	730	960
NvecRef.10531.1	1206	M	3	N/A	650.251	425.333	546.667	1073.33	-1.26225	0.0293845	-0.172506	0.844979	-1.08974	0.060642	358	474	444	216	784	640	476	966	1778
NvecRef.10532.1	2038	C	3	N/A	901.825	874.667	118	1996	-1.31591	0.396873	2.36319	0.0983325	-3.6791	0.00456894	0	830	1794	38	136	180	878	2940	2170
NvecRef.10533.1	907	A	3	mes	266.97	640	141.333	11.3333	5.62055	4.14017e-11	2.27624	0.013555	3.3443	0.000195428	716	444	760	54	122	248	0	12	22
NvecRef.10534.1	960	M	3	N/A	354.176	442	303.333	340	0.406262	0.480935	0.707701	0.186835	-0.301438	0.602096	400	494	432	160	464	286	248	500	272
NvecRef.10536.1	863	M	3	N/A	320.064	412.667	215.333	332.667	0.267451	0.590842	0.939081	0.0207253	-0.67163	0.10665	328	452	458	210	220	216	286	326	386
NvecRef.10537.1	795	M	3	N/A	337.24	612.667	184	279.333	0.899116	0.0549778	1.57294	0.000289597	-0.673826	0.161798	260	560	1018	174	194	184	280	282	276
NvecRef.10539.1	1918	M	3	ten	455.745	135.333	10	1224.67	-3.16596	0.000294708	3.29659	0.000285912	-6.46254	2.05213e-14	42	200	164	16	14	0	932	1136	1606
NvecRef.1054.1	4414	M	3	N/A	8045.73	8658.67	9535.33	7499.33	0.0798939	0.878798	-0.0796073	0.89249	0.159501	0.719	4956	8646	12374	4294	13362	10950	6420	9360	6718
NvecRef.10540.1	793	M	3	N/A	164.212	184.667	128	140.667	0.253861	0.845086	0.494221	0.694905	-0.24036	0.840768	216	138	200	180	110	94	272	94	56
NvecRef.10542.1	1054	A	3	N/A	386.076	437.333	420.667	273.333	0.707012	0.212547	0.171379	0.825406	0.535634	0.351181	484	450	378	386	398	478	268	286	266
NvecRef.10543.1	674	M	3	N/A	302.836	376.667	261.333	298	0.259077	0.563487	0.496384	0.225925	-0.237307	0.583482	222	450	458	232	302	250	224	390	280
NvecRef.10544.1	2081	M	3	N/A	553.966	852	331.333	474.667	0.733595	0.113885	1.38618	0.00106974	-0.652586	0.158662	690	850	1016	278	392	324	572	464	388
NvecRef.10546.1	1426	C	3	ten	382.916	7.33333	7.33333	1118	-5.60874	0.0010823	0.0584499	0.997857	-5.66719	0.000848145	0	18	4	0	0	22	958	1248	1148
NvecRef.10547.1	946	N	3	ten	244.316	11.3333	17.3333	692	-5.7101	6.65126e-08	-0.55053	0.74255	-5.15957	1.07434e-06	0	14	20	0	22	30	642	730	704
NvecRef.10549.1	1516	M	3	N/A	603.079	678	548	702.667	-0.176026	0.720474	0.288983	0.546873	-0.465009	0.253097	298	754	982	318	704	622	440	806	862
NvecRef.1055.1	1971	M	3	N/A	3303.88	3642.67	1956.67	4077.33	-0.141595	0.84744	0.88171	0.112349	-1.02331	0.0507133	3516	3844	3568	2420	1938	1512	3498	4474	4260
NvecRef.10550.1	4116	C	3	N/A	2129.9	264.667	4287.33	2337.33	-3.06789	5.8528e-06	-3.88869	4.49565e-09	0.820805	0.303842	74	462	258	2594	4970	5298	558	3118	3336
NvecRef.10553.1	1908	M	3	N/A	836.487	744	1268	626	0.0487173	0.950341	-0.7206	0.189409	0.769317	0.137969	416	786	1030	690	1830	1284	810	658	410
NvecRef.10555.1	1012	M	3	N/A	249.951	47.3333	158.667	536	-3.61878	1.63401e-15	-1.85793	0.000152941	-1.76085	0.000167548	24	38	80	168	130	178	494	634	480
NvecRef.10556.1	1459	M	3	N/A	644.917	599.333	661.333	775.333	-0.363442	0.499333	-0.0392244	0.969843	-0.324217	0.53564	482	510	806	360	954	670	366	880	1080
NvecRef.10557.1	1602	M	3	N/A	821.946	646	633.333	1324	-0.964433	0.0946205	0.164891	0.846137	-1.12932	0.0408715	546	584	808	320	1016	564	464	1814	1694
NvecRef.1056.1	2232	A	3	nem	5781.05	1960.67	14145.3	2054	-0.158579	0.832655	-2.67141	4.27888e-08	2.51283	2.59708e-07	1864	1836	2182	9578	20664	12194	2862	1590	1710
NvecRef.10561.1	4902	M	3	N/A	1610.66	2770.67	844.667	1253.33	1.11063	0.202963	1.39433	0.102993	-0.283699	0.779882	1954	2776	3582	1620	442	472	490	1976	1294
NvecRef.10562.1	4002	C	3	N/A	1520.42	1176.67	544	2955.33	-1.28997	0.000611181	1.17763	0.00224996	-2.46761	2.65034e-12	936	1318	1276	382	528	722	1558	3716	3592
NvecRef.10565.1	3165	M	3	N/A	1837.34	1750.67	1922.67	2234.67	-0.456146	0.323396	-0.0934213	0.888278	-0.362725	0.431909	846	1918	2488	848	2786	2134	1380	2730	2594
NvecRef.10566.1	1580	M	3	N/A	669.558	802	477.333	858.667	-0.186633	0.734003	0.763415	0.0855841	-0.950047	0.0225807	476	658	1272	250	654	528	458	926	1192
NvecRef.10567.1	362	N	2	ten	31.4002	0	10.6667	75.3333	-7.39992	1.71335e-07	-4.42605	0.00400953	-2.97387	0.007868	0	0	0	2	14	16	132	48	46
NvecRef.10569.1	1170	A	3	N/A	403.984	359.333	91.3333	738	-0.838812	0.227324	2.07549	0.000726002	-2.9143	5.97364e-07	466	370	242	96	94	84	418	966	830
NvecRef.1057.1	1705	M	3	N/A	3821.68	4534	4508.67	2492	0.833534	0.0496403	0.137782	0.823603	0.695752	0.103234	4306	4760	4536	3154	5490	4882	2654	2772	2050
NvecRef.10571.1	3682	M	3	N/A	1956.62	1716.67	1796	2870	-0.88764	0.159234	-0.167621	0.854998	-0.720018	0.25531	508	1594	3048	1092	2286	2010	1076	3276	4258
NvecRef.10572.1	1205	M	3	N/A	434.955	429.333	624	288.667	0.382363	0.535121	-0.50349	0.405175	0.885853	0.0880909	302	386	600	438	838	596	400	226	240
NvecRef.10573.1	1435	N	3	N/A	997.252	212.667	1980	1154	-2.44391	0.000405622	-2.982	1.06216e-05	0.538096	0.522886	92	286	260	286	2782	2872	694	1618	1150
NvecRef.10575.1	5556	M	3	N/A	2749.48	1046.67	4725.33	3090	-1.48307	0.00692788	-2.02405	0.000122112	0.540973	0.38418	776	1192	1172	2462	5356	6358	926	3848	4496
NvecRef.10579.1	1072	M	3	N/A	327.923	570.667	150	280	0.945788	0.0179375	1.9577	9.78391e-08	-1.01191	0.0105824	444	534	734	114	220	116	252	262	326
NvecRef.1058.1	1739	M	3	N/A	2729.59	4121.33	1491.33	2197.33	0.93329	0.229121	1.33817	0.0715659	-0.404883	0.632996	4646	3206	4512	2514	974	986	1752	2622	2218
NvecRef.10580.1	2014	M	3	N/A	985.587	2303.33	720	212	3.17664	1.39384e-08	1.59913	0.00906732	1.57751	0.00917926	1272	1634	4004	478	1040	642	178	90	368
NvecRef.10581.1	834	M	3	N/A	322.38	430	310	268	0.535826	0.385417	0.415409	0.540071	0.120417	0.864899	194	568	528	254	352	324	214	168	422
NvecRef.10583.1	4655	M	3	nem	1643.41	734	3889.33	648	0.0647156	0.909509	-2.40035	2.12148e-12	2.46506	4.73508e-13	376	772	1054	2560	4856	4252	474	994	476
NvecRef.10584.1	1497	M	3	N/A	492.98	668	346.667	504.667	0.324279	0.601957	1.01703	0.0491154	-0.692751	0.191083	566	446	992	190	410	440	424	354	736
NvecRef.10585.1	2817	M	3	N/A	1094.84	749.333	1046.67	1540	-1.22819	0.00569272	-0.5183	0.325904	-0.709887	0.13215	370	770	1108	780	1504	856	1770	1692	1158
NvecRef.10586.1	1048	M	3	N/A	309.165	233.333	460	251.333	-0.114923	0.882577	-0.859394	0.13469	0.744471	0.184514	242	156	302	354	672	354	216	210	328
NvecRef.10587.1	1578	C	3	N/A	878.68	1658.67	671.333	642.667	1.05543	0.0939985	1.13888	0.0704854	-0.0834499	0.919096	362	1388	3226	362	720	932	522	676	730
NvecRef.10588.1	728	M	3	N/A	326.328	426.667	400	230.667	0.67008	0.222253	0.0910825	0.915978	0.578997	0.289128	188	422	670	204	664	332	236	262	194
NvecRef.10591.1	1862	M	3	N/A	637.17	574	501.333	865.333	-0.746499	0.197862	0.0844004	0.929564	-0.8309	0.135847	266	672	784	488	438	578	872	1222	502
NvecRef.10595.1	2334	M	3	N/A	950.345	1308.67	1003.33	710	0.669752	0.108165	0.362432	0.451881	0.30732	0.500622	626	1332	1968	596	1264	1150	786	726	618
NvecRef.10596.1	3880	M	3	N/A	3125.35	6026.67	3488	1371.33	1.77056	0.0218835	0.530921	0.593844	1.23964	0.120144	600	4618	12862	2414	4228	3822	744	1888	1482
NvecRef.10597.1	1748	M	3	N/A	338.288	401.333	32	521.333	-0.20866	0.897223	3.75298	0.000338247	-3.96164	0.000117585	580	362	262	0	26	70	466	552	546
NvecRef.10598.1	1298	M	3	N/A	546.731	702.667	354	632	0.0229348	0.970008	0.910853	0.0128943	-0.887918	0.0137294	378	772	958	334	424	304	534	646	716
NvecRef.10599.1	1386	M	3	N/A	505.303	575.333	270.667	686.667	-0.177225	0.836321	1.31112	0.0368636	-1.48835	0.0132234	564	674	488	88	356	368	412	588	1060
NvecRef.106.1	555	M	3	N/A	29060.2	35378	15717.3	32115.3	0.256144	0.723512	1.33003	0.0170719	-1.07388	0.056259	48236	28282	29616	14362	17486	15304	27762	33818	34766
NvecRef.1060.1	25812	M	3	N/A	50301	46892	84248.7	37454	0.259878	0.807154	-0.765921	0.410066	1.0258	0.214209	19558	54180	66938	22880	74706	155160	7782	46008	58572
NvecRef.10600.1	1917	M	3	N/A	691.764	512.667	12.6667	1552	-1.47818	0.189189	5.16688	1.01326e-07	-6.64506	2.25269e-12	438	592	508	2	36	0	1020	1332	2304
NvecRef.10601.1	1230	M	3	N/A	463.317	498.667	530	368.667	0.468605	0.473981	0.136983	0.876807	0.331623	0.613612	584	414	498	300	862	428	364	420	322
NvecRef.10602.1	3367	M	3	N/A	2636.28	5724.67	1310.67	2128.67	1.15688	0.131594	1.87209	0.00876506	-0.715211	0.371905	948	4690	11536	850	1480	1602	752	2484	3150
NvecRef.10603.1	1972	M	3	N/A	951.776	302.667	966	1679.33	-2.52406	1.97899e-08	-1.69411	0.000352837	-0.829946	0.104575	122	440	346	770	1064	1064	952	1586	2500
NvecRef.10604.1	2419	M	3	N/A	929.107	1302	560	1050.67	0.188127	0.699286	1.11193	0.00249714	-0.923799	0.0127927	720	1178	2008	524	552	604	700	1052	1400
NvecRef.10605.1	1652	N	3	N/A	704.296	858.667	442.667	857.333	0.0176931	0.979232	0.980154	0.0138753	-0.962461	0.0139103	700	856	1020	376	446	506	452	990	1130
NvecRef.10607.1	3621	A	3	N/A	2084.15	3437.33	2202.67	1386.67	1.04848	0.0797342	0.544326	0.433286	0.504153	0.437821	816	3334	6162	1042	3014	2552	932	1402	1826
NvecRef.10609.1	3332	M	3	N/A	1367.83	470	2092	1701.33	-1.6708	0.00131643	-1.8884	0.000234547	0.217593	0.746019	560	504	346	1326	2640	2310	894	2090	2120
NvecRef.1061.1	3602	M	3	N/A	4717.25	5666.67	4122.67	4984.67	0.0789061	0.780888	0.485671	0.0226241	-0.406765	0.0565594	3492	5634	7874	2520	5228	4620	4064	5762	5128
NvecRef.10610.1	1216	M	2	N/A	241.666	0	26.6667	635.333	-5.31594	0.00620123	-1.78737	0.46027	-3.52857	0.0810789	0	0	0	0	80	0	1018	562	326
NvecRef.10611.1	631	N	3	N/A	325.877	149.333	201.333	676	-1.99408	0.00413437	-0.20774	0.851483	-1.78634	0.0102005	124	232	92	90	288	226	214	752	1062
NvecRef.10613.1	1272	M	3	N/A	457.29	551.333	154.667	674.667	-0.347142	0.677693	1.69305	0.00928571	-2.04019	0.00107288	362	654	638	200	208	56	526	678	820
NvecRef.10615.1	2539	M	3	N/A	1145.89	2102	932.667	817.333	1.08296	0.0786959	1.04093	0.0974233	0.0420241	0.960722	462	2108	3736	532	1458	808	618	838	996
NvecRef.10616.1	2463	C	3	N/A	966.829	632	1269.33	1116.67	-0.896882	0.00170156	-0.932151	0.00109004	0.035269	0.929513	400	760	736	728	1608	1472	950	1274	1126
NvecRef.10617.1	797	M	3	N/A	355.16	378.667	306.667	410.667	-0.186116	0.735556	0.322221	0.54658	-0.508337	0.263226	244	434	458	212	240	468	314	430	488
NvecRef.10618.1	3127	M	3	N/A	1066.15	931.333	1151.33	1190	-0.346181	0.327526	-0.20814	0.609517	-0.138041	0.718641	838	854	1102	804	1388	1262	840	1390	1340
NvecRef.1062.1	2720	M	3	N/A	9720.52	22719.3	4662.67	5590	1.64189	0.00470346	2.07542	0.000229605	-0.433525	0.53065	5478	18652	44028	3214	6248	4526	6500	4640	5630
NvecRef.10620.1	3354	M	3	N/A	1626.29	1962	2374.67	916	0.958215	0.00201235	-0.257279	0.522145	1.21549	4.6077e-05	1018	2024	2844	1290	3228	2606	742	1154	852
NvecRef.10621.1	3012	M	3	N/A	1094.08	1690.67	1272.67	567.333	1.36938	9.63739e-05	0.290919	0.537199	1.07847	0.00269087	734	1434	2904	1038	1456	1324	460	654	588
NvecRef.10624.1	940	M	3	N/A	413.762	594.667	334	344	0.693139	0.0187956	0.833602	0.00379914	-0.140463	0.698102	402	628	754	272	396	334	310	346	376
NvecRef.10625.1	878	N	3	N/A	313.612	90.6667	444.667	441.333	-2.1353	6.44456e-05	-2.00395	0.000216206	-0.131351	0.859395	104	104	64	222	534	578	308	438	578
NvecRef.10626.1	1894	M	3	N/A	753.551	698.667	876	766.667	-0.122343	0.81347	-0.183139	0.728529	0.0607956	0.904466	602	736	758	468	1076	1084	516	804	980
NvecRef.10628.1	1297	C	3	N/A	785.526	654	1256	630	-0.125127	0.822316	-0.962936	0.01673	0.837808	0.0368581	256	688	1018	668	1536	1564	494	686	710
NvecRef.10629.1	1884	M	3	N/A	693.783	603.333	788	780.667	-0.360627	0.430131	-0.266136	0.600413	-0.0944905	0.853454	484	632	694	440	1036	888	490	1172	680
NvecRef.10630.1	913	M	3	N/A	346.5	43.3333	808	192	-1.08335	0.649922	-2.53976	0.230003	1.45641	0.503053	120	0	10	720	888	816	134	0	442
NvecRef.10631.1	1188	M	3	ten	117.241	2	42.6667	293.333	-6.94154	4.32824e-13	-4.01241	9.09549e-05	-2.92913	0.000892718	0	0	6	10	46	72	372	256	252
NvecRef.10632.1	650	N	2	N/A	52.1385	105.333	17.3333	0	5.83839	0.00110115	2.40691	0.243783	3.43148	0.0719369	240	76	0	12	0	40	0	0	0
NvecRef.10633.1	1608	M	3	N/A	771.07	810.667	734	888.667	-0.191944	0.709224	0.216956	0.689386	-0.408899	0.350912	560	740	1132	396	1196	610	576	982	1108
NvecRef.10635.1	3066	M	3	N/A	1053.32	1057.33	1172.67	1108	-0.19198	0.632603	-0.191317	0.654421	-0.000662883	1	542	996	1634	848	1582	1088	746	1364	1214
NvecRef.10636.1	1098	M	3	N/A	491.074	641.333	474.667	443.333	0.413127	0.297528	0.429753	0.289373	-0.0166253	0.97581	374	572	978	304	652	468	310	418	602
NvecRef.10637.1	1536	M	3	N/A	737.169	612.667	858.667	846.667	-0.498149	0.156842	-0.440955	0.231704	-0.0571935	0.896959	408	650	780	566	1116	894	468	1002	1070
NvecRef.10638.1	2771	A	3	nem	2313.64	14	7966	18.6667	-0.157565	0.958858	-6.23852	0.000551118	6.08096	0.000677333	0	42	0	2280	9762	11856	0	22	34
NvecRef.10639.1	3236	M	3	N/A	1566.42	885.333	2606	1471.33	-0.679015	0.134206	-1.35161	0.000944122	0.672592	0.128542	868	830	958	1226	3456	3136	988	1938	1488
NvecRef.1064.1	2992	M	3	N/A	5746.53	6924	5830.67	5507.33	0.156513	0.700327	0.195584	0.640214	-0.0390715	0.927272	3116	6992	10664	3864	6682	6946	4546	5706	6270
NvecRef.10640.1	1171	C	3	N/A	451.739	207.333	1001.33	215.333	-0.113373	0.894109	-2.07671	0.000129959	1.96333	0.000276934	212	154	256	568	1230	1206	270	254	122
NvecRef.10644.1	1357	C	3	N/A	465.222	590	469.333	402.667	0.222436	0.793635	0.19806	0.834863	0.024376	0.980159	184	618	968	362	552	494	580	380	248
NvecRef.10645.1	2462	M	3	N/A	1160.37	822	970.667	1849.33	-1.12492	0.0137949	-0.132579	0.853017	-0.992341	0.0299796	650	852	964	572	1316	1024	776	2078	2694
NvecRef.10646.1	1484	M	3	N/A	748.741	1418.67	532	542	1.1008	0.0700863	1.1771	0.0524371	-0.0762976	0.923895	354	1194	2708	486	698	412	406	570	650
NvecRef.10647.1	3804	M	3	N/A	1397.52	1541.33	2211.33	722	0.996809	0.028734	-0.571243	0.26394	1.56805	0.000204111	866	1234	2524	1672	2550	2412	308	836	1022
NvecRef.10649.1	782	M	3	N/A	320.517	466.667	236	298.667	0.489402	0.233045	0.935425	0.0125167	-0.446023	0.273538	254	474	672	190	320	198	282	336	278
NvecRef.10651.1	5751	M	3	N/A	2027.23	1021.33	2968.67	2361.33	-1.24886	1.78749e-08	-1.46563	2.39831e-11	0.216766	0.43245	770	956	1338	1858	3866	3182	1680	2846	2558
NvecRef.10652.1	3685	A	3	N/A	2308.78	2092.67	1410	3834	-0.883328	0.105775	0.580482	0.338591	-1.46381	0.0033308	1114	2602	2562	854	1426	1950	1354	4750	5398
NvecRef.10653.1	1604	E	3	N/A	716.209	433.333	323.333	1446	-1.65912	0.00947802	0.658757	0.394237	-2.31788	0.000128963	390	474	436	62	418	490	962	1812	1564
NvecRef.10654.1	1526	A	3	N/A	647.949	1342	126.667	513.333	1.31699	0.0513701	3.13579	2.08005e-07	-1.8188	0.00438742	928	1480	1618	204	66	110	332	638	570
NvecRef.10657.1	2176	M	3	N/A	496.288	526.667	116	809.333	-0.612308	0.23821	2.24316	3.26828e-07	-2.85547	2.48962e-11	524	514	542	104	148	96	798	960	670
NvecRef.10658.1	2042	M	3	N/A	1086.72	966	1534	1068.67	-0.241225	0.718252	-0.598896	0.31358	0.357672	0.552022	428	1122	1348	548	2316	1738	586	1494	1126
NvecRef.1066.1	1275	M	3	N/A	3513.59	4708	1613.33	4178	0.276013	0.643149	1.70983	0.000124198	-1.43382	0.00144252	5296	4082	4746	1018	1974	1848	2258	4774	5502
NvecRef.10660.1	1663	M	3	N/A	484.452	649.333	223.333	577.333	0.180711	0.734541	1.57254	4.25145e-05	-1.39183	0.000310565	578	686	684	212	258	200	434	730	568
NvecRef.10661.1	3022	M	3	N/A	2343.9	4705.33	2082	1330	1.49483	0.0516128	0.937998	0.271403	0.55683	0.52085	496	4342	9278	1412	2790	2044	714	1648	1628
NvecRef.10662.1	2063	M	3	N/A	734.705	632.667	875.333	750	-0.289377	0.48571	-0.465834	0.234101	0.176457	0.675758	436	698	764	734	766	1126	534	950	766
NvecRef.10663.1	1045	A	3	N/A	348.565	422	324.667	294.667	0.372814	0.555235	0.358219	0.591493	0.0145955	0.985341	312	438	516	314	358	302	386	280	218
NvecRef.10665.1	1313	A	3	N/A	362.822	553.333	202.667	303.333	0.999895	0.249606	1.75441	0.0288842	-0.75451	0.392551	750	494	416	38	208	362	194	404	312
NvecRef.10668.1	3061	M	3	N/A	946.119	826	1462.67	678.667	0.119991	0.799536	-0.860309	0.0125365	0.9803	0.00316722	388	970	1120	1102	1764	1522	636	650	750
NvecRef.10669.1	1771	M	3	N/A	913.383	917.333	804.667	1186	-0.460187	0.26131	0.178915	0.731467	-0.639103	0.0931955	524	776	1452	486	944	984	640	1420	1498
NvecRef.1067.1	2397	M	3	N/A	3203	3292.67	4137.33	2212	0.528017	0.382525	-0.142695	0.86386	0.670712	0.233472	3540	2956	3382	2436	4868	5108	2866	2050	1720
NvecRef.10670.1	2053	M	3	N/A	561.517	507.333	695.333	524	-0.0627372	0.912313	-0.355294	0.445942	0.292557	0.50857	434	512	576	478	886	722	440	730	402
NvecRef.10671.1	1279	A	3	N/A	625.673	640	585.333	711.333	-0.0384905	0.971096	0.359268	0.679311	-0.397758	0.600785	682	618	620	228	684	844	294	626	1214
NvecRef.10672.1	951	A	3	N/A	465.343	251.333	923.333	290.667	-0.038077	0.97643	-1.42957	0.0723324	1.39149	0.0721472	388	208	158	290	980	1500	256	242	374
NvecRef.10673.1	3948	M	3	N/A	1225.36	647.333	2012	1136	-0.728621	0.165882	-1.5254	0.00118393	0.796774	0.11485	620	588	734	1612	2266	2158	484	1238	1686
NvecRef.10674.1	4247	M	3	N/A	2583.34	3175.33	2712	2622	0.109677	0.90199	0.111221	0.915223	-0.00154372	1	964	2956	5606	1668	2686	3782	980	2778	4108
NvecRef.10675.1	913	A	3	N/A	263.282	303.333	132.667	348.667	-0.148014	0.881676	1.43487	0.0417504	-1.58288	0.0191997	340	272	298	34	166	198	322	488	236
NvecRef.10676.1	1403	N	3	N/A	755.286	704.667	968.667	766.667	-0.130903	0.865763	-0.355336	0.61356	0.224432	0.735423	404	900	810	410	1260	1236	346	1290	664
NvecRef.10678.1	11786	M	3	N/A	6063.29	5381.33	12854.7	2192.67	1.05915	0.174647	-1.35198	0.0751359	2.41114	0.000410026	904	5084	10156	6796	15272	16496	782	3748	2048
NvecRef.10679.1	2239	E	3	N/A	507.733	322	1160.67	108	1.64917	0.00515869	-1.58202	0.00713716	3.23119	2.15934e-09	404	266	296	658	1150	1674	84	166	74
NvecRef.1068.1	1074	M	3	N/A	3618.93	4134.67	3973.33	3414	0.105308	0.810825	0.00988316	0.998907	0.0954252	0.816678	1822	4258	6324	2582	4720	4618	2818	4012	3412
NvecRef.10680.1	2896	M	3	N/A	806.224	892	834.667	721.333	0.163205	0.786238	0.0891663	0.904828	0.0740392	0.902196	630	848	1198	714	1046	744	862	786	516
NvecRef.10681.1	462	N	3	ten	208.068	52.6667	44.6667	544.667	-3.24745	2.00981e-08	0.274663	0.771609	-3.52211	1.03715e-09	36	82	40	38	34	62	250	584	800
NvecRef.10683.1	1734	A	3	ten	684.343	86	22	1969.33	-4.05166	0.000384423	1.93477	0.141903	-5.98643	4.74387e-08	60	170	28	6	0	60	1266	2602	2040
NvecRef.10684.1	2261	M	3	N/A	1375.72	1019.33	919.333	2443.33	-1.30205	0.00641278	0.166061	0.818993	-1.46812	0.00155471	510	1170	1378	498	1114	1146	980	2764	3586
NvecRef.10685.1	2278	A	3	N/A	841.519	914	1364.67	377.333	1.09834	0.00128417	-0.612422	0.1033	1.71076	1.05252e-07	528	812	1402	1042	1694	1358	392	424	316
NvecRef.10686.1	2698	M	3	N/A	1490.16	1232	2358	1202.67	-0.106005	0.827047	-0.941346	0.00592096	0.835341	0.0144375	634	1098	1964	1316	2830	2928	842	1212	1554
NvecRef.10687.1	3096	M	3	ten	664.942	260	46.6667	1670	-2.70896	7.23453e-06	2.50954	6.45416e-05	-5.21849	5.21036e-19	116	444	220	16	50	74	1572	2332	1106
NvecRef.10688.1	1411	M	3	N/A	554.185	367.333	960	408.667	-0.27859	0.541575	-1.34214	0.000139639	1.06355	0.00292233	246	350	506	632	1268	980	428	490	308
NvecRef.1069.1	1854	E	3	N/A	4295.35	3547.33	5605.33	3942.67	-0.158176	0.796384	-0.481269	0.365202	0.323093	0.538609	3464	3732	3446	3210	6726	6880	4144	4694	2990
NvecRef.10690.1	1050	M	3	N/A	398.546	499.333	471.333	273.333	0.615869	0.32538	0.0800938	0.937335	0.535775	0.385208	284	472	742	302	624	488	404	234	182
NvecRef.10696.1	2297	A	3	ten	494.381	0.666667	4.66667	1440	-8.06421	5.30929e-07	-1.31587	0.56072	-6.74834	2.97583e-05	0	2	0	0	0	14	1324	1322	1674
NvecRef.10697.1	2533	A	3	N/A	1309.28	1641.33	1993.33	691.333	1.0205	0.032795	-0.352825	0.555188	1.37333	0.00234588	510	1640	2774	1108	2488	2384	526	890	658
NvecRef.10698.1	2702	M	3	N/A	1050.07	403.333	1525.33	1365.33	-1.91568	4.15312e-08	-1.93488	3.40384e-08	0.0191983	0.973901	154	480	576	924	1906	1746	1150	1510	1436
NvecRef.10699.1	4022	M	3	N/A	1283.95	1138	1557.33	1230	-0.127859	0.781289	-0.397233	0.315842	0.269374	0.492792	1002	966	1446	1240	1604	1828	948	1588	1154
NvecRef.107.1	1058	M	3	N/A	46328.3	50922.7	22734	58925.3	-0.106264	0.896531	1.35547	0.0140037	-1.46173	0.00624598	68224	45174	39370	18082	26470	23650	58386	62756	55634
NvecRef.1070.1	1551	M	3	N/A	2648.57	4951.33	830	1702	1.31288	0.167678	2.66205	0.00188947	-1.34917	0.144667	5998	2758	6098	448	1434	608	3552	606	948
NvecRef.10701.1	2230	M	3	N/A	721.857	1018.67	843.333	385.333	1.21456	0.00413005	0.265471	0.645279	0.949086	0.0281213	656	962	1438	614	890	1026	480	388	288
NvecRef.10702.1	1501	M	3	N/A	629.22	964.667	519.333	508	0.660324	0.221034	0.802533	0.133168	-0.142209	0.823834	394	990	1510	374	606	578	634	522	368
NvecRef.10703.1	2556	C	3	N/A	1302.07	950	1913.33	1338	-0.563023	0.229609	-0.947692	0.0295459	0.384669	0.424515	482	1142	1226	866	2258	2616	762	1758	1494
NvecRef.10704.1	1487	M	3	N/A	535.482	814	356	512.667	0.533102	0.136013	1.1959	0.000178212	-0.662802	0.0523545	514	676	1252	228	514	326	440	520	578
NvecRef.10705.1	1459	M	3	N/A	246.645	525.333	32.6667	122.667	1.94957	0.119674	3.86296	0.000688123	-1.9134	0.121645	692	450	434	24	74	0	154	64	150
NvecRef.10706.1	693	N	3	N/A	330.174	326.667	676.667	88	1.77392	0.00379734	-1.00879	0.133461	2.78272	1.24174e-06	140	398	442	298	606	1126	38	150	76
NvecRef.10707.1	1996	N	3	N/A	1207.82	554	1484	1912	-1.78518	0.0128732	-1.32585	0.0811017	-0.459326	0.590678	234	688	740	494	1512	2446	508	1848	3380
NvecRef.10708.1	1774	A	3	N/A	975.177	1034.67	1204	860	0.217911	0.67336	-0.140198	0.815202	0.358109	0.432667	694	1064	1346	656	1800	1156	500	828	1252
NvecRef.1071.1	1928	M	3	N/A	5813.3	4018.67	6666	7594.67	-0.911762	0.0195925	-0.602592	0.156261	-0.30917	0.489947	3014	4536	4506	3260	7622	9116	4456	8542	9786
NvecRef.10710.1	6570	M	3	N/A	1848.35	872.667	4092	950	-0.182811	0.717617	-2.08094	2.47501e-09	1.89813	5.95625e-08	742	796	1080	2066	4946	5264	952	1072	826
NvecRef.10711.1	1534	M	3	N/A	484.292	633.333	523.333	322	0.80152	0.122108	0.234303	0.733209	0.567217	0.285531	456	506	938	462	450	658	396	304	266
NvecRef.10712.1	3164	M	3	N/A	1719.66	1174.67	1338	2932.67	-1.27763	0.0107023	-0.12903	0.872512	-1.1486	0.021467	836	1202	1486	876	1728	1410	942	3778	4078
NvecRef.10714.1	2595	M	3	N/A	1222.99	1400	1470.67	964.667	0.376538	0.290919	-0.139908	0.758365	0.516446	0.118424	740	1304	2156	1228	1832	1352	840	1008	1046
NvecRef.10716.1	3871	M	3	N/A	2627.29	3066	2769.33	2681.33	0.114593	0.882987	0.108881	0.902215	0.00571147	0.996624	1208	3750	4240	1746	3294	3268	934	3622	3488
NvecRef.10717.1	1485	M	3	N/A	280.096	438.667	94	272.667	0.619898	0.435854	2.3518	0.000298233	-1.73191	0.00955071	516	276	524	50	110	122	366	150	302
NvecRef.10718.1	3709	M	3	N/A	2249.19	4370	2428.67	953.333	1.80032	0.017674	0.595769	0.53254	1.20455	0.126923	402	3928	8780	1776	3098	2412	750	1080	1030
NvecRef.1072.1	1408	M	3	mes	4957.83	13542	1494.67	217.333	5.81865	1.27554e-18	3.09449	8.9835e-06	2.72416	0.000107314	8886	18246	13494	1246	1590	1648	28	242	382
NvecRef.10720.1	1978	M	3	N/A	752.551	769.333	760	846	-0.0636852	0.939052	0.19566	0.80742	-0.259345	0.694525	704	710	894	310	972	998	344	1248	946
NvecRef.10721.1	2550	C	3	N/A	737.39	768.667	1064.67	416.667	0.791574	0.125488	-0.351348	0.572332	1.14292	0.0170597	694	758	854	692	1104	1398	528	404	318
NvecRef.10725.1	3171	C	3	N/A	1111.47	1004.67	2108.67	394.667	1.13912	0.0194237	-1.04277	0.0355294	2.18189	8.52291e-07	660	888	1466	1442	2718	2166	530	400	254
NvecRef.10727.1	1189	M	3	N/A	499.159	548	555.333	460.667	0.0791799	0.889392	-0.0651389	0.924204	0.144319	0.768337	286	522	836	426	788	452	444	522	416
NvecRef.10729.1	2568	C	3	N/A	1231.96	1260	1530	1110.67	0.192117	0.7602	-0.210875	0.753787	0.402992	0.453768	920	1258	1602	918	1584	2088	428	1374	1530
NvecRef.1073.1	1624	C	3	N/A	6198.41	5620.67	11524	3270.67	0.677289	0.298424	-0.866692	0.174208	1.54398	0.00600448	3732	5870	7260	2618	13000	18954	2732	3210	3870
NvecRef.10730.1	1900	M	3	N/A	628.009	44.6667	1290	595.333	-3.91315	2.51239e-09	-4.78537	1.53725e-13	0.872216	0.258448	6	66	62	876	1668	1326	820	508	458
NvecRef.10732.1	2029	C	3	N/A	697.927	710.667	887.333	596.667	0.173223	0.572472	-0.267739	0.359764	0.440962	0.0833002	472	732	928	540	1170	952	472	724	594
NvecRef.10733.1	1006	M	3	N/A	239.557	529.333	38	152	1.59461	0.147543	3.20794	0.0012904	-1.61333	0.135202	356	642	590	94	8	12	150	130	176
NvecRef.10735.1	2120	M	3	N/A	1207.56	648	764.667	2412.67	-1.84961	0.000762381	-0.128395	0.89145	-1.72122	0.00174389	470	638	836	344	928	1022	836	2240	4162
NvecRef.10736.1	683	M	3	N/A	295.29	483.333	155.333	306	0.507826	0.366497	1.46191	0.00229385	-0.954086	0.0569903	188	524	738	158	146	162	190	410	318
NvecRef.10737.1	3549	M	3	N/A	972.274	1522.67	661.333	677.333	1.3097	0.0254721	1.36887	0.0192506	-0.0591646	0.941045	1898	1232	1438	482	752	750	272	864	896
NvecRef.10738.1	1947	M	3	N/A	1330.56	1195.33	767.333	2358	-1.05976	0.10655	0.580251	0.444363	-1.64001	0.00667215	352	1526	1708	414	912	976	760	3098	3216
NvecRef.1074.1	1104	A	3	ten	4311.42	249.333	1970.67	11275.3	-5.4197	6.62156e-43	-2.89309	1.14228e-12	-2.52661	4.98935e-10	154	340	254	1388	2602	1922	4968	15532	13326
NvecRef.10740.1	1626	M	3	N/A	985.268	1797.33	920.667	622.667	1.21554	0.0857401	0.775872	0.324174	0.439663	0.582788	302	1696	3394	618	1394	750	428	548	892
NvecRef.10741.1	1225	C	3	N/A	530.164	611.333	563.333	531.333	0.109792	0.871974	0.174813	0.801969	-0.065021	0.919847	312	708	814	226	648	816	346	758	490
NvecRef.10743.1	2233	M	3	N/A	1312.51	861.333	1817.33	1658	-0.872323	0.34911	-0.931799	0.328188	0.0594763	0.959617	478	1074	1032	602	1954	2896	196	2498	2280
NvecRef.10745.1	1603	M	3	N/A	752.077	518.667	559.333	1235.33	-1.2376	0.00751921	-0.145995	0.839107	-1.0916	0.0185688	390	490	676	574	546	558	574	1410	1722
NvecRef.10746.1	303	N	3	N/A	33.5428	41.3333	28	20.6667	0.929079	0.503408	0.480525	0.773353	0.448554	0.757253	60	24	40	52	14	18	32	24	6
NvecRef.10747.1	474	N	3	N/A	105.696	77.3333	86.6667	138	-0.759569	0.355312	-0.0679596	0.96601	-0.691609	0.388798	100	62	70	102	92	66	154	152	108
NvecRef.1075.1	661	N	3	N/A	1755.3	2209.33	1061.33	2080	0.100281	0.898453	0.983236	0.0793222	-0.882955	0.108594	1470	2996	2162	1242	988	954	1004	2546	2690
NvecRef.10750.1	2208	A	3	N/A	794.115	825.333	96.6667	1496.67	-0.9451	0.119614	2.86772	5.45282e-08	-3.81282	1.24857e-13	506	802	1168	136	104	50	1162	1602	1726
NvecRef.10751.1	1072	C	3	N/A	447.842	544	590	285.333	0.749954	0.0694317	-0.110602	0.859211	0.860556	0.0299346	318	492	822	372	844	554	302	244	310
NvecRef.10753.1	940	M	3	N/A	388.941	466	330.667	405.333	0.110667	0.835343	0.454211	0.300352	-0.343543	0.423473	266	552	580	288	330	374	320	554	342
NvecRef.10754.1	1812	M	3	N/A	478.283	410.667	420	600.667	-0.60695	0.173853	0.00187571	1	-0.608826	0.161237	344	394	494	376	546	338	604	612	586
NvecRef.10755.1	3000	M	3	N/A	1041.63	876.667	1730	602	0.463429	0.361895	-0.881994	0.0554109	1.34542	0.00148278	764	812	1054	1200	1992	1998	686	718	402
NvecRef.10756.1	1458	N	3	N/A	895.438	900	1382.67	778.667	0.0642136	0.959052	-0.612462	0.530448	0.676676	0.441475	242	866	1592	346	1756	2046	208	1212	916
NvecRef.10757.1	1580	M	3	N/A	528.583	562.667	570	443.333	0.322071	0.571365	0.110286	0.882568	0.211785	0.708553	558	588	542	432	724	554	488	422	420
NvecRef.10758.1	3179	M	3	N/A	1734.08	1716.67	1256.67	2490	-0.539858	0.23821	0.505514	0.291358	-1.04537	0.0102587	1136	1892	2122	732	1408	1630	1102	3136	3232
NvecRef.10759.1	1212	M	3	N/A	402.136	552	313.333	354	0.549356	0.222111	0.822203	0.0547708	-0.272847	0.575776	440	486	730	276	394	270	344	300	418
NvecRef.1076.1	905	M	3	N/A	2035.64	2136	1873.33	1984	0.00754159	0.995061	0.196993	0.789439	-0.189452	0.764546	1900	1902	2606	1886	1996	1738	2482	1522	1948
NvecRef.10760.1	2455	M	3	N/A	1127.67	1193.33	1384	1079.33	0.0516669	0.939827	-0.195774	0.757223	0.247441	0.642355	608	1166	1806	668	1622	1862	528	1270	1440
NvecRef.10761.1	928	N	3	N/A	357.172	571.333	137.333	411.333	0.442786	NA	1.28771	NA	-0.844924	NA	336	480	898	392	6	14	8	1164	62
NvecRef.10763.1	3647	M	3	N/A	1553.22	1736	1939.33	1408	0.169984	0.790315	-0.192876	0.778023	0.36286	0.505457	686	1742	2780	1022	2384	2412	720	2124	1380
NvecRef.10765.1	2418	M	3	N/A	629.898	942.667	503.333	464	0.99362	0.0162375	0.890204	0.0356092	0.103416	0.848503	802	804	1222	494	446	570	320	492	580
NvecRef.10766.1	1329	A	3	ten	1047.6	622	158	2539.33	-2.03793	0.000935376	1.82106	0.00405339	-3.85899	2.31516e-11	286	718	862	156	186	132	742	2298	4578
NvecRef.10769.1	2445	M	3	ten	601.178	6.66667	20.6667	1854	-7.12026	2.47458e-09	-1.13926	0.492042	-5.981	6.10043e-07	2	18	0	0	22	40	690	1914	2958
NvecRef.1077.1	1352	N	3	N/A	2463.08	2158	2933.33	2218.67	0.112237	0.895184	-0.15613	0.86418	0.268366	0.703424	3090	1784	1600	1852	3550	3398	1814	2440	2402
NvecRef.10772.1	2391	M	3	N/A	999.18	994.667	604	1447.33	-0.595852	0.0520139	0.763183	0.0105188	-1.35903	6.53558e-07	678	1194	1112	444	804	564	1184	1642	1516
NvecRef.10773.1	672	M	3	N/A	300.323	414.667	299.333	240	0.598301	0.201084	0.339443	0.530419	0.258858	0.614323	194	334	716	272	352	274	196	292	232
NvecRef.10774.1	1262	M	3	N/A	415.101	265.333	856.667	143.333	0.94747	0.232209	-1.36267	0.0709062	2.31014	0.000730805	412	134	250	526	870	1174	168	106	156
NvecRef.10776.1	1229	M	3	N/A	470.305	197.333	382	857.333	-2.04932	3.53206e-05	-0.697372	0.247309	-1.35195	0.00886586	196	222	174	136	512	498	726	942	904
NvecRef.10777.1	533	N	3	mes	205.906	562.667	70.6667	68.6667	2.80254	6.43253e-05	2.75113	9.78993e-05	0.0514135	0.962846	174	558	956	54	58	100	16	74	116
NvecRef.10778.1	1792	M	3	N/A	954.781	816.667	844.667	1372.67	-0.81692	0.100543	-0.113927	0.881694	-0.702993	0.156717	418	768	1264	664	954	916	540	1624	1954
NvecRef.10779.1	726	N	3	N/A	257.38	198	330.667	241.333	-0.217853	0.899466	-0.810671	0.592392	0.592818	0.675875	36	526	32	488	270	234	40	244	440
NvecRef.10780.1	1538	A	3	N/A	427.448	729.333	52	428	0.868041	0.188671	3.83556	4.48503e-12	-2.96752	1.51894e-07	934	654	600	58	42	56	328	428	528
NvecRef.10782.1	2434	M	3	N/A	971.52	1324.67	1003.33	798.667	0.591425	0.091627	0.373487	0.339461	0.217938	0.582007	652	1254	2068	626	1384	1000	532	906	958
NvecRef.10783.1	1849	M	3	N/A	790.034	854.667	512	1086.67	-0.313481	0.528443	0.837379	0.0488707	-1.15086	0.00359546	682	922	960	298	576	662	536	1454	1270
NvecRef.10784.1	707	A	3	N/A	425.848	842.667	231.333	318.667	1.06378	0.108008	1.62082	0.00932161	-0.557039	0.433996	206	850	1472	222	288	184	370	292	294
NvecRef.10785.1	465	N	3	N/A	79.6506	34	8	161.333	-1.68523	0.435625	1.23261	0.609537	-2.91784	0.12974	62	2	38	24	0	0	322	0	162
NvecRef.10786.1	2379	M	3	N/A	842.589	965.333	1006	621.333	0.568516	0.0812059	-0.0417826	0.943763	0.610298	0.0534448	774	776	1346	826	1182	1010	516	708	640
NvecRef.10787.1	350	N	3	N/A	46.5089	55.3333	4	68.6667	-0.281404	0.882243	3.56009	0.00725492	-3.8415	0.00287592	76	36	54	0	0	12	102	46	58
NvecRef.10789.1	3905	C	3	N/A	1214.41	879.333	652.667	2180.67	-1.34071	6.51744e-05	0.391778	0.355838	-1.73248	1.08046e-07	648	792	1198	628	612	718	1400	2744	2398
NvecRef.10790.1	1209	M	3	N/A	560.949	419.333	249.333	1049.33	-1.32401	0.000470198	0.772697	0.0660661	-2.09671	6.08371e-09	344	358	556	202	270	276	610	1040	1498
NvecRef.10793.1	2438	A	3	N/A	624.367	444.667	1088	412.667	-0.00625434	0.995419	-1.27739	0.00233233	1.27113	0.00211473	268	498	568	796	1060	1408	398	572	268
NvecRef.10794.1	1781	A	3	N/A	445.096	413.333	67.3333	874	-1.07944	0.00539907	2.65412	4.46218e-13	-3.73356	2.4035e-25	350	356	534	46	60	96	578	1146	898
NvecRef.10795.1	2626	M	3	N/A	913.713	784	960	1068	-0.450767	0.285828	-0.293982	0.539243	-0.156784	0.737219	582	798	972	874	998	1008	574	1278	1352
NvecRef.10796.1	634	N	3	N/A	240.072	52.6667	358.667	312	-2.24548	0.00184187	-2.4415	0.000637262	0.19602	0.838844	82	52	24	340	344	392	186	426	324
NvecRef.10797.1	800	M	3	N/A	187.432	170	178.667	194.667	-0.182936	0.834199	0.0896451	0.93818	-0.272581	0.722474	204	156	150	150	226	160	246	168	170
NvecRef.10798.1	979	N	3	mes	355.155	864	66.6667	175.333	2.26758	9.42978e-10	3.68843	2.01615e-23	-1.42085	0.000449202	604	910	1078	48	70	82	82	218	226
NvecRef.108.1	1728	M	3	N/A	111238	144878	173723	45032	1.47218	7.65847e-06	-0.306654	0.486497	1.77883	3.39044e-08	64450	127294	242890	100898	211784	208488	40222	49442	45432
NvecRef.1080.1	3198	A	3	N/A	6668.94	4336	11813.3	4247.33	0.0363187	0.948498	-1.34614	6.65702e-05	1.38246	3.33561e-05	4172	3950	4886	9662	14268	11510	3560	5096	4086
NvecRef.10800.1	584	N	3	N/A	313.846	406	242	350.667	0.148247	0.809155	0.798458	0.0920728	-0.65021	0.167367	222	488	508	124	382	220	200	458	394
NvecRef.10801.1	965	M	3	N/A	338.921	446	198.667	412	0.00952238	0.988609	1.20228	0.000752972	-1.19275	0.000716135	300	376	662	106	242	248	326	378	532
NvecRef.10804.1	2146	M	3	N/A	710.104	1187.33	662.667	284	1.9256	0.00808159	0.764052	0.381333	1.16155	0.130647	814	1542	1206	752	558	678	300	476	76
NvecRef.10805.1	3140	M	3	N/A	1602.47	3430.67	1510.67	569.333	2.18402	0.00115312	0.922855	0.242648	1.26116	0.0785188	470	3020	6802	1228	1986	1318	542	668	498
NvecRef.10806.1	1476	E	3	ten	394.068	158	82.6667	942.667	-2.74185	0.0223075	0.594038	0.722969	-3.33589	0.00370196	0	122	352	56	108	84	1034	1098	696
NvecRef.10807.1	3996	M	3	N/A	1816.4	2079.33	2389.33	1404.67	0.396806	0.359846	-0.242914	0.627056	0.63972	0.101697	904	1972	3362	1386	2668	3114	1044	1862	1308
NvecRef.1081.1	1141	M	3	N/A	2762.08	3446.67	1096	3652.67	-0.0568104	0.944918	1.58127	0.00220283	-1.63808	0.00122356	3064	3804	3472	1444	914	930	2568	4310	4080
NvecRef.10810.1	2879	M	3	N/A	994.42	66.6667	1413.33	1607.33	-4.55571	8.80266e-11	-4.26804	1.72041e-09	-0.287669	0.768651	8	134	58	890	1524	1826	1286	2380	1156
NvecRef.10811.1	1915	M	3	N/A	535.853	438.667	412.667	800.667	-1.02279	0.0296312	0.0174338	0.995286	-1.04022	0.0239487	222	408	686	346	622	270	688	728	986
NvecRef.10812.1	5631	M	3	nem	2485.74	1048	5816.67	1078.67	-0.105336	0.838638	-2.43964	5.84053e-14	2.3343	7.29298e-13	690	912	1542	3712	5772	7966	610	1182	1444
NvecRef.10814.1	1279	M	3	N/A	737.316	513.333	993.333	846	-0.707024	0.134349	-0.846635	0.0680175	0.139611	0.805376	366	546	628	516	1252	1212	368	1054	1116
NvecRef.10817.1	995	M	3	N/A	409.041	372	478.667	419.333	-0.241782	0.48291	-0.357832	0.279281	0.11605	0.746217	266	318	532	364	514	558	298	480	480
NvecRef.10819.1	1258	M	3	N/A	475.927	529.333	366.667	554	-0.0256247	0.970828	0.654831	0.150983	-0.680455	0.117017	476	594	518	232	396	472	346	590	726
NvecRef.1082.1	3092	M	3	N/A	7942.21	8340.67	9423.33	6082	0.461096	0.338339	-0.0619515	0.936802	0.523047	0.251779	8654	7184	9184	7274	8936	12060	5484	5688	7074
NvecRef.10820.1	760	M	3	N/A	435.192	782.667	260.667	408.667	0.652764	0.393465	1.3017	0.0592461	-0.648936	0.380048	168	624	1556	254	338	190	262	422	542
NvecRef.10822.1	3801	M	3	N/A	1349.42	1520	1594.67	1228	0.132359	0.852888	0.00364317	1	0.128716	0.842939	748	1652	2160	574	2680	1530	1226	1354	1104
NvecRef.10823.1	3284	M	3	N/A	1305.36	1217.33	1892.67	1021.33	0.202114	0.649643	-0.610093	0.102341	0.812207	0.0190315	836	1064	1752	1260	2182	2236	552	1110	1402
NvecRef.10824.1	1330	E	3	N/A	192.798	1.33333	25.3333	498	-4.55264	0.0231782	-1.38747	0.590568	-3.16517	0.126542	0	4	0	0	0	76	824	398	272
NvecRef.10825.1	1639	M	3	N/A	501.535	574	430.667	558.667	-0.071842	0.878496	0.433268	0.234763	-0.50511	0.135115	382	488	852	276	558	458	458	508	710
NvecRef.10827.1	4487	M	3	N/A	1583.96	1919.33	1757.33	1342	0.430062	0.124904	0.16581	0.634908	0.264252	0.366805	1146	2064	2548	1030	2338	1904	938	1504	1584
NvecRef.1083.1	397	N	3	mes	498.854	1371.33	174	30.6667	5.32227	6.36775e-37	2.86315	1.95223e-12	2.45912	2.51524e-08	954	1090	2070	182	164	176	20	28	44
NvecRef.10834.1	1658	M	3	N/A	606.253	538	714.667	610.667	-0.149429	0.764306	-0.315767	0.494682	0.166338	0.716292	492	508	614	542	902	700	368	756	708
NvecRef.10835.1	2651	M	3	N/A	1189.38	1844	726	1354.67	0.159216	0.878743	1.03674	0.192602	-0.877527	0.25714	238	1794	3500	728	830	620	892	1514	1658
NvecRef.10836.1	855	M	3	N/A	367.225	527.333	236	371.333	0.325357	0.548742	1.11515	0.0121296	-0.789796	0.0845651	294	538	750	172	214	322	420	404	290
NvecRef.1084.1	1839	M	3	N/A	4005.83	4216	2238	5244	-0.241303	0.703928	1.00139	0.0488319	-1.2427	0.00950446	4738	4186	3724	2258	2380	2076	4328	5502	5902
NvecRef.10841.1	2992	A	3	N/A	1654.03	2430.67	1778.67	1306.67	0.642257	0.381264	0.289147	0.749626	0.35311	0.644731	408	2590	4294	1124	1900	2312	778	1628	1514
NvecRef.10842.1	3772	A	3	N/A	1389.93	1332	1679.33	1338	-0.101189	0.735958	-0.315216	0.217812	0.214027	0.403829	834	1360	1802	1100	1818	2120	1060	1530	1424
NvecRef.10843.1	904	M	3	N/A	276.711	227.333	288.667	301.333	-0.384741	0.582997	-0.166688	0.849218	-0.218053	0.758073	276	164	242	212	380	274	340	278	286
NvecRef.10844.1	1133	M	3	N/A	498.564	552	530.667	462.667	0.138455	0.777037	0.103026	0.856417	0.0354289	0.94413	356	608	692	318	550	724	468	504	416
NvecRef.10846.1	736	M	3	N/A	326.887	558.667	240	227.333	1.19378	0.000132977	1.22137	9.53638e-05	-0.0275852	0.953898	376	488	812	174	340	206	180	262	240
NvecRef.10848.1	1984	M	3	N/A	641.926	729.333	620.667	599.333	0.202728	0.650633	0.245722	0.59084	-0.0429942	0.928848	596	598	994	532	698	632	574	636	588
NvecRef.10849.1	4592	A	3	N/A	1506.32	1304	2156.67	1294	0.0543037	0.933496	-0.576594	0.22611	0.630897	0.156791	1094	1428	1390	1122	2594	2754	648	1648	1586
NvecRef.1085.1	430	N	3	N/A	191.793	110.667	40.6667	332	-1.47017	NA	1.50634	NA	-2.97651	NA	208	36	88	50	34	38	784	104	108
NvecRef.10850.1	869	M	3	N/A	237.598	263.333	244	208.667	0.303496	0.544863	0.162329	0.78636	0.141166	0.786632	240	234	316	212	288	232	184	202	240
NvecRef.10852.1	2521	M	3	N/A	831.69	697.333	1200	662.667	0.130792	0.855859	-0.560644	0.339975	0.691437	0.194809	816	514	762	624	1370	1606	526	644	818
NvecRef.10853.1	1596	M	3	N/A	445.926	2	947.333	422.667	-7.28656	6.60373e-17	-8.1243	8.03923e-21	0.837739	0.370234	0	6	0	536	1250	1056	692	270	306
NvecRef.10857.1	1461	M	3	N/A	442.092	498.667	460	398.667	0.245373	0.492242	0.169511	0.676131	0.0758619	0.845861	382	486	628	324	558	498	378	444	374
NvecRef.10859.1	2639	M	3	N/A	1001.56	1264.67	1104	775.333	0.560344	0.0598116	0.198728	0.593919	0.361616	0.243007	774	1172	1848	742	1434	1136	742	752	832
NvecRef.1086.1	2403	M	3	N/A	5623.41	4062.67	4178	9233.33	-1.12733	0.0177393	0.0189384	0.993996	-1.14627	0.0139654	3288	4214	4686	3200	4582	4752	3624	9898	14178
NvecRef.10860.1	739	M	3	N/A	352.532	376.667	517.333	247.333	0.361479	0.553287	-0.484299	0.417416	0.845779	0.0988542	142	382	606	258	618	676	268	258	216
NvecRef.10861.1	1394	M	3	N/A	312.752	384	298	286	0.330717	0.425398	0.4427	0.276045	-0.111983	0.806181	288	360	504	170	398	326	282	320	256
NvecRef.10862.1	2005	M	3	N/A	920.677	1298.67	1003.33	574.667	1.0249	0.00162049	0.350499	0.379672	0.674398	0.0477466	702	1540	1654	778	1224	1008	578	586	560
NvecRef.10863.1	869	M	3	N/A	484.421	81.3333	602	839.333	-3.08109	2.67168e-07	-2.49906	5.2014e-05	-0.582033	0.429547	118	68	58	296	794	716	434	902	1182
NvecRef.10866.1	2690	M	3	N/A	1031.62	1438	1235.33	608	1.04919	0.00239231	0.121663	0.818516	0.927528	0.00748593	672	1332	2310	1002	1216	1488	538	654	632
NvecRef.10867.1	3140	C	3	N/A	2875.13	2476	2397.33	4494.67	-0.922481	0.213505	0.01479	1	-0.937271	0.193854	994	2544	3890	1248	2748	3196	1048	4184	8252
NvecRef.10868.1	2260	M	3	N/A	1067.14	1034	1178.67	1130	-0.138621	0.753383	-0.0998154	0.845925	-0.0388053	0.931309	794	1028	1280	676	1326	1534	674	1404	1312
NvecRef.1087.1	1794	M	3	N/A	3448.15	3382	4902	2524	0.363642	0.218028	-0.487811	0.087644	0.851453	0.000908357	2618	2696	4832	3274	5814	5618	1840	2916	2816
NvecRef.10871.1	2213	M	2	ten	642.119	0	16.6667	1952.67	-11.612	1.16253e-22	-4.81318	0.000214159	-6.79885	3.29239e-20	0	0	0	4	40	6	1144	2702	2012
NvecRef.10872.1	2389	M	3	N/A	814.812	717.333	1032.67	856	-0.273122	0.602244	-0.455913	0.356598	0.182791	0.723038	474	718	960	570	1438	1090	382	1144	1042
NvecRef.10873.1	1460	M	3	N/A	657.388	944	605.333	526.667	0.630657	0.133907	0.588419	0.175319	0.0422383	0.937545	488	836	1508	410	634	772	574	524	482
NvecRef.10874.1	965	E	3	N/A	404.21	309.333	19.3333	871.333	-1.22521	0.154478	4.12375	4.27587e-08	-5.34895	3.3332e-13	452	248	228	8	16	34	360	634	1620
NvecRef.10876.1	910	N	3	ten	117.392	14	59.3333	294.667	-4.25586	3.40487e-08	-1.80238	0.0418428	-2.45348	0.00192027	8	16	18	6	110	62	182	382	320
NvecRef.10877.1	1389	A	3	N/A	537.864	624.667	836	271.333	0.945365	0.12986	-0.364784	0.638256	1.31015	0.0243358	340	614	920	344	958	1206	386	246	182
NvecRef.10879.1	2982	M	3	N/A	1217.81	2614	414	696.667	1.86646	4.18377e-07	2.68987	7.85149e-14	-0.823406	0.0442985	2004	2806	3032	324	634	284	504	886	700
NvecRef.1088.1	2246	N	3	ten	1984.51	402	951.333	4728.67	-3.35956	2.28241e-12	-1.03611	0.0663867	-2.32345	2.44117e-06	484	364	358	666	828	1360	2720	6672	4794
NvecRef.10880.1	670	M	3	N/A	130.739	194	94.6667	94.6667	0.905878	0.216245	0.963781	0.195649	-0.0579034	0.95144	182	140	260	114	70	100	122	80	82
NvecRef.10881.1	809	M	3	N/A	344.178	274.667	430	376.667	-0.566899	0.179233	-0.698468	0.0912816	0.131569	0.790008	142	264	418	334	466	490	232	368	530
NvecRef.10882.1	2223	M	3	N/A	773.647	624.667	798.667	897.333	-0.537497	0.200855	-0.245018	0.631678	-0.29248	0.51286	598	604	672	602	934	860	892	928	872
NvecRef.10883.1	942	M	3	N/A	309.833	321.333	448.667	173.333	0.706636	0.346297	-0.407018	0.641239	1.11365	0.101276	266	290	408	332	596	418	274	170	76
NvecRef.10887.1	624	M	3	N/A	203.575	278	139.333	205.333	0.282902	0.682424	0.899631	0.122454	-0.616729	0.296112	168	270	396	146	190	82	212	224	180
NvecRef.10888.1	1114	M	3	N/A	378.009	338	369.333	450	-0.441828	0.397644	0.0487912	0.957803	-0.490619	0.321127	302	344	368	166	548	394	440	452	458
NvecRef.10889.1	958	C	3	N/A	658.555	22	1404.67	716	-4.81141	7.64018e-17	-5.68845	2.73454e-23	0.877036	0.185686	16	34	16	758	2026	1430	234	826	1088
NvecRef.1089.1	3713	M	3	N/A	4.09893	5.33333	0.666667	6	-0.0100718	0.999307	2.13957	0.260608	-2.14965	0.230176	6	6	4	2	0	0	2	10	6
NvecRef.1089.2	3756	M	3	N/A	13.1783	13.3333	8.66667	13.3333	0.119933	0.95883	0.584016	0.780045	-0.464084	0.800991	22	10	8	16	10	0	16	14	10
NvecRef.10891.1	1618	A	3	N/A	538.219	232.667	350.667	1020.67	-2.00188	4.52626e-05	-0.415896	0.531435	-1.58598	0.00155008	290	192	216	278	318	456	792	1140	1130
NvecRef.10892.1	1360	M	3	N/A	451.378	647.333	535.333	247.333	1.09422	0.0801263	0.244084	0.778669	0.850137	0.179559	342	574	1026	354	800	452	362	142	238
NvecRef.10893.1	3262	M	3	ten	2081.12	312	32	6273.33	-4.09175	9.49349e-06	2.99544	0.00223394	-7.08719	1.86817e-15	64	666	206	24	6	66	1682	7824	9314
NvecRef.10894.1	1680	A	3	ten	493.013	141.333	49.3333	1234.67	-2.81448	0.00585435	1.75891	0.118048	-4.5734	1.77235e-06	230	24	170	6	30	112	1230	1164	1310
NvecRef.10895.1	1042	M	3	N/A	483.643	372	392	711.333	-0.86618	0.0582044	0.0847486	0.910646	-0.950928	0.0314833	360	410	346	232	404	540	466	858	810
NvecRef.10898.1	2890	M	3	N/A	1482.57	2196.67	1508	1249.33	0.459762	0.638466	0.325713	0.771314	0.134049	0.897842	190	2150	4250	1010	1946	1568	1126	1554	1068
NvecRef.10899.1	1697	M	3	N/A	708.722	576	861.333	800	-0.561548	0.186773	-0.569031	0.19066	0.00748345	0.991114	364	480	884	516	790	1278	518	876	1006
NvecRef.109.1	567	M	3	N/A	28846.4	32709.3	23006	29392.7	0.19689	0.738963	0.676768	0.169913	-0.479878	0.330766	37086	30418	30624	16488	28802	23728	28234	32234	27710
NvecRef.1090.1	2162	E	3	N/A	5576.11	891.333	9554.67	6632.67	-2.95853	1.07643e-23	-3.43162	9.10116e-32	0.473082	0.182863	482	1158	1034	8364	10768	9532	4888	7486	7524
NvecRef.10900.1	3201	A	3	N/A	2215.29	3920	3013.33	614.667	2.45162	0.001041	0.295908	0.796021	2.15571	0.00415746	824	4774	6162	1424	3364	4252	118	838	888
NvecRef.10902.1	1117	A	3	N/A	331.177	271.333	457.333	328.667	-0.285037	0.644073	-0.571508	0.311231	0.286472	0.621681	222	264	328	168	746	458	226	406	354
NvecRef.10904.1	1293	N	3	N/A	562.534	470.667	555.333	736	-0.727364	0.024744	-0.257153	0.525537	-0.470211	0.162582	256	514	642	406	628	632	480	1022	706
NvecRef.10905.1	1995	M	3	N/A	848.364	1778	668	476	1.52761	0.0298177	1.17029	0.116041	0.357324	0.671628	264	1450	3620	472	934	598	390	432	606
NvecRef.10908.1	1840	A	3	mes	378.861	803.333	160	48	4.04083	1.95168e-05	2.14511	0.0394999	1.89572	0.0683287	1160	648	602	314	84	82	8	52	84
NvecRef.1091.1	1528	C	3	N/A	2972.13	3706	2550.67	2789.33	0.43727	0.311991	0.647189	0.116142	-0.209919	0.649532	3480	3494	4144	1720	2508	3424	1926	3790	2652
NvecRef.10911.1	3409	A	3	ten	698.342	9.33333	103.333	2031.33	-6.96037	8.95794e-09	-2.89039	0.036067	-4.06998	0.00128277	0	16	12	0	108	202	1222	2292	2580
NvecRef.10913.1	1648	C	3	N/A	561.144	708	409.333	686.667	-0.106791	0.869295	0.69102	0.159551	-0.797811	0.0832673	258	752	1114	288	422	518	396	832	832
NvecRef.10915.1	1866	A	3	N/A	565.389	184.667	926	645.333	-1.79241	0.0118281	-2.3462	0.000619459	0.553785	0.501352	50	334	170	902	962	914	224	896	816
NvecRef.10917.1	1531	C	3	N/A	653.159	1040.67	767.333	351.333	1.24869	0.043252	0.278032	0.745279	0.970658	0.122186	202	1136	1784	548	922	832	342	372	340
NvecRef.10918.1	2514	M	3	N/A	939.858	904.667	902.667	1144	-0.401951	0.326802	0.0391716	0.957794	-0.441123	0.257999	602	838	1274	560	1164	984	696	1060	1676
NvecRef.10919.1	2163	M	3	N/A	814.552	748	678.667	1122.67	-0.622304	0.0865038	0.158646	0.748098	-0.78095	0.0233768	468	826	950	486	880	670	602	1322	1444
NvecRef.10920.1	2615	M	3	N/A	891.871	1166	1086.67	528	0.98337	0.0272708	0.169064	0.792922	0.814307	0.06983	844	1084	1570	652	1592	1016	652	466	466
NvecRef.10921.1	12464	M	3	N/A	7654.56	9474.67	13276	3562.67	1.11187	0.185741	-0.591508	0.548381	1.70338	0.0275669	964	9604	17856	5482	16184	18162	1806	4748	4134
NvecRef.10925.1	1709	M	3	N/A	560.452	308	576	884.667	-1.43953	0.0134986	-0.659528	0.335382	-0.780004	0.210072	254	414	256	196	968	564	500	992	1162
NvecRef.10927.1	1168	M	3	N/A	402.28	286	432	534	-0.926051	0.0208785	-0.511451	0.260255	-0.4146	0.344149	196	344	318	248	436	612	356	550	696
NvecRef.10929.1	4161	M	3	N/A	1605.61	1617.33	2643.33	924.667	0.608459	0.173997	-0.816478	0.0581428	1.42494	0.0002555	584	1476	2792	1956	3226	2748	630	1136	1008
NvecRef.10933.1	3270	C	3	N/A	1381.24	1479.33	1979.33	945.333	0.536721	0.0901556	-0.376461	0.274494	0.913181	0.00153191	844	1652	1942	1078	2396	2464	774	1166	896
NvecRef.10934.1	3209	C	3	N/A	1362.89	906	851.333	2486.67	-1.46166	3.72869e-05	0.176722	0.743678	-1.63839	2.65007e-06	642	976	1100	452	972	1130	1370	2752	3338
NvecRef.10935.1	1987	C	3	N/A	326.693	240	238	451.333	-0.853936	0.312868	0.0379004	0.989166	-0.891836	0.271986	286	206	228	326	264	124	522	570	262
NvecRef.10938.1	4567	M	3	N/A	2075.11	3787.33	1544	1623.33	0.921829	0.169654	1.04692	0.117821	-0.125086	0.880364	688	3400	7274	1314	1904	1414	1194	2070	1606
NvecRef.10939.1	1387	A	2	nem	374.951	0	1154.67	52	-6.71125	2.87927e-09	-11.0613	3.89745e-24	4.35001	1.91932e-31	0	0	0	774	1480	1210	30	72	54
NvecRef.1094.1	3362	M	3	N/A	5226.9	6251.33	5288	4348	0.424089	0.28444	0.286342	0.520507	0.137747	0.756481	4968	5914	7872	3950	5602	6312	4778	4340	3926
NvecRef.10940.1	1801	M	3	N/A	729.882	426	1224.67	569.333	-0.411863	0.333361	-1.47159	2.55277e-05	1.05973	0.00314859	350	494	434	1124	1360	1190	410	668	630
NvecRef.10942.1	2955	M	3	N/A	1318.38	875.333	1451.33	1848	-1.03037	0.0655332	-0.65902	0.287652	-0.371349	0.557823	656	848	1122	930	1462	1962	574	2218	2752
NvecRef.10943.1	1559	M	3	N/A	378.182	55.3333	378	747.333	-3.77442	0.000171774	-2.84516	0.006851	-0.929264	0.438727	0	44	122	310	320	504	416	1142	684
NvecRef.10944.1	3346	M	3	N/A	1432.82	1441.33	733.333	2221.33	-0.544655	0.263768	1.08114	0.014153	-1.6258	7.44672e-05	1366	1370	1588	500	804	896	1038	2962	2664
NvecRef.10948.1	779	M	3	N/A	289.472	402.667	312	198.667	0.892528	0.0515071	0.24531	0.685061	0.647218	0.168421	204	374	630	312	350	274	120	268	208
NvecRef.10949.1	2365	M	3	N/A	1031.09	566	1216.67	1454.67	-1.38235	8.77955e-06	-0.988738	0.00252301	-0.393615	0.277989	422	584	692	632	1748	1270	968	1632	1764
NvecRef.1095.1	9050	M	3	N/A	10467.7	10579.3	16148	4845.33	1.03824	0.0143073	-0.602654	0.202535	1.64089	3.17078e-05	8576	10500	12662	15858	17412	15174	5192	5654	3690
NvecRef.10950.1	2135	M	3	N/A	1959.55	1806.67	751.333	3821.33	-1.12469	0.115616	1.1738	0.103587	-2.29849	0.000303875	714	1888	2818	460	816	978	768	4652	6044
NvecRef.10951.1	2263	M	3	N/A	685.908	668.667	835.333	569.333	0.262944	0.722803	-0.144421	0.873322	0.407365	0.539407	742	562	702	540	986	980	546	864	298
NvecRef.10953.1	1448	M	3	N/A	713.231	442.667	318.667	1414	-1.59603	0.000168815	0.558605	0.281392	-2.15463	1.47086e-07	382	556	390	256	328	372	774	1704	1764
NvecRef.10954.1	681	A	3	N/A	248.349	286	114	349.333	-0.173179	0.828614	1.40461	0.0152282	-1.57779	0.00465242	306	258	294	102	140	100	146	420	482
NvecRef.10956.1	1578	M	3	N/A	298.812	58.6667	2	810.667	-3.19433	NA	1.91973	NA	-5.11406	NA	0	2	174	6	0	0	920	798	714
NvecRef.10957.1	2002	M	3	N/A	642.608	558	664	750	-0.488878	0.164292	-0.243506	0.558768	-0.245372	0.516284	392	568	714	558	848	586	600	976	674
NvecRef.10958.1	2585	M	3	N/A	1094.39	780.667	1458	1206	-0.670016	0.0218945	-0.819828	0.00390549	0.149811	0.669366	538	846	958	842	1992	1540	846	1562	1210
NvecRef.10959.1	4135	C	3	N/A	1020.62	1110	1316.67	722	0.522879	0.208872	-0.204004	0.697095	0.726883	0.0609088	810	1132	1388	980	1722	1248	740	904	522
NvecRef.1096.1	2199	M	3	mes	4258.75	11976	508.667	373.333	4.9229	2.2176e-43	4.53731	2.65116e-37	0.385586	0.407574	9294	14196	12438	464	498	564	300	308	512
NvecRef.10960.1	528	N	3	mes	118.842	310	14	1.33333	6.99109	5.59429e-10	4.02283	0.000214953	2.96826	0.0179682	374	334	222	30	2	10	2	0	2
NvecRef.10961.1	1811	M	3	N/A	677.388	734	1011.33	337.333	0.900488	0.118288	-0.4866	0.464677	1.38709	0.00887551	490	640	1072	874	1232	928	482	322	208
NvecRef.10962.1	736	M	3	N/A	197.781	268	174	140	0.792271	0.286244	0.622638	0.440357	0.169634	0.84519	256	196	352	174	180	168	206	136	78
NvecRef.10964.1	3117	M	3	N/A	1672.73	2572	1856	1189.33	0.855713	0.194319	0.386323	0.630603	0.46939	0.503812	574	2698	4444	770	2014	2784	856	1474	1238
NvecRef.10965.1	662	A	3	nem	555.817	144.667	1502	240.667	-0.783784	0.348806	-3.2211	1.82118e-06	2.43732	0.00039966	44	208	182	438	1598	2470	82	362	278
NvecRef.10966.1	1673	M	3	N/A	939.85	1092.67	841.333	1117.33	-0.20169	0.762855	0.329847	0.615564	-0.531536	0.334903	350	1222	1706	432	1160	932	676	1144	1532
NvecRef.10967.1	1649	A	3	ten	613.064	10.6667	229.333	1610	-7.21784	6.4049e-70	-4.33478	3.1823e-25	-2.88306	5.04048e-18	6	12	14	154	206	328	1222	1980	1628
NvecRef.10968.1	1250	M	3	N/A	541.698	414.667	631.333	602	-0.569762	0.214802	-0.455724	0.358358	-0.114038	0.834222	388	398	458	376	888	630	626	564	616
NvecRef.1097.1	1956	M	3	N/A	7675.41	4131.33	7091.33	13344.7	-1.58195	0.007483	-0.619409	0.385496	-0.962538	0.122941	3050	5274	4070	3238	8526	9510	3696	18954	17384
NvecRef.10970.1	2141	M	3	N/A	677.603	858.667	669.333	526	0.572656	0.231111	0.391424	0.463615	0.181232	0.736919	664	820	1092	514	744	750	658	504	416
NvecRef.10971.1	925	M	3	N/A	347.346	335.333	291.333	455.333	-0.521316	0.165682	0.234654	0.608886	-0.75597	0.0303395	238	266	502	182	370	322	326	444	596
NvecRef.10972.1	1782	M	3	mes	87.5285	241.333	28	16	3.5946	0.000706897	2.91278	0.0076101	0.681814	0.610582	104	330	290	14	48	22	0	10	38
NvecRef.10973.1	2259	M	3	N/A	1061.19	840	922	1600	-0.95789	0.0456541	-0.114584	0.879134	-0.843306	0.0782376	480	934	1106	588	1144	1034	654	1654	2492
NvecRef.10975.1	3425	M	3	N/A	1520.41	1666	1944.67	1220.67	0.392037	0.235482	-0.144256	0.73347	0.536292	0.0820354	1150	1622	2226	1002	2482	2350	820	1530	1312
NvecRef.10977.1	2063	A	3	N/A	965.32	1592.67	848.667	703.333	0.906465	0.0674925	0.810735	0.113429	0.09573	0.880593	528	1570	2680	534	1158	854	738	724	648
NvecRef.10978.1	2190	A	3	N/A	646.688	796.667	610	492.667	0.511608	0.54406	0.39232	0.675816	0.119288	0.898022	700	698	992	548	398	884	812	370	296
NvecRef.10979.1	847	C	3	N/A	1196.99	1020	368.667	2545.33	-1.27071	0.183447	1.27285	0.194135	-2.54356	0.00271868	396	1216	1448	356	420	330	200	5152	2284
NvecRef.10980.1	360	M	3	N/A	5.60151	7.33333	3.33333	1.33333	1.13862	NA	0.624442	NA	0.514181	NA	22	0	0	10	0	0	4	0	0
NvecRef.10982.1	1223	A	3	N/A	414.808	777.333	230.667	346.667	0.971093	0.026349	1.64266	5.65287e-05	-0.671563	0.14045	286	778	1268	156	236	300	246	404	390
NvecRef.10983.1	839	M	3	N/A	329.143	312	282	423.333	-0.473325	0.384128	0.126707	0.866096	-0.600032	0.236577	202	348	386	258	384	204	236	432	602
NvecRef.10984.1	452	M	3	N/A	137.523	178.667	98.6667	145.333	0.122959	0.877185	0.795851	0.192529	-0.672892	0.257999	110	152	274	84	130	82	166	180	90
NvecRef.10988.1	1976	M	3	N/A	537.231	590	604	434.667	0.392693	0.367987	0.0225898	0.984949	0.370103	0.383284	506	568	696	502	772	538	414	506	384
NvecRef.10990.1	2235	A	3	N/A	779.589	728.667	225.333	1396.67	-0.843954	0.119876	1.8748	0.000118068	-2.71876	4.6304e-09	780	658	748	100	232	344	854	1696	1640
NvecRef.10991.1	1268	M	3	N/A	477.486	469.333	440.667	599.333	-0.466354	0.210311	0.117937	0.817553	-0.584291	0.0970838	262	458	688	240	656	426	442	668	688
NvecRef.10992.1	652	E	1	ten	150.939	0	0	428.667	-10.3902	1.70995e-14	0	1	-10.4059	1.69776e-14	0	0	0	0	0	0	504	414	368
NvecRef.10993.1	521	E	3	N/A	134.592	62	3.33333	304.667	-1.59951	0.415378	3.03217	0.0921454	-4.63168	0.0047041	154	0	32	10	0	0	302	156	456
NvecRef.10994.1	308	N	3	N/A	55.7619	43.3333	91.3333	30	0.474861	0.60918	-1.05106	0.194266	1.52592	0.0387145	46	22	62	102	76	96	30	34	26
NvecRef.10995.1	4023	M	3	N/A	1596.41	1311.33	2175.33	1556	-0.299015	0.398913	-0.640261	0.0422284	0.341246	0.306448	970	1202	1762	1122	2586	2818	1126	1832	1710
NvecRef.10996.1	352	N	3	mes	53.5983	134	0.666667	16	2.94831	0.000579209	6.83492	6.75235e-11	-3.88661	0.000522509	154	128	120	2	0	0	18	10	20
NvecRef.10998.1	1758	A	3	N/A	651.318	672	607.333	672.667	0.0311986	0.96607	0.291441	0.614622	-0.260242	0.621459	742	524	750	432	740	650	568	658	792
NvecRef.10999.1	426	E	2	N/A	97.2405	236	67.3333	0	7.86493	4.32609e-08	1.85027	0.234633	6.01466	4.60863e-05	226	166	316	0	52	150	0	0	0
NvecRef.11.1	6503	M	3	N/A	8.7181e+06	1.40795e+07	9.41942e+06	6137216	1.03408	0.497292	0.608121	0.734559	0.425961	0.792526	1780718	27730676	12727204	333660	6840776	21083826	249890	6396786	11764972
NvecRef.110.1	660	M	3	N/A	23727.1	25696	15282.7	25134.7	0.139529	0.88955	0.866754	0.269754	-0.727225	0.336985	38544	18154	20390	18510	14804	12534	27952	23966	23486
NvecRef.11000.1	1071	M	3	N/A	600.854	486.667	758.667	710.667	-0.626336	0.274579	-0.611297	0.304109	-0.0150393	0.985137	232	486	742	340	980	956	298	820	1014
NvecRef.11001.1	1308	N	3	N/A	365.515	307.333	420	390	-0.437751	0.316016	-0.396389	0.389249	-0.0413619	0.937423	228	308	386	298	550	412	412	454	304
NvecRef.11002.1	3422	M	3	N/A	1155.3	752	1242.67	1632	-1.16235	0.000232551	-0.633738	0.0707745	-0.528609	0.128088	516	778	962	630	1616	1482	1082	1692	2122
NvecRef.11003.1	1689	M	3	N/A	638.815	290.667	576.667	1036.67	-1.74596	0.00025714	-0.846676	0.119659	-0.899287	0.0814978	336	246	290	488	510	732	886	1312	912
NvecRef.11005.1	3490	M	3	N/A	1391.21	1298	818.667	2146	-0.673666	0.116996	0.744962	0.0823603	-1.41863	0.00020001	1170	1248	1476	600	800	1056	1134	2680	2624
NvecRef.11007.1	1952	A	3	N/A	489.274	642	25.3333	724.667	-0.166028	0.911319	4.695	5.02305e-07	-4.86103	1.49962e-07	750	508	668	0	58	18	876	720	578
NvecRef.11008.1	1338	M	3	N/A	382.505	416	402.667	296.667	0.239569	0.832442	0.0114263	1	0.228143	0.827757	304	446	498	410	326	472	572	224	94
NvecRef.11009.1	1551	M	3	N/A	471.884	427.333	499.333	455.333	-0.0236541	0.981061	-0.00708129	1	-0.0165728	0.985304	560	358	364	360	552	586	498	460	408
NvecRef.11010.1	5283	M	3	N/A	3825.89	7168	4802	1353.33	2.03129	0.01516	0.329363	0.788102	1.70193	0.0434997	516	6192	14796	3214	5310	5882	572	1600	1888
NvecRef.11011.1	3163	M	3	N/A	1460.01	625.333	3169.33	925.333	-0.67893	0.0462155	-2.29339	5.14358e-15	1.61446	7.05385e-08	350	630	896	1704	4438	3366	740	1220	816
NvecRef.11013.1	1405	M	3	N/A	447.044	284	602.667	462	-0.598936	0.288732	-0.902303	0.091542	0.303367	0.613091	336	262	254	460	600	748	354	600	432
NvecRef.11014.1	703	M	3	mes	262.022	710	71.3333	2.66667	7.52781	4.65455e-16	3.13941	0.000487717	4.3884	6.38088e-06	428	1294	408	78	66	70	0	8	0
NvecRef.11018.1	3947	M	3	N/A	1574.9	1736	1646.67	1658	-0.0441284	0.941966	0.027621	0.97923	-0.0717494	0.892837	906	1466	2836	1158	2196	1586	866	1924	2184
NvecRef.1102.1	1165	M	3	N/A	4439.69	3167.33	4042.67	6770.67	-1.04268	0.0501795	-0.262708	0.716335	-0.779967	0.151095	2078	4402	3022	2458	4252	5418	2936	11358	6018
NvecRef.11021.1	1141	M	3	N/A	245.513	334	249.333	148	1.05357	0.127348	0.396061	0.647089	0.657509	0.361571	294	274	434	278	354	116	172	130	142
NvecRef.11022.1	2926	M	3	N/A	1348.41	1088	898.667	2212	-0.980351	0.0287328	0.345545	0.537683	-1.3259	0.0017343	838	1200	1226	618	1020	1058	932	2562	3142
NvecRef.11023.1	2591	M	3	N/A	938.674	1132	1250	541.333	1.07513	0.00436225	-0.0817075	0.89756	1.15684	0.00170642	882	1190	1324	902	1350	1498	264	738	622
NvecRef.11024.1	999	A	3	N/A	1096.8	1325.33	420	1951.33	-0.735099	0.51676	1.40276	0.174386	-2.13786	0.0215244	118	1312	2546	220	462	578	366	1632	3856
NvecRef.11026.1	1483	M	3	ten	1081.23	494.667	456	2514.67	-2.2636	0.000326595	0.20832	0.837306	-2.47192	6.57724e-05	324	524	636	192	532	644	562	2844	4138
NvecRef.11027.1	3195	M	3	N/A	1605.53	1965.33	2414	850.667	1.00936	0.02558	-0.298636	0.608691	1.308	0.00228537	926	1858	3112	1210	3022	3010	812	1156	584
NvecRef.1103.1	3273	M	3	N/A	6404.67	4903.33	7331.33	7503.33	-0.625494	0.0624381	-0.457933	0.205093	-0.16756	0.670238	4292	4646	5772	4368	8840	8786	5872	7280	9358
NvecRef.11031.1	2250	C	3	ten	366.058	162	89.3333	794.667	-2.33473	7.10013e-06	0.876349	0.160497	-3.21108	2.60554e-10	132	198	156	88	112	68	1004	788	592
NvecRef.11034.1	2765	M	3	N/A	2195.35	1608	4698	1126.67	0.342777	0.64929	-1.48114	0.012428	1.82392	0.00126782	672	1456	2696	1216	5800	7078	690	1178	1512
NvecRef.11035.1	1801	C	3	nem	593.029	163.333	1617.33	78.6667	1.07681	0.0635606	-3.06726	6.27137e-10	4.14407	3.1017e-17	174	210	106	1174	1934	1744	82	86	68
NvecRef.11036.1	1476	M	3	N/A	468.176	610	299.333	494.667	0.142145	0.855627	0.958479	0.0994554	-0.816334	0.15462	342	822	666	296	294	308	624	530	330
NvecRef.11037.1	2257	M	3	N/A	855.195	722.667	984	950	-0.434351	0.158058	-0.407211	0.201567	-0.0271399	0.946038	526	706	936	716	1214	1022	616	1006	1228
NvecRef.11038.1	2824	M	3	N/A	966.378	1134	1202.67	702.667	0.56672	0.0467918	-0.0661565	0.882731	0.632876	0.021558	754	968	1680	786	1536	1286	642	796	670
NvecRef.11041.1	2145	M	3	N/A	899.646	1153.33	139.333	1558.67	-0.518851	0.552683	2.73621	4.79684e-05	-3.25506	6.61964e-07	520	1222	1718	198	168	52	702	1656	2318
NvecRef.11042.1	5778	A	3	N/A	2241.18	1764.67	4359.33	1067.33	0.708241	0.139063	-1.24488	0.00457493	1.95312	1.97315e-06	1128	1914	2252	2632	4800	5646	416	1440	1346
NvecRef.11043.1	2357	M	3	N/A	703.925	803.333	736.667	616.667	0.241152	0.676004	0.16031	0.811017	0.0808416	0.894193	532	896	982	538	1112	560	722	566	562
NvecRef.11045.1	1820	M	3	N/A	1404.5	774.667	702	3014	-1.95098	0.000505297	0.173899	0.849218	-2.12488	0.000116854	396	908	1020	366	928	812	862	3262	4918
NvecRef.11046.1	4949	A	3	N/A	2076.35	2109.33	2276	2358	-0.346501	0.554569	-0.170053	0.811115	-0.176448	0.769497	642	2248	3438	1192	2840	2796	1544	2840	2690
NvecRef.11048.1	2243	M	3	N/A	803.869	729.333	1306.67	496	0.371745	0.48038	-0.79556	0.0886993	1.1673	0.00648227	450	732	1006	760	1610	1550	626	494	368
NvecRef.1105.1	2035	M	3	N/A	4425.47	5877.33	4060	3159.33	0.928883	0.0303209	0.649588	0.160536	0.279296	0.576255	6422	5226	5984	3424	4564	4192	2700	3378	3400
NvecRef.11050.1	2723	M	3	N/A	1057.84	756	1090	1414	-0.897863	0.0068846	-0.425612	0.269542	-0.472251	0.185256	676	650	942	734	1490	1046	978	1654	1610
NvecRef.11051.1	2123	M	3	N/A	890.478	762	785.333	1173.33	-0.573011	0.216836	0.135676	0.833343	-0.708688	0.106797	742	796	748	446	1194	716	856	1424	1240
NvecRef.11052.1	2755	M	3	N/A	1046.21	660	2168	426	0.592498	0.229171	-1.56328	0.000231575	2.15577	1.19088e-07	630	658	692	1460	2730	2314	472	496	310
NvecRef.11054.1	1458	A	3	N/A	967.571	1550	413.333	1132	0.439992	0.578058	1.90043	0.00227126	-1.46044	0.0214652	886	1796	1968	208	316	716	376	2042	978
NvecRef.11055.1	778	A	3	N/A	298.035	380.667	206.667	361.333	-0.101611	0.874492	0.804891	0.0886993	-0.906502	0.0436341	164	354	624	130	186	304	278	384	422
NvecRef.11057.1	407	N	3	N/A	91.5147	46.6667	161.333	57.3333	-0.289923	0.854189	-1.83842	0.119365	1.5485	0.181436	8	112	20	258	168	58	24	92	56
NvecRef.11058.1	2761	M	3	N/A	706.65	850	629.333	678	0.153317	0.782324	0.391635	0.432041	-0.238318	0.628216	542	778	1230	542	758	588	794	608	632
NvecRef.11059.1	1798	C	3	N/A	634.853	818.667	706	476.667	0.66339	0.0242659	0.218606	0.554743	0.444784	0.145863	458	912	1086	464	804	850	382	464	584
NvecRef.1106.1	513	C	3	N/A	116.177	118.667	92.6667	148.667	-0.436405	0.364718	0.394045	0.44736	-0.83045	0.0523002	66	144	146	52	114	112	134	146	166
NvecRef.1106.2	412	C	3	N/A	135.192	136.667	102	158	-0.269427	0.742295	0.489501	0.534715	-0.758928	0.259204	134	118	158	86	114	106	188	86	200
NvecRef.11060.1	1854	M	3	N/A	762.943	1097.33	844	452.667	1.18727	0.00226049	0.503085	0.271468	0.684189	0.0989198	856	1042	1394	364	1068	1100	436	456	466
NvecRef.11061.1	1097	C	3	N/A	564.625	558.667	510.667	704	-0.329468	0.546771	0.231099	0.710701	-0.560568	0.24431	432	542	702	278	726	528	346	714	1052
NvecRef.11062.1	1726	M	3	N/A	689.67	706	1434.67	70	3.06971	6.89693e-09	-0.942813	0.131791	4.01252	1.25153e-14	536	554	1028	838	1734	1732	106	38	66
NvecRef.11063.1	2076	C	3	N/A	1853.35	1659.33	3294.67	1406	0.0717097	0.953929	-0.981001	0.272367	1.05271	0.20625	442	1444	3092	752	3638	5494	488	2520	1210
NvecRef.11065.1	1656	M	3	N/A	602.339	881.333	628.667	374	1.25464	0.011751	0.566557	0.331799	0.688083	0.196614	712	854	1078	406	826	654	136	426	560
NvecRef.11067.1	1504	A	3	ten	1492.25	105.333	77.3333	4560	-5.32284	4.55235e-11	0.346232	0.795829	-5.66908	2.09546e-12	10	144	162	34	110	88	1052	3626	9002
NvecRef.11068.1	3621	M	3	N/A	1540.24	1297.33	3000.67	593.333	1.15462	0.00274521	-1.04378	0.00759395	2.1984	6.66212e-10	1172	1328	1392	1574	3608	3820	356	680	744
NvecRef.11069.1	753	M	3	N/A	315.004	176.667	578	228	-0.230303	0.79977	-1.51758	0.0241701	1.28728	0.0553596	176	204	150	398	546	790	68	234	382
NvecRef.1107.1	1274	M	3	N/A	3949.49	1449.33	4097.33	6698.67	-2.13697	1.05513e-07	-1.2842	0.00291801	-0.852764	0.0571632	1364	1642	1342	2000	5912	4380	4588	6742	8766
NvecRef.11070.1	2054	M	3	N/A	959.921	756.667	582.667	1737.33	-1.25605	0.0108662	0.382084	0.545311	-1.63813	0.000486139	344	850	1076	294	752	702	696	2258	2258
NvecRef.11071.1	1168	M	3	N/A	380.206	512.667	262.667	396.667	0.251903	0.485024	0.93755	0.00146515	-0.685647	0.0237877	318	524	696	218	306	264	364	450	376
NvecRef.11073.1	670	M	3	N/A	178.16	264.667	204.667	98.6667	1.14362	0.0492127	0.267368	0.736596	0.876253	0.139103	116	236	442	166	282	166	124	100	72
NvecRef.11074.1	667	A	2	mes	146.942	397.333	0	27.3333	3.69571	0.00201216	9.02965	3.39702e-11	-5.33394	0.00020192	442	322	428	0	0	0	0	26	56
NvecRef.11075.1	1038	M	3	N/A	482.591	574	339.333	628.667	-0.336269	0.609628	0.555614	0.374389	-0.891883	0.101495	192	476	1054	322	358	338	400	626	860
NvecRef.11076.1	2829	M	3	N/A	1259.1	1245.33	1292.67	1491.33	-0.311425	0.564478	0.0282929	0.98152	-0.339718	0.503339	722	1408	1606	558	1800	1520	786	1632	2056
NvecRef.1108.1	1159	M	3	N/A	2012.87	2173.33	1372.67	2312	-0.065866	0.932306	0.76492	0.168897	-0.830786	0.113674	2334	2280	1906	1290	1702	1126	2380	2136	2420
NvecRef.11080.1	3280	M	3	N/A	1372.77	1230	1234	1908.67	-0.647083	0.18607	0.0601561	0.94415	-0.707239	0.133733	830	1140	1720	636	1526	1540	788	2336	2602
NvecRef.11081.1	2190	M	3	N/A	859.209	855.333	1258.67	626.667	0.334157	0.578408	-0.605425	0.275564	0.939583	0.0563861	414	860	1292	946	1582	1248	396	1088	396
NvecRef.11082.1	2185	M	3	mes	2244.97	6566.67	784	823.333	2.51388	0.00132439	2.67211	0.000612019	-0.158222	0.884746	484	4870	14346	610	842	900	712	924	834
NvecRef.11083.1	2238	M	3	N/A	1124.94	1498	1096	1067.33	0.278753	0.638907	0.341721	0.57124	-0.0629677	0.922034	450	1534	2510	728	1428	1132	736	1158	1308
NvecRef.11085.1	1315	A	3	ten	570.174	317.333	98	1342.67	-2.0674	0.00053837	1.80193	0.00369126	-3.86933	7.03298e-12	162	500	290	24	134	136	826	1726	1476
NvecRef.11086.1	2118	M	3	N/A	1036.7	1298	1322.67	696.667	0.740487	0.0895362	-0.102686	0.877664	0.843173	0.0439839	590	1262	2042	1006	1592	1370	516	1060	514
NvecRef.11087.1	2648	M	3	N/A	702.761	814	887.333	496.667	0.549745	0.109837	-0.134324	0.775407	0.684069	0.0357934	490	768	1184	626	1024	1012	524	484	482
NvecRef.11089.1	1542	A	3	nem	490.554	8.66667	1352.67	200.667	-4.60155	4.275e-24	-7.19345	3.87871e-59	2.59191	4.80883e-13	4	4	18	900	1652	1506	186	226	190
NvecRef.1109.1	753	M	3	N/A	2562.71	5168.67	964.667	2249.33	0.934165	0.0756859	2.17576	3.26368e-06	-1.2416	0.0122285	1726	4404	9376	992	1044	858	1986	2238	2524
NvecRef.11091.1	1404	M	3	N/A	394.468	393.333	344	436	-0.1551	0.827047	0.2142	0.771341	-0.3693	0.534002	366	368	446	338	228	466	372	456	480
NvecRef.11092.1	389	M	3	N/A	171.254	250.667	192.667	106	1.00762	0.0665977	0.257968	0.727516	0.749648	0.181087	102	226	424	164	270	144	96	92	130
NvecRef.11093.1	2728	M	3	N/A	1088.34	674	1917.33	789.333	-0.298699	0.311008	-1.51486	8.16288e-11	1.21616	2.62007e-07	422	738	862	1562	2060	2130	568	972	828
NvecRef.11094.1	598	N	3	N/A	7.18933	0.666667	1.33333	18	-3.62717	0.0587998	-0.98405	0.705644	-2.64312	0.170604	0	0	2	4	0	0	24	20	10
NvecRef.11095.1	1356	A	3	nem	409.079	187.333	1088	31.3333	2.71526	0.000317837	-2.16548	0.00458906	4.88074	5.22887e-12	254	172	136	584	1320	1360	6	60	28
NvecRef.11096.1	2249	M	3	N/A	1026.3	1174	964	1194.67	-0.134673	0.848416	0.292449	0.661022	-0.427122	0.447464	490	1318	1714	422	1200	1270	590	1358	1636
NvecRef.11098.1	1573	C	3	ten	1018.5	586	72.6667	2502	-2.13233	5.28704e-06	2.88726	6.60531e-10	-5.01958	1.10776e-28	292	714	752	72	98	48	1270	2682	3554
NvecRef.11099.1	812	C	3	N/A	303.293	512.667	314	138.667	1.66961	4.16643e-05	0.659719	0.163943	1.00989	0.0196511	284	450	804	234	430	278	158	132	126
NvecRef.111.1	343	N	3	nem	20529.9	104	66896	44.6667	1.2686	0.117937	-8.86524	2.02752e-42	10.1338	6.48395e-54	104	92	116	38156	69782	92750	8	28	98
NvecRef.1110.1	5616	M	3	N/A	11816	10944.7	13096.7	13309.3	-0.371289	0.300678	-0.224629	0.586393	-0.14666	0.708278	6168	12082	14584	7246	14964	17080	9594	18078	12256
NvecRef.11100.1	2910	M	3	N/A	957.201	962	944.667	1082	-0.254995	0.462155	0.0828726	0.857164	-0.337867	0.289037	644	950	1292	562	1386	886	866	1144	1236
NvecRef.11104.1	754	N	2	mes	268.882	828.667	1.33333	0	10.7833	1.526e-17	8.71238	7.52276e-24	2.07095	0.20763	598	890	998	4	0	0	0	0	0
NvecRef.11108.1	851	M	3	N/A	569.463	1275.33	441.333	291.333	1.68572	0.0311873	1.26005	0.130675	0.425665	0.646539	146	832	2848	264	542	518	264	268	342
NvecRef.11110.1	1339	M	3	N/A	361.151	476.667	268.667	338.667	0.299995	0.697886	0.726379	0.291508	-0.426384	0.543298	332	388	710	296	336	174	440	240	336
NvecRef.11112.1	394	N	3	N/A	90.8045	5.33333	74	178.667	-5.06073	1.49063e-08	-3.87391	3.02999e-05	-1.18682	0.226282	0	4	12	108	40	74	206	148	182
NvecRef.11115.1	1036	N	2	ten	147.167	1.33333	0	395.333	-7.86145	3.32698e-12	1.87991	0.329343	-9.74137	1.80626e-12	0	0	4	0	0	0	660	392	134
NvecRef.11116.1	1503	A	3	N/A	727.869	284.667	704	1290.67	-2.12906	5.34351e-08	-1.18025	0.00554236	-0.948803	0.0264038	224	326	304	396	742	974	656	1598	1618
NvecRef.11117.1	2562	M	3	N/A	799.987	768	474.667	1106	-0.483411	0.661489	0.418968	0.73119	-0.902379	0.344819	604	844	856	994	276	154	578	1252	1488
NvecRef.11118.1	2520	M	3	N/A	900.044	1194	812	820.667	0.36635	0.381957	0.536244	0.181999	-0.169895	0.703424	652	1140	1790	548	1130	758	840	936	686
NvecRef.11119.1	929	A	3	N/A	341.174	490	336	229.333	1.11191	0.00778593	0.620242	0.182916	0.491664	0.287052	422	448	600	228	352	428	116	316	256
NvecRef.1112.1	2534	M	3	N/A	7430.64	5821.33	13534.7	4056.67	0.392319	0.522464	-1.07141	0.0398394	1.46373	0.00262787	5220	4186	8058	6834	18156	15614	5256	3306	3608
NvecRef.11120.1	584	M	3	N/A	164.932	272.667	98.6667	142	0.730722	0.190667	1.40363	0.0059693	-0.672903	0.227453	176	184	458	76	124	96	168	118	140
NvecRef.11122.1	1579	C	3	nem	688.801	78	1878.67	252.667	-1.4762	0.0209455	-4.19032	9.54265e-14	2.71412	2.51464e-06	112	74	48	1122	2318	2196	164	238	356
NvecRef.11123.1	983	A	3	ten	392.946	202.667	16.6667	996	-2.31076	5.6201e-06	3.57796	2.49228e-11	-5.88872	8.21099e-30	94	298	216	6	20	24	588	1514	886
NvecRef.11124.1	2506	M	3	N/A	942.89	995.333	817.333	1148	-0.371766	0.365139	0.235485	0.6169	-0.607252	0.100761	452	1042	1492	538	826	1088	966	1140	1338
NvecRef.11125.1	660	M	3	N/A	173.651	166.667	260	76	1.1077	0.122827	-0.53993	0.52169	1.64763	0.012869	198	146	156	284	256	240	96	82	50
NvecRef.11128.1	873	M	3	N/A	689.088	1361.33	488	528.667	1.0415	0.163902	1.30801	0.0732024	-0.266505	0.760188	224	1110	2750	222	712	530	350	522	714
NvecRef.11129.1	2369	M	3	N/A	2864.61	8069.33	703.333	1579.33	1.974	0.0264305	3.09064	0.000213323	-1.11663	0.237391	426	7360	16422	570	770	770	696	2106	1936
NvecRef.11130.1	674	A	1	ten	76.3361	0	0	199.333	-9.12253	8.6281e-10	0	1	-9.1402	7.82103e-10	0	0	0	0	0	0	374	80	144
NvecRef.11132.1	2332	M	3	N/A	1605.44	2139.33	2158	1210	0.47843	0.664867	-0.18703	0.894763	0.66546	0.505909	142	1764	4512	944	2214	3316	708	1228	1694
NvecRef.11133.1	1252	C	3	N/A	509.53	196.667	1109.33	275.333	-0.482785	0.528915	-2.22412	0.000193125	1.74134	0.00408009	250	128	212	674	1392	1262	372	254	200
NvecRef.11134.1	1395	M	3	N/A	516.113	403.333	577.333	642	-0.674416	0.105342	-0.456366	0.320919	-0.21805	0.645003	276	450	484	384	786	562	316	784	826
NvecRef.11136.1	706	N	3	N/A	174.688	10.6667	409.333	116	-3.43116	6.72887e-06	-5.21636	1.01364e-12	1.78519	0.0198085	0	16	16	394	380	454	50	150	148
NvecRef.11138.1	471	N	2	mes	137.491	407.333	1.33333	0	9.66143	9.71929e-13	7.50616	3.93959e-13	2.15527	0.208363	404	288	530	4	0	0	0	0	0
NvecRef.11139.1	1440	M	3	N/A	663.565	736.667	798.667	576	0.232401	0.554411	-0.126178	0.787633	0.358579	0.305329	382	762	1066	506	976	914	432	786	510
NvecRef.11140.1	4386	M	3	N/A	2073.62	1558	2922	2109.33	-0.524047	0.129963	-0.849325	0.00828022	0.325278	0.366316	960	1564	2150	1520	3650	3596	1604	2884	1840
NvecRef.11141.1	2000	M	3	N/A	998.228	904.667	1209.33	1098.67	-0.338744	0.593317	-0.353463	0.592888	0.0147182	0.985304	460	1120	1134	538	1466	1624	642	1848	806
NvecRef.11142.1	1056	M	1	mes	463.495	1479.33	0	0	11.863	1.24785e-20	11.9375	4.47252e-21	0	1	798	1838	1802	0	0	0	0	0	0
NvecRef.11145.1	1452	A	3	nem	450.788	56.6667	1219.33	165.333	-1.54456	0.017342	-4.3089	4.85655e-14	2.76434	2.12911e-06	32	64	74	838	1464	1356	60	104	332
NvecRef.11147.1	732	M	3	N/A	242.24	398.667	205.333	134	1.4914	0.000475927	1.01795	0.0245662	0.473456	0.340975	368	278	550	150	260	206	134	130	138
NvecRef.11148.1	690	C	3	mes	169.45	488	1.33333	2	7.0843	8.83451e-09	7.27183	4.50472e-09	-0.187531	0.924072	518	398	548	4	0	0	0	0	6
NvecRef.1115.1	2674	N	3	nem	14159.3	794	45704	1558.67	-0.951623	0.0801044	-5.58894	2.32025e-35	4.63732	2.22178e-24	640	788	954	16578	59100	61434	830	1370	2476
NvecRef.11151.1	1957	A	3	N/A	583.69	458	904.667	454.667	-0.219623	0.709621	-1.07161	0.0188865	0.851985	0.0642637	234	328	812	740	1020	954	508	458	398
NvecRef.11156.1	1073	A	2	mes	334.23	864	0	148	2.47198	2.17962e-10	10.6545	3.26942e-23	-8.18252	6.8908e-14	636	1046	910	0	0	0	128	144	172
NvecRef.11158.1	2765	N	3	N/A	800.407	579.333	392	1458.67	-1.30613	0.000385683	0.599535	0.15986	-1.90567	6.32114e-08	506	556	676	346	394	436	898	1558	1920
NvecRef.11159.1	633	A	3	N/A	125.082	152.667	30	170	0.0210048	0.989419	2.29587	0.00749688	-2.27487	0.00700691	228	108	122	46	14	30	116	160	234
NvecRef.1116.1	13911	M	3	ten	1600.71	678.667	653.333	3679.33	-2.52869	1.76873e-11	0.0524033	0.949856	-2.5811	6.65305e-12	310	690	1036	324	790	846	2010	4234	4794
NvecRef.11161.1	2341	M	3	N/A	609.493	760.667	461.333	596.667	0.360225	0.52209	0.712214	0.162465	-0.351989	0.514273	706	692	884	510	432	442	414	630	746
NvecRef.11162.1	4965	M	3	N/A	1903.44	1650.67	2178	2185.33	-0.401832	0.390915	-0.328948	0.517955	-0.0728842	0.893959	1112	1896	1944	1326	2674	2534	982	2686	2888
NvecRef.11163.1	1270	M	3	N/A	496.219	665.333	355.333	523.333	0.230513	0.569579	0.90934	0.00509063	-0.678828	0.0412194	446	556	994	246	478	342	440	486	644
NvecRef.11164.1	1396	M	3	N/A	204.476	384.667	116	73.3333	2.3224	0.00213135	1.89543	0.0152886	0.426971	0.651427	512	334	308	86	188	74	102	36	82
NvecRef.11165.1	1857	M	3	N/A	645.353	10.6667	1047.33	910.667	-6.19985	1.17166e-16	-6.40547	1.0659e-17	0.205618	0.844805	0	24	8	1016	936	1190	496	996	1240
NvecRef.11166.1	1961	M	3	N/A	810.462	964	608.667	964.667	-0.148848	0.741674	0.67332	0.0600725	-0.822168	0.0150035	486	1088	1318	350	834	642	892	1118	884
NvecRef.11168.1	1865	C	3	N/A	887.385	1022.67	309.333	1465.33	-0.540949	0.379621	1.78294	0.000524073	-2.32389	2.44117e-06	744	778	1546	128	382	418	638	1466	2292
NvecRef.11169.1	1848	M	3	N/A	968.356	1025.33	1185.33	1010	-0.222209	0.794924	-0.307874	0.728089	0.0856647	0.92057	228	862	1986	522	1452	1582	602	1050	1378
NvecRef.1117.1	1406	M	2	mes	2794.71	7870.67	74	0	8.08686	1.37264e-06	5.03464	0.00489988	3.05223	0.106083	8216	8658	6738	208	0	14	0	0	0
NvecRef.11170.1	1336	M	3	N/A	320.769	314	286.667	366	-0.244885	0.653494	0.240518	0.682037	-0.485403	0.301118	312	236	394	194	326	340	346	352	400
NvecRef.11173.1	2616	M	3	N/A	987.461	682	1030.67	1297.33	-0.905077	0.0187652	-0.479444	0.275335	-0.425633	0.309329	610	746	690	708	1042	1342	956	1278	1658
NvecRef.11176.1	1184	M	3	N/A	711.69	518.667	373.333	1419.33	-1.40126	0.0769257	0.558237	0.566756	-1.9595	0.00817023	310	516	730	100	396	624	280	1860	2118
NvecRef.11178.1	1065	A	3	N/A	385.271	184.667	537.333	458.667	-1.24103	0.0100256	-1.33483	0.00518432	0.093801	0.884746	218	134	202	332	640	640	378	488	510
NvecRef.11179.1	3486	C	2	mes	782.655	2298	15.3333	0	11.9351	2.67863e-25	6.97536	1.60192e-29	4.95972	6.25867e-05	1978	2720	2196	24	12	10	0	0	0
NvecRef.1118.1	3035	M	3	N/A	5758.32	8604.67	3937.33	4004.67	1.15289	0.0989962	1.42843	0.0361303	-0.275538	0.737653	12426	5532	7856	1594	6164	4054	4510	3192	4312
NvecRef.11180.1	4419	A	3	N/A	1351.07	784	5.33333	3577.33	-1.86155	0.404602	3.06459	0.142758	-4.92614	0.00864327	0	628	1724	0	0	16	1692	5636	3404
NvecRef.11183.1	3642	M	3	N/A	620.882	38.6667	14.6667	1766	-3.92916	NA	0.770644	NA	-4.69981	NA	0	108	8	0	44	0	1760	2470	1068
NvecRef.11189.1	1471	M	3	N/A	388.818	626	156.667	296.667	1.17692	0.0871521	2.12069	0.00080718	-0.943766	0.175916	916	462	500	160	150	160	286	342	262
NvecRef.11190.1	2227	M	3	N/A	868.756	1223.33	1148.67	438.667	1.09846	0.100496	-0.0518737	0.973826	1.15033	0.0770301	382	1058	2230	852	1392	1202	644	414	258
NvecRef.11191.1	2518	M	3	N/A	726.464	1024.67	709.333	427.333	1.25614	0.00972507	0.685696	0.209499	0.570445	0.2847	1178	732	1164	482	844	802	442	452	388
NvecRef.11192.1	8903	M	3	N/A	3127.86	2618	4274	3026.67	-0.221599	0.646405	-0.654567	0.108426	0.432968	0.297428	1684	2956	3214	2708	5104	5010	1400	4028	3652
NvecRef.11193.1	2006	M	3	N/A	794.775	627.333	860.667	1016	-0.74293	0.030051	-0.362014	0.364836	-0.380916	0.30086	416	688	778	412	1096	1074	692	1222	1134
NvecRef.11194.1	1616	A	3	N/A	465.801	408.667	396	584.667	-0.405451	0.513062	0.20116	0.789672	-0.606611	0.275617	488	352	386	324	458	406	380	588	786
NvecRef.11196.1	580	A	3	nem	207.668	56.6667	571.333	29.3333	0.893922	0.0448364	-3.24557	1.56565e-20	4.13949	4.47362e-30	42	68	60	402	592	720	24	34	30
NvecRef.11197.1	1145	M	3	N/A	419.521	386	358	568	-0.639116	0.0597443	0.0996403	0.844569	-0.738756	0.0234191	230	378	550	264	496	314	368	672	664
NvecRef.11198.1	3160	M	3	nem	1016.54	503.333	2475.33	299.333	0.576232	0.164366	-2.26962	2.94224e-11	2.84585	3.48236e-17	248	592	670	1502	3294	2630	316	328	254
NvecRef.11199.1	1312	M	3	N/A	375.766	614.667	189.333	396	0.36515	0.602661	1.55435	0.00504853	-1.1892	0.0355297	224	562	1058	148	296	124	434	420	334
NvecRef.112.1	346	N	3	N/A	17246.3	15086	29412	13735.3	0.0525342	0.967194	-0.903002	0.308972	0.955536	0.246444	5706	15816	23736	8058	31524	48654	2732	17532	20942
NvecRef.1120.1	2257	M	3	nem	8479.34	1862.67	22610	3255.33	-0.752618	0.0905532	-3.38467	9.13551e-20	2.63205	2.99274e-12	1652	2152	1784	10668	26958	30204	2050	3984	3732
NvecRef.11200.1	1452	M	3	N/A	557.628	636.667	600	534	0.15437	0.720463	0.114841	0.815474	0.0395288	0.929513	364	662	884	326	684	790	370	568	664
NvecRef.11201.1	1344	C	3	ten	594.157	138	248.667	1441.33	-3.40909	3.68896e-16	-0.850301	0.0937657	-2.55879	1.48585e-09	58	212	144	188	302	256	898	1972	1454
NvecRef.11202.1	2704	M	3	mes	482.849	1236	49.3333	102	3.49655	0.00172752	4.07547	0.000206898	-0.578922	0.681822	1350	1130	1228	108	20	20	8	258	40
NvecRef.11203.1	1372	A	3	N/A	585.984	10	1391.33	457.333	-5.31542	6.15171e-07	-6.74888	1.11369e-10	1.43346	0.241218	0	0	30	964	1486	1724	278	850	244
NvecRef.11204.1	1961	M	3	N/A	524.614	655.333	712	252.667	1.17584	0.0525112	-0.136336	0.886598	1.31218	0.0249796	462	538	966	592	812	732	334	314	110
NvecRef.11206.1	712	M	3	N/A	195.727	238.667	158.667	182.667	0.397163	0.509766	0.67264	0.232489	-0.275477	0.64844	246	220	250	144	208	124	162	196	190
NvecRef.11207.1	1015	M	3	N/A	840.546	2022.67	372	541.333	1.53804	0.040317	2.15122	0.0026392	-0.613174	0.465861	230	1802	4036	272	520	324	396	620	608
NvecRef.11209.1	1142	N	3	N/A	430.928	704	564	129.333	2.34529	0.000131128	0.34051	0.704088	2.00478	0.00125498	360	856	896	306	640	746	36	110	242
NvecRef.1121.1	779	N	3	N/A	1754.05	992.667	1999.33	2292	-1.11143	0.0308501	-0.757081	0.175416	-0.354349	0.551947	1204	968	806	1184	2602	2212	2166	2554	2156
NvecRef.11210.1	3670	M	3	N/A	1561.01	1508	1851.33	1548	-0.0413993	0.953331	-0.148582	0.823381	0.107182	0.854124	1238	1504	1782	776	1870	2908	1026	1822	1796
NvecRef.11212.1	5705	M	3	ten	1911.03	363.333	34	5605.33	-4.06092	7.94412e-07	3.03977	0.000484325	-7.10069	7.76557e-19	24	230	836	12	40	50	2864	8822	5130
NvecRef.11213.1	3628	C	3	nem	1375.5	554.667	3617.33	260	1.09867	0.00749112	-2.59673	1.59346e-12	3.6954	2.50777e-24	436	522	706	2210	4346	4296	118	392	270
NvecRef.11214.1	1213	M	3	N/A	467.779	522	574.667	390	0.33096	0.425233	-0.0552016	0.931051	0.386162	0.321039	358	478	730	264	742	718	314	464	392
NvecRef.11216.1	823	M	3	N/A	73.4452	31.3333	76.6667	104.667	-1.50279	0.113885	-1.2372	0.219559	-0.26558	0.817234	38	34	22	124	52	54	48	96	170
NvecRef.11217.1	920	C	3	N/A	411.184	562.667	380	349.333	0.649657	0.16086	0.686431	0.1428	-0.0367738	0.951938	382	698	608	170	552	418	248	478	322
NvecRef.11218.1	351	M	3	N/A	74.2311	72	85.3333	58.6667	0.274534	0.842475	-0.151449	0.931086	0.425982	0.722682	86	48	82	86	78	92	74	94	8
NvecRef.11219.1	1612	A	3	N/A	751.564	469.333	1758	152.667	1.63289	3.83517e-05	-1.75737	5.95988e-06	3.39026	8.46439e-20	408	542	458	1092	1924	2258	94	152	212
NvecRef.1122.1	1499	A	3	N/A	3408.28	2428.67	6814	1539.33	0.473866	0.462884	-1.55572	0.00348676	2.02959	6.4335e-05	652	3610	3024	5460	7848	7134	1172	1388	2058
NvecRef.11220.1	1752	M	3	ten	811.027	133.333	85.3333	2277.33	-4.17569	1.23232e-05	0.374048	0.807503	-4.54974	1.46547e-06	2	82	316	46	146	64	1500	2856	2476
NvecRef.11221.1	2580	M	3	N/A	982.143	1336	870	939.333	0.340428	0.4952	0.645409	0.15697	-0.304982	0.53062	612	1492	1904	390	1316	904	836	1046	936
NvecRef.11222.1	631	N	3	N/A	247.479	259.333	170	320	-0.212243	0.755954	0.782302	0.167979	-0.994545	0.0576696	288	218	272	98	192	220	184	350	426
NvecRef.11223.1	1060	M	3	nem	296.745	27.3333	800.667	118	-2.19565	5.884e-05	-4.8639	7.3646e-22	2.66824	1.06605e-07	8	28	46	560	834	1008	52	128	174
NvecRef.11225.1	3802	M	3	N/A	2104.74	2516	1697.33	2653.33	-0.239999	0.72543	0.456571	0.479981	-0.69657	0.21222	738	2608	4202	1112	2228	1752	1264	3286	3410
NvecRef.11226.1	1563	M	3	N/A	638.243	638	848.667	462.667	0.381325	0.342338	-0.383949	0.353835	0.765274	0.0294982	498	612	804	684	804	1058	448	446	494
NvecRef.11227.1	1064	M	3	ten	438.321	2.66667	118	1233.33	-8.6464	1.6052e-45	-5.22581	7.97161e-17	-3.42059	2.19501e-17	0	2	6	76	154	124	698	1782	1220
NvecRef.1123.1	1715	M	3	N/A	5423.36	5962	5982.67	5015.33	0.184672	0.657658	0.0527748	0.927873	0.131897	0.746217	4264	5688	7934	3636	7024	7288	3582	4406	7058
NvecRef.11230.1	1862	M	3	N/A	816.478	349.333	1599.33	636.667	-0.826768	0.0534837	-2.00314	1.19728e-07	1.17637	0.0030795	362	276	410	872	2100	1826	476	764	670
NvecRef.11231.1	1707	M	3	N/A	774.456	1113.33	604	776	0.332257	0.621162	0.841304	0.14916	-0.509047	0.395959	312	1580	1448	326	828	658	618	764	946
NvecRef.11232.1	778	A	3	N/A	381.282	630	276.667	343.333	0.664955	0.174478	1.06988	0.0195589	-0.404928	0.432431	218	566	1106	182	326	322	242	424	364
NvecRef.11234.1	1509	M	3	N/A	438.087	546.667	277.333	485.333	0.205287	0.735652	1.12268	0.0162291	-0.917396	0.0513346	546	570	524	170	266	396	380	466	610
NvecRef.11235.1	2172	M	3	N/A	629.546	792	508	625.333	0.378004	0.40758	0.789421	0.0533053	-0.411417	0.343558	724	850	802	282	618	624	406	794	676
NvecRef.11238.1	2253	A	3	N/A	650.08	568.667	893.333	496.667	0.31074	0.643781	-0.402465	0.550493	0.713205	0.207142	734	504	468	560	1036	1084	384	538	568
NvecRef.11239.1	2219	M	3	N/A	773.462	612.667	1420.67	370	0.581151	0.360916	-1.09098	0.0587853	1.67214	0.00162045	530	536	772	922	2094	1246	532	330	248
NvecRef.11241.1	1358	M	3	N/A	651.457	595.333	806	728	-0.339294	0.673423	-0.398775	0.631234	0.059481	0.946124	244	768	774	344	858	1216	282	1306	596
NvecRef.11242.1	1200	C	3	N/A	396.811	392	381.333	419.333	-0.147116	0.817884	0.179306	0.791085	-0.326422	0.546348	374	362	440	228	470	446	484	428	346
NvecRef.11243.1	1278	M	3	N/A	691.136	699.333	1146.67	447.333	0.470911	0.48557	-0.630173	0.341189	1.10108	0.0546643	324	724	1050	308	1602	1530	388	584	370
NvecRef.11244.1	772	M	3	N/A	243.056	209.333	326	209.333	-0.0470628	0.94762	-0.516987	0.331495	0.469924	0.350847	178	230	220	216	478	284	218	236	174
NvecRef.11245.1	1951	A	3	mes	404.186	1061.33	98	33.3333	4.84223	3.13359e-08	3.24455	0.000383054	1.59768	0.111925	1046	920	1218	108	34	152	2	60	38
NvecRef.11246.1	3124	M	3	N/A	1254.02	1145.33	1090	1688	-0.556439	0.204385	0.143946	0.810075	-0.700385	0.091059	896	1030	1510	678	1348	1244	824	1808	2432
NvecRef.11247.1	1203	E	2	ten	215.252	30	0	564.667	-3.88905	0.000156505	5.82885	1.76553e-05	-9.7179	4.21166e-14	52	4	34	0	0	0	804	644	246
NvecRef.11248.1	964	M	3	N/A	270.101	323.333	364.667	164	0.758407	0.201587	-0.175734	0.830501	0.93414	0.0967176	214	208	548	244	550	300	204	138	150
NvecRef.11249.1	1637	M	3	N/A	827.91	679.333	859.333	1108	-0.76149	0.101328	-0.296561	0.606965	-0.464929	0.338573	376	720	942	442	1120	1016	524	1184	1616
NvecRef.1125.1	7328	M	3	N/A	33084.4	17762	32653.3	57554.7	-1.64547	0.019189	-0.775707	0.345399	-0.869766	0.248433	8918	22758	21610	12672	39746	45542	11034	73718	87912
NvecRef.11250.1	1476	M	3	N/A	820.798	678.667	972.667	1018	-0.62532	0.281244	-0.432156	0.504936	-0.193164	0.767441	374	720	942	368	1424	1126	428	1316	1310
NvecRef.11253.1	4478	A	3	N/A	1814.71	3648.67	1520	740.667	2.21598	1.85131e-06	1.24203	0.0140993	0.97395	0.0581237	1846	3876	5224	908	1938	1714	270	1236	716
NvecRef.11255.1	2207	M	3	N/A	1224.75	1662.67	1160	1216.67	0.244077	0.713451	0.427149	0.502142	-0.183073	0.776896	486	1586	2916	646	1670	1164	738	1458	1454
NvecRef.11256.1	1390	A	2	ten	519.665	4	0	1602.67	-8.39466	1.01489e-28	3.194	0.0291316	-11.5887	1.32346e-21	0	8	4	0	0	0	722	1532	2554
NvecRef.11257.1	1842	M	3	N/A	516.975	728	419.333	436	0.565073	0.275873	0.742182	0.142363	-0.177109	0.762369	450	726	1008	384	566	308	508	396	404
NvecRef.11258.1	2312	M	3	N/A	1034.44	982.667	948	1310	-0.434896	0.212439	0.131028	0.778023	-0.565924	0.084611	722	968	1258	536	1150	1158	772	1654	1504
NvecRef.1126.1	8380	M	3	N/A	24413.8	10939.3	28564.7	40050	-1.80116	0.00313622	-1.20367	0.0666562	-0.597484	0.394298	7620	11582	13616	9096	41650	34948	11412	49194	59544
NvecRef.11260.1	2262	A	3	nem	857.892	499.333	2137.33	131.333	1.83419	2.19332e-05	-2.08823	6.61708e-07	3.92242	4.75297e-22	232	604	662	1388	2340	2684	58	200	136
NvecRef.11261.1	1949	M	3	N/A	634.407	810	392.667	781.333	-0.079045	0.89599	0.962991	0.0198397	-1.04204	0.00915732	456	700	1274	330	412	436	552	644	1148
NvecRef.11264.1	959	M	3	N/A	492.139	925.333	374	361.333	1.0467	0.118693	1.12496	0.0942911	-0.0782613	0.927565	168	886	1722	240	534	348	292	418	374
NvecRef.11265.1	3327	M	3	N/A	972.837	1042.67	1051.33	906.667	0.208918	0.684526	0.0384194	0.965019	0.170499	0.729713	892	896	1340	824	1168	1162	488	944	1288
NvecRef.11266.1	3234	M	3	N/A	1556.66	1612.67	1382.67	2084.67	-0.575075	0.423466	0.114196	0.913986	-0.689271	0.304976	330	1758	2750	708	1418	2022	1292	2872	2090
NvecRef.11269.1	1904	M	3	N/A	827.368	806.667	808	987.333	-0.379464	0.233536	0.0143	0.989729	-0.393764	0.202159	496	762	1162	522	1130	772	668	1106	1188
NvecRef.1127.1	4844	M	3	N/A	4764.09	4439.33	8160.67	2820.67	0.650176	0.351943	-0.772621	0.268099	1.4228	0.0185913	2948	4826	5544	3930	9342	11210	1228	5746	1488
NvecRef.11270.1	352	N	3	N/A	60.3544	37.3333	104.667	22	0.70675	0.600197	-1.43079	0.235174	2.13754	0.0491033	52	14	46	184	94	36	30	26	10
NvecRef.11272.1	618	N	2	mes	114.062	314.667	5.33333	0	8.71458	2.50043e-09	5.58785	1.73399e-05	3.12673	0.0625922	376	284	284	0	16	0	0	0	0
NvecRef.11273.1	3562	M	3	N/A	2153.39	1050.67	3688	2334.67	-1.21679	0.0235524	-1.71831	0.000781884	0.501517	0.400986	478	1250	1424	1246	4534	5284	1162	2868	2974
NvecRef.11274.1	900	M	3	N/A	353.956	202.667	660.667	253.333	-0.463522	0.281244	-1.66841	2.34379e-06	1.20489	0.000859427	122	202	284	416	882	684	266	296	198
NvecRef.11275.1	2354	M	3	N/A	1020.62	857.333	1321.33	1083.33	-0.461968	0.228365	-0.665323	0.0694634	0.203355	0.625803	416	768	1388	868	1640	1456	648	1392	1210
NvecRef.11276.1	1192	M	3	N/A	381.645	460.667	276.667	426	0.0748741	0.874859	0.756044	0.0240551	-0.68117	0.0402649	370	426	586	236	324	270	316	450	512
NvecRef.11277.1	878	M	3	N/A	257.821	354	102	283.333	0.347786	0.702707	1.73062	0.0147511	-1.38283	0.0540332	398	314	350	148	102	56	258	230	362
NvecRef.11279.1	1762	A	3	N/A	743.892	196.667	1707.33	573.333	-1.38483	0.0448658	-2.73476	1.30916e-05	1.34993	0.046055	216	204	170	392	2160	2570	304	702	714
NvecRef.1128.1	1837	M	3	N/A	5529.44	6552	6736	3890	0.646737	0.0125837	-0.014911	0.985683	0.661648	0.00920171	4636	6092	8928	4864	8324	7020	3596	3700	4374
NvecRef.11282.1	1398	N	3	ten	512.663	10	161.333	1405.33	-6.79251	5.28496e-21	-3.78008	6.56225e-07	-3.01243	3.28786e-05	4	24	2	148	180	156	734	1650	1832
NvecRef.11283.1	2032	C	3	N/A	784.713	1100.67	211.333	1080.67	-0.00162424	1	2.1591	0.000399401	-2.16073	0.000335694	768	1174	1360	322	134	178	608	1052	1582
NvecRef.11284.1	588	N	3	N/A	128.774	80	223.333	101.333	-0.38432	0.663604	-1.3152	0.0686845	0.930884	0.203251	66	82	92	100	140	430	102	134	68
NvecRef.11287.1	1789	M	3	N/A	795.615	1400	595.333	627.333	0.960364	0.0613236	1.10953	0.0281096	-0.149166	0.816246	454	1390	2356	410	736	640	358	620	904
NvecRef.11289.1	3108	C	3	N/A	1564.57	2461.33	2142.67	707.333	1.48994	0.0206965	0.114531	0.917734	1.37541	0.0316607	474	2640	4270	884	2444	3100	606	870	646
NvecRef.1129.1	4792	M	3	N/A	4213.75	2756.67	6374.67	3787.33	-0.481906	0.135228	-1.15334	4.82467e-05	0.671434	0.0253947	2310	2620	3340	5032	6232	7860	3000	4344	4018
NvecRef.11290.1	1742	M	3	N/A	743.637	728	1053.33	638	0.0017961	1	-0.598645	0.300352	0.600442	0.267604	250	704	1230	648	1574	938	400	606	908
NvecRef.11291.1	3478	C	3	N/A	1546.09	1705.33	2529.33	904.667	0.690921	0.249975	-0.62669	0.321617	1.31761	0.0136266	466	1770	2880	1190	2826	3572	594	968	1152
NvecRef.11292.1	4636	M	3	N/A	3038.41	6434.67	1782.67	2258	1.24259	0.102403	1.62491	0.0270489	-0.382322	0.661353	830	6686	11788	1122	1988	2238	976	2984	2814
NvecRef.11293.1	3586	M	3	N/A	1135.63	1192	1399.33	995.333	0.0655229	0.9041	-0.295283	0.525069	0.360805	0.380564	524	1210	1842	992	1560	1646	956	1172	858
NvecRef.11296.1	2848	M	3	N/A	1163.04	1424	1017.33	1229.33	0.103726	0.765007	0.472559	0.085364	-0.368832	0.179606	816	1350	2106	676	1182	1194	848	1352	1488
NvecRef.11297.1	1577	M	3	N/A	733.303	1100	361.333	906.667	0.0940807	0.898643	1.40572	0.00423525	-1.31164	0.00712701	352	1100	1848	346	388	350	548	1118	1054
NvecRef.11299.1	1277	N	3	mes	351.63	853.333	40	122.667	2.75359	6.30217e-06	4.43747	9.98135e-14	-1.68389	0.0109087	972	606	982	32	68	20	106	86	176
NvecRef.11300.1	2853	M	3	N/A	1202.89	1458	1322	1020.67	0.420052	0.166857	0.152031	0.69408	0.268021	0.396145	910	1354	2110	890	1856	1220	714	1146	1202
NvecRef.11302.1	1946	M	3	N/A	717.428	562.667	683.333	906	-0.678371	0.111017	-0.202887	0.719322	-0.475484	0.275337	538	528	622	600	850	600	754	902	1062
NvecRef.11304.1	2855	M	3	nem	913.15	184.667	2440.67	306	-0.820597	0.091162	-3.5812	9.06193e-19	2.7606	1.45005e-11	122	254	178	1436	3178	2708	356	314	248
NvecRef.11306.1	622	N	3	N/A	190.766	126.667	312.667	151.333	-0.340928	0.750261	-1.44328	0.0920946	1.10235	0.199009	34	170	176	358	292	288	60	318	76
NvecRef.11307.1	1476	C	3	nem	253.264	42.6667	633.333	46.6667	-0.126823	0.959845	-3.43849	0.0296144	3.31166	0.0325747	0	106	22	926	546	428	0	18	122
NvecRef.11308.1	1092	M	3	N/A	513.582	866.667	342.667	443.333	0.77851	0.0470431	1.27193	0.00052024	-0.493422	0.231218	340	956	1304	222	412	394	370	488	472
NvecRef.1131.1	1025	M	3	N/A	1398.67	145.333	1686.67	2462.67	-3.96911	1.44806e-21	-3.34479	1.76529e-15	-0.624319	0.212258	140	180	116	1184	1770	2106	1674	2272	3442
NvecRef.11310.1	2006	M	3	N/A	674.918	785.333	693.333	597.333	0.365355	0.399636	0.260226	0.591358	0.10513	0.828672	712	574	1070	472	850	758	452	592	748
NvecRef.11311.1	2334	M	3	N/A	864.468	1168.67	944.667	633.333	0.613941	0.355505	0.298057	0.712951	0.315884	0.651738	532	1216	1758	532	1568	734	872	626	402
NvecRef.11312.1	1904	M	3	N/A	789.66	1289.33	709.333	548.667	0.920573	0.104965	0.714297	0.239323	0.206276	0.760362	432	1190	2246	550	858	720	674	572	400
NvecRef.11313.1	876	M	3	N/A	311.957	464.667	56	462	-0.138893	0.831656	2.89649	1.65447e-11	-3.03539	1.29504e-12	206	490	698	56	74	38	340	556	490
NvecRef.11314.1	1874	M	3	N/A	1149.48	2403.33	839.333	660	1.53333	0.0227054	1.24449	0.076472	0.288845	0.725624	460	2008	4742	768	1146	604	470	588	922
NvecRef.11315.1	873	M	3	N/A	310.278	397.333	358	214	0.779007	0.04759	0.209206	0.688544	0.569801	0.157548	288	362	542	210	428	436	206	174	262
NvecRef.11316.1	858	M	3	N/A	298.915	270.667	98	576	-0.998386	0.206309	1.61441	0.0304934	-2.61279	0.000131496	236	222	354	22	144	128	172	718	838
NvecRef.11317.1	4184	M	3	N/A	1618.63	1442	2285.33	1469.33	-0.175277	0.721964	-0.712628	0.0720174	0.537351	0.177565	604	1456	2266	1436	2584	2836	980	2000	1428
NvecRef.11318.1	764	M	2	mes	63.8775	179.333	0	11.3333	3.45407	0.035716	7.2666	6.27874e-06	-3.81253	0.0280411	166	166	206	0	0	0	0	0	34
NvecRef.11319.1	922	N	3	nem	441.8	116	1362.67	1.33333	5.94386	8.61517e-10	-3.00107	0.000462802	8.94493	3.12108e-21	182	98	68	432	1656	2000	0	0	4
NvecRef.1132.1	28507	M	3	N/A	76468.4	40598.7	143324	68248.7	-0.74766	0.31827	-1.71668	0.00902852	0.969024	0.164746	21214	45606	54976	59218	156690	214064	15006	84048	105692
NvecRef.11320.1	891	M	3	N/A	351.119	428	366.667	308	0.330303	0.452979	0.256323	0.596335	0.07398	0.881958	246	462	576	212	514	374	300	270	354
NvecRef.11325.1	1040	A	2	N/A	200.136	508.667	36.6667	0	4.82242	0.0152443	2.95997	0.17645	1.86245	0.404803	708	466	352	0	110	0	0	0	0
NvecRef.11326.1	1069	M	3	ten	241.352	92	90	568	-2.68987	0.0262425	-0.0676985	0.986139	-2.62217	0.0279107	0	102	174	20	102	148	478	784	442
NvecRef.11329.1	1270	C	3	mes	1365.15	4953.33	124.667	196.667	3.96819	0.000111523	4.43816	1.31858e-05	-0.469972	0.727323	90	3054	11716	190	82	102	110	228	252
NvecRef.1133.1	1698	M	3	N/A	3351.35	6048.67	1606.67	2728	1.03972	0.00740099	1.81301	5.33864e-07	-0.77329	0.0526119	4188	4852	9106	1656	1444	1720	2234	3436	2514
NvecRef.11331.1	1422	C	3	N/A	500.814	734	437.333	382.667	0.833767	0.0179058	0.73591	0.0419208	0.0978579	0.830315	528	590	1084	356	578	378	334	448	366
NvecRef.11333.1	1570	A	3	N/A	931.022	202	1146.67	1651.33	-2.92504	5.34272e-07	-2.33541	0.000108558	-0.589625	0.409581	128	266	212	600	1858	982	464	1746	2744
NvecRef.11335.1	557	M	3	N/A	319.636	678	224.667	182.667	1.58007	0.0260687	1.28942	0.0813146	0.290645	0.739103	164	464	1406	226	262	186	102	150	296
NvecRef.11337.1	1850	M	3	N/A	815.864	919.333	659.333	996.667	-0.150962	0.77685	0.53032	0.234633	-0.681282	0.0950146	640	826	1292	378	844	756	498	1088	1404
NvecRef.1134.1	1055	M	3	N/A	3072.2	1407.33	5162	2982	-0.9904	0.039861	-1.6786	0.000174146	0.688204	0.165751	1424	1582	1216	3408	6748	5330	1828	2756	4362
NvecRef.11340.1	1900	M	3	N/A	893.292	604	898	1274.67	-1.10869	0.00139556	-0.493895	0.222555	-0.614795	0.0975501	390	770	652	534	1066	1094	852	1282	1690
NvecRef.11342.1	4222	M	3	N/A	2459.86	2939.33	2638	2668.67	-0.0143005	0.990977	0.0939369	0.938724	-0.108237	0.903385	830	2774	5214	1102	3368	3444	832	3452	3722
NvecRef.11343.1	1595	M	3	N/A	480.507	487.333	292	664	-0.456699	0.303118	0.812516	0.0477958	-1.26922	0.000725839	410	554	498	234	400	242	568	778	646
NvecRef.11346.1	3616	M	3	nem	1596.85	838.667	4016.67	336.667	1.23304	0.00573418	-2.07886	5.3211e-07	3.31189	1.36591e-16	726	818	972	1954	5784	4312	378	378	254
NvecRef.11347.1	3522	M	3	N/A	1304.93	1134	1269.33	1702.67	-0.621132	0.0785062	-0.130559	0.792757	-0.490572	0.168737	742	1140	1520	846	1676	1286	890	2068	2150
NvecRef.1135.1	1081	M	3	N/A	3669.47	7529.33	2302.67	2167.33	1.47632	0.00639198	1.45132	0.00767154	0.0250055	0.976897	2494	6164	13930	2478	2384	2046	2360	2042	2100
NvecRef.11350.1	2266	M	3	N/A	964.23	936	1040	1052.67	-0.282155	0.29548	-0.167725	0.590564	-0.11443	0.696782	508	974	1326	726	1266	1128	778	1228	1152
NvecRef.11354.1	2297	M	3	N/A	944.178	1003.33	1042.67	924.667	-0.00192786	0.998496	-0.0615076	0.876713	0.0595798	0.853919	542	1078	1390	698	1268	1162	724	1004	1046
NvecRef.11355.1	3203	M	3	N/A	1347.45	423.333	1418.67	2320.67	-2.37358	1.0002e-10	-1.58989	3.62968e-05	-0.783689	0.0587908	394	476	400	938	1642	1676	1378	2526	3058
NvecRef.11357.1	3909	M	3	N/A	1617.66	1584.67	2008.67	1581.33	-0.0422372	0.940487	-0.292482	0.526909	0.250245	0.562914	986	1580	2188	1112	2638	2276	794	2100	1850
NvecRef.11358.1	843	M	3	N/A	214.92	338.667	212	121.333	1.23988	0.0144887	0.583582	0.321141	0.656302	0.229236	178	324	514	190	248	198	154	100	110
NvecRef.11359.1	1626	M	3	N/A	876.673	1116	697.333	1031.33	0.000254133	1	0.682462	0.221532	-0.682208	0.197653	436	1342	1570	312	972	808	526	1212	1356
NvecRef.11362.1	1291	A	3	N/A	266.277	16.6667	559.333	241.333	-3.98022	5.18571e-07	-4.87263	4.2395e-10	0.892411	0.334038	6	16	28	350	804	524	414	256	54
NvecRef.11363.1	601	N	3	N/A	132.845	128	14	215.333	-0.390336	0.830424	2.8728	0.0323445	-3.26314	0.0110553	264	84	36	30	0	12	186	216	244
NvecRef.11365.1	1866	C	3	ten	857.276	16	100.667	2548.67	-7.19361	8.71204e-18	-2.83352	0.0022799	-4.36009	2.35494e-07	0	8	40	110	72	120	1050	2676	3920
NvecRef.11366.1	504	N	3	ten	252.357	30.6667	2.66667	752.667	-4.33465	0.000829144	2.78229	0.0572298	-7.11694	1.80447e-08	0	38	54	0	0	8	330	682	1246
NvecRef.1137.1	1465	A	3	N/A	3910.79	3069.33	4506.67	4210.67	-0.489213	0.281244	-0.415775	0.391017	-0.0734378	0.893586	2940	2952	3316	2990	5648	4882	4634	4034	3964
NvecRef.11371.1	1542	C	3	N/A	916.567	767.333	505.333	1664.67	-1.22884	0.0223595	0.539701	0.399656	-1.76854	0.000464309	316	700	1286	266	430	820	802	2252	1940
NvecRef.11372.1	3170	M	3	N/A	1224.81	1186.67	1298.67	1381.33	-0.297341	0.328033	-0.114482	0.766661	-0.182859	0.562257	696	1226	1638	820	1582	1494	870	1670	1604
NvecRef.11373.1	1314	M	3	N/A	595.238	452.667	398.667	987.333	-1.04989	0.0187278	0.327613	0.566843	-1.3775	0.00117862	402	514	442	234	518	444	496	1198	1268
NvecRef.11374.1	1091	A	3	N/A	310.19	346	364.667	196.667	0.995978	0.173305	0.167734	0.877204	0.828243	0.257492	498	302	238	288	442	364	98	192	300
NvecRef.11375.1	4548	M	3	N/A	2507.3	2104.67	1760.67	4133.33	-0.999949	0.0671295	0.227338	0.763443	-1.22729	0.0182278	932	2770	2612	1238	1954	2090	1434	5920	5046
NvecRef.11376.1	4242	M	3	N/A	1463	1544.67	1486	1574.67	-0.0988755	0.797203	0.112655	0.784644	-0.211531	0.518174	1042	1450	2142	854	2124	1480	1106	1848	1770
NvecRef.11377.1	3120	C	3	N/A	1578.06	732	3570	902	-0.335034	0.60008	-2.17895	4.24727e-06	1.84391	0.000115122	460	680	1056	1518	4302	4890	362	1008	1336
NvecRef.11378.1	1240	M	3	N/A	542.821	720	501.333	479.333	0.469776	0.123408	0.52509	0.0832811	-0.0553132	0.886374	418	772	970	332	538	634	412	572	454
NvecRef.11379.1	2359	M	3	N/A	928.828	708.667	833.333	1349.33	-0.909049	0.0178149	-0.13858	0.807503	-0.770469	0.0456993	558	750	818	506	930	1064	716	1532	1800
NvecRef.11380.1	1616	E	3	N/A	437.441	270	194.667	850.667	-1.64454	1.33954e-05	0.496874	0.295017	-2.14142	6.45388e-09	212	332	266	180	180	224	626	972	954
NvecRef.11382.1	1529	M	1	ten	229.422	0	0	642	-10.85	6.7663e-16	0	1	-10.8665	6.55175e-16	0	0	0	0	0	0	850	690	386
NvecRef.11384.1	2253	M	3	N/A	1175.65	862.667	1467.33	1445.33	-0.788114	0.154659	-0.76787	0.176803	-0.0202446	0.980039	422	954	1212	926	1718	1758	490	1736	2110
NvecRef.11385.1	1993	A	3	N/A	382.35	1025.33	4.66667	80.6667	2.82902	0.158661	5.23198	0.00433842	-2.40296	0.231096	978	1212	886	0	14	0	38	0	204
NvecRef.11386.1	1476	M	3	N/A	505.36	464	412	688	-0.630561	0.182229	0.164514	0.798748	-0.795075	0.0753967	310	440	642	322	468	446	430	526	1108
NvecRef.11389.1	1297	C	3	N/A	179.64	118.667	70.6667	316.667	-1.51211	0.177912	0.950923	0.456056	-2.46304	0.0164319	92	142	122	8	164	40	606	244	100
NvecRef.1139.1	1426	M	3	N/A	4047.58	4526	3317.33	4672	-0.112486	0.737877	0.463155	0.087044	-0.57564	0.0234088	3220	4160	6198	2432	3512	4008	3384	4854	5778
NvecRef.11392.1	651	N	3	N/A	220.731	257.333	247.333	177.333	0.47527	0.285088	0.139722	0.812525	0.335548	0.460639	202	260	310	162	360	220	162	218	152
NvecRef.11394.1	954	M	3	N/A	247.355	242	232.667	264.667	-0.210889	0.715651	0.0528224	0.95319	-0.263711	0.618943	198	220	308	228	262	208	276	258	260
NvecRef.11395.1	2102	M	3	N/A	734.887	487.333	628.667	1176.67	-1.29023	0.00351409	-0.310111	0.599759	-0.980118	0.0302258	338	494	630	430	1052	404	690	1420	1420
NvecRef.11396.1	676	M	3	N/A	315.937	314	46	614.667	-0.819534	0.407677	2.71697	0.00105013	-3.5365	8.3261e-06	282	372	288	44	82	12	156	612	1076
NvecRef.11398.1	1030	M	3	N/A	319.831	435.333	238.667	318	0.241456	0.700325	0.714773	0.18347	-0.473317	0.383983	226	346	734	248	264	204	334	330	290
NvecRef.114.1	984	A	3	N/A	38255.6	46655.3	2265.33	58890	-0.171377	0.843899	4.48646	1.61369e-16	-4.65784	1.02217e-17	68240	38086	33640	1874	1880	3042	48556	59892	68222
NvecRef.1140.1	745	N	3	N/A	1039.66	412.667	660	1815.33	-2.05672	0.00771009	-0.685128	0.477977	-1.3716	0.087806	452	496	290	1058	352	570	2384	1614	1448
NvecRef.11400.1	2958	M	3	N/A	1186.37	1364	1061.33	1388.67	-0.219417	0.672515	0.275733	0.60145	-0.495151	0.257685	502	1264	2326	666	1274	1244	1002	1576	1588
NvecRef.11402.1	500	N	3	N/A	165.986	94.6667	182	225.333	-1.15957	0.0263564	-0.824299	0.142473	-0.335276	0.579704	102	88	94	158	188	200	138	240	298
NvecRef.11404.1	1075	N	3	N/A	425.17	455.333	676	213.333	0.972465	0.000321969	-0.599134	0.0368319	1.5716	6.88583e-10	268	412	686	518	826	684	160	236	244
NvecRef.11405.1	1220	M	3	N/A	340.415	203.333	566.667	254	-0.304627	0.653057	-1.29835	0.0148826	0.99372	0.0663118	232	188	190	434	634	632	284	208	270
NvecRef.11406.1	1279	A	3	N/A	337.268	267.333	467.333	277.333	-0.154184	0.832791	-0.739338	0.202188	0.585154	0.303128	236	240	326	392	576	434	362	274	196
NvecRef.11407.1	2324	M	3	N/A	955.866	952	665.333	1404	-0.628371	0.139183	0.520667	0.248936	-1.14904	0.00267316	484	1128	1244	416	872	708	732	1546	1934
NvecRef.11412.1	2026	M	3	N/A	648.428	678.667	1080.67	183.333	1.81221	0.00809429	-0.432772	0.636527	2.24498	0.00062027	790	790	456	694	1164	1384	280	112	158
NvecRef.11413.1	2669	M	3	N/A	849.03	738	830	1008	-0.430992	0.256385	-0.0818355	0.883063	-0.349156	0.357765	662	780	772	654	938	898	750	1250	1024
NvecRef.11414.1	2658	M	3	N/A	3882.24	2833.33	3781.33	6402.67	-0.894594	0.695237	-0.322437	0.915785	-0.572157	0.800565	0	6284	2216	1744	4236	5364	230	15672	3306
NvecRef.11415.1	3362	M	3	N/A	989.296	872	648	1552	-0.955955	0.00702852	0.426704	0.307598	-1.38266	3.64515e-05	452	940	1224	418	1000	526	1242	1646	1768
NvecRef.11416.1	3627	M	3	N/A	2106.38	1754.67	2990.67	2125.33	-0.337558	0.606382	-0.754839	0.194553	0.417281	0.489393	852	1750	2662	1606	4128	3238	706	2884	2786
NvecRef.11417.1	2075	M	3	N/A	896.779	1566.67	406	961.333	0.481369	0.427954	1.75734	0.000403907	-1.27597	0.0125369	408	1682	2610	336	450	432	658	1056	1170
NvecRef.11422.1	2470	M	3	N/A	682.946	759.333	512.667	825.333	-0.0249706	0.990259	0.309157	0.857718	-0.334128	0.813013	662	360	1256	904	276	358	44	1966	466
NvecRef.11424.1	2106	M	3	N/A	717.597	790.667	793.333	675.333	0.0901216	0.861079	0.0163207	0.990705	0.0738009	0.876629	498	666	1208	482	1156	742	598	612	816
NvecRef.11425.1	1778	A	3	N/A	847.356	922.667	473.333	1334.67	-0.749932	0.21931	0.843705	0.170015	-1.59364	0.00305552	210	968	1590	264	632	524	946	1682	1376
NvecRef.11427.1	1332	C	3	N/A	430.256	311.333	256.667	715.333	-1.18237	0.00393469	0.307121	0.571278	-1.48949	0.000159987	280	328	326	258	256	256	566	828	752
NvecRef.1143.1	1996	M	3	N/A	4212.58	5542.67	3272	3219.33	0.842211	0.179472	0.891888	0.160268	-0.0496774	0.951614	7302	4338	4988	3170	3134	3512	3226	2618	3814
NvecRef.11431.1	858	M	3	mes	2012.63	7282.67	273.333	46	6.39675	7.53896e-10	3.86194	0.000453011	2.53481	0.0281724	170	6172	15506	502	240	78	14	48	76
NvecRef.11432.1	1296	M	3	N/A	382.606	501.333	286	346.667	0.44478	0.432717	0.879472	0.0863483	-0.434691	0.428889	458	476	570	222	308	328	432	284	324
NvecRef.11433.1	1026	N	3	N/A	280.251	187.333	382.667	280	-0.594638	0.23919	-0.905011	0.0579099	0.310372	0.564237	174	198	190	274	442	432	288	344	208
NvecRef.11434.1	689	C	3	ten	209.554	40.6667	34	543.333	-3.76589	1.21638e-06	0.107533	0.949068	-3.87342	5.49692e-07	12	56	54	38	58	6	516	572	542
NvecRef.11435.1	2280	A	3	N/A	778.067	908.667	678.667	770.667	0.366259	0.57373	0.617046	0.313414	-0.250787	0.697843	1038	834	854	398	758	880	366	1064	882
NvecRef.11436.1	980	C	3	N/A	358.473	287.333	671.333	160	0.660881	0.214356	-1.21459	0.0117244	1.87547	3.12564e-05	204	210	448	518	900	596	198	150	132
NvecRef.11437.1	1304	N	3	N/A	222.22	81.3333	6	528.667	-2.44569	0.072216	3.55977	0.0070352	-6.00546	8.59005e-07	116	12	116	0	18	0	740	366	480
NvecRef.11439.1	3803	A	3	N/A	2226.65	1022	5382	1077.33	-0.304684	0.741287	-2.27519	0.000692645	1.97051	0.0034337	438	1008	1620	1102	4734	10310	1226	1000	1006
NvecRef.1144.1	1817	M	2	N/A	4314.46	12461.3	96.6667	0	4.47451	0.0298375	3.82969	0.0726481	0.644823	0.804591	11676	13976	11732	290	0	0	0	0	0
NvecRef.11443.1	1734	C	3	N/A	684.85	1062.67	423.333	692	0.387278	0.432805	1.23908	0.0026121	-0.851798	0.0458768	432	1036	1720	290	522	458	722	772	582
NvecRef.11444.1	1846	A	3	N/A	592.651	961.333	509.333	393.333	1.11539	0.00231387	0.892646	0.0189093	0.222747	0.622645	560	914	1410	370	694	464	418	440	322
NvecRef.11446.1	1834	M	3	N/A	984.836	806	836.667	1444	-0.823587	0.0608888	0.0514767	0.951786	-0.875064	0.0403144	628	804	986	464	1146	900	700	1544	2088
NvecRef.11447.1	2076	M	3	N/A	533.991	44	556.667	977.333	-4.39895	9.05584e-17	-3.6715	7.98514e-12	-0.72745	0.247364	28	64	40	730	396	544	688	1094	1150
NvecRef.11448.1	528	M	3	N/A	143.042	268.667	112	71.3333	1.68325	0.00256102	1.1468	0.0534067	0.536445	0.410041	142	250	414	108	160	68	78	60	76
NvecRef.11449.1	1369	M	3	N/A	609.248	738	845.333	351.333	0.974214	8.02512e-05	-0.166165	0.629507	1.14038	2.29575e-06	474	702	1038	538	1158	840	270	422	362
NvecRef.1145.1	2088	M	3	N/A	4999	6806	4154	4180.67	0.675992	0.115939	0.762435	0.0739295	-0.0864432	0.8723	6292	5300	8826	3396	4596	4470	3252	3492	5798
NvecRef.11450.1	1910	M	3	N/A	831.668	1278.67	829.333	610	0.80871	0.155546	0.451755	0.491978	0.356955	0.568825	334	1264	2238	682	1088	718	482	652	696
NvecRef.11451.1	707	A	3	N/A	137.228	302	47.3333	11.3333	2.92208	0.176784	2.03325	0.395354	0.888827	0.718383	446	460	0	4	8	130	0	0	34
NvecRef.11452.1	2179	M	3	mes	1100.85	3114	488.667	11.3333	7.6474	2.62909e-24	2.39144	0.00283653	5.25596	7.92312e-12	1206	3678	4458	566	458	442	0	10	24
NvecRef.11455.1	1332	A	3	N/A	540.016	457.333	26	1151.33	-1.1078	0.151574	4.06987	1.06595e-09	-5.17767	2.63621e-15	598	326	448	32	18	28	394	1486	1574
NvecRef.11456.1	1629	M	3	N/A	725.839	558	717.333	1038	-0.927401	0.133328	-0.344996	0.658047	-0.582406	0.364862	328	530	816	462	1056	634	372	862	1880
NvecRef.11457.1	1835	M	3	N/A	663.706	580.667	527.333	957.333	-0.719847	0.0736167	0.246422	0.6308	-0.966269	0.0106364	476	526	740	284	676	622	554	1014	1304
NvecRef.11458.1	944	M	3	N/A	356.884	455.333	408.667	284	0.490011	0.407764	0.200393	0.787781	0.289618	0.635864	240	428	698	178	700	348	296	324	232
NvecRef.11459.1	3636	M	3	N/A	1165.9	981.333	1937.33	760	0.248023	0.529945	-0.923163	0.00354513	1.17119	0.000112369	656	976	1312	1148	2448	2216	772	872	636
NvecRef.1146.1	601	N	2	ten	974.007	0	0.666667	2760	-12.5563	2.51594e-24	-1.22753	0.541424	-11.3288	1.33352e-30	0	0	0	0	0	2	3416	3512	1352
NvecRef.11460.1	2199	M	3	N/A	1444.84	2177.33	1128.67	1568	0.229147	0.836283	0.702193	0.469211	-0.473046	0.614969	244	2110	4178	850	1402	1134	550	1720	2434
NvecRef.11461.1	2233	E	3	N/A	948.273	946	1017.33	1110	-0.328563	0.59246	-0.0466858	0.965848	-0.281877	0.633322	488	930	1420	364	1356	1332	612	1178	1540
NvecRef.11462.1	1462	M	3	N/A	617.349	716.667	676.667	562.667	0.151962	0.816197	0.0326143	0.979608	0.119348	0.846228	312	746	1092	470	996	564	560	736	392
NvecRef.11463.1	1028	M	3	N/A	509.229	599.333	968.667	114	1.92464	0.0114184	-0.72317	0.433472	2.64781	0.000230655	226	516	1056	516	1374	1016	216	72	54
NvecRef.11467.1	3536	M	3	N/A	1903.24	1858	3024.67	1381.33	0.243089	0.76765	-0.791918	0.256117	1.03501	0.102895	380	2244	2950	1804	3414	3856	668	1898	1578
NvecRef.11468.1	3949	M	3	N/A	1156.27	2024	466	1034.67	1.04975	0.199748	2.30187	0.00159535	-1.25212	0.108287	2050	1884	2138	112	658	628	278	982	1844
NvecRef.11469.1	1389	A	3	ten	415.75	46.6667	22.6667	1222.67	-4.41101	0.000614035	0.88327	0.621632	-5.29428	2.47772e-05	0	54	86	0	52	16	624	1378	1666
NvecRef.11471.1	1724	M	3	N/A	876.712	906.667	867.333	1056	-0.319511	0.581041	0.0484958	0.960559	-0.368006	0.494826	364	1074	1282	480	1106	1016	502	1306	1360
NvecRef.11472.1	1206	M	3	N/A	1516.68	3698	1123.33	690	1.94152	0.0520398	1.4793	0.164789	0.462222	0.697296	136	3008	7950	336	1656	1378	474	586	1010
NvecRef.11473.1	1342	A	3	N/A	481.637	732	411.333	386.667	0.665356	0.323739	0.56678	0.432035	0.0985764	0.902834	236	670	1290	500	412	322	344	496	320
NvecRef.11475.1	3956	M	3	mes	1423.86	4500.67	9.33333	45.3333	6.11188	5.71009e-09	8.21015	4.51353e-15	-2.09827	0.0859361	1910	7064	4528	2	14	12	0	28	108
NvecRef.11476.1	2617	M	3	N/A	613.491	805.333	479.333	510	0.642927	0.307039	0.707632	0.266612	-0.0647047	0.932028	798	684	934	620	472	346	456	532	542
NvecRef.11479.1	1788	M	3	N/A	345.118	419.333	171.333	437.333	-0.115188	0.863798	1.26717	0.00614408	-1.38235	0.00209696	370	340	548	176	160	178	404	380	528
NvecRef.1148.1	3614	M	3	N/A	6295.62	6189.33	8626.67	4953.33	0.309409	0.458826	-0.332048	0.438406	0.641457	0.0756403	5312	5900	7356	4196	10812	10872	3746	6232	4882
NvecRef.11480.1	3429	A	3	ten	302.928	3.33333	184.667	746.667	-7.60619	1.22949e-20	-5.46741	6.51725e-11	-2.13878	0.00602238	0	0	10	54	258	242	534	798	908
NvecRef.11481.1	2124	A	3	N/A	938.654	1408.67	957.333	674	0.804811	0.0907052	0.487748	0.3621	0.317063	0.552007	514	1404	2308	564	1224	1084	712	616	694
NvecRef.11482.1	1239	M	3	N/A	528.397	645.333	493.333	511.333	0.206121	0.622159	0.356379	0.364836	-0.150258	0.713642	350	698	888	388	674	418	430	542	562
NvecRef.11486.1	1376	M	3	N/A	630.764	646	589.333	752.667	-0.300091	0.392006	0.137416	0.75075	-0.437506	0.171703	412	550	976	388	732	648	464	892	902
NvecRef.1149.1	7519	M	3	N/A	10316.2	5746.67	11775.3	13862	-1.23901	0.000897944	-0.898963	0.0227452	-0.34005	0.441789	5896	4656	6688	8220	13202	13904	11568	17542	12476
NvecRef.11490.1	787	A	3	N/A	223.178	187.333	70.6667	387.333	-0.971023	0.116635	1.61033	0.00588334	-2.58135	1.95593e-06	222	196	144	38	80	94	402	412	348
NvecRef.11493.1	3507	M	3	N/A	938.142	1687.33	646	510	1.57463	0.0010823	1.29348	0.00940612	0.281142	0.641796	1182	1738	2142	726	610	602	592	578	360
NvecRef.11494.1	2198	C	3	N/A	805.4	428.667	722.667	1306	-1.61529	8.16608e-08	-0.649224	0.0615096	-0.966066	0.002299	378	392	516	458	764	946	1032	1416	1470
NvecRef.11495.1	1836	A	3	N/A	437.052	400	484.667	422.667	-0.126698	0.832035	-0.2158	0.716828	0.0891015	0.874636	362	384	454	418	524	512	450	464	354
NvecRef.11497.1	1951	M	3	N/A	1021.98	1736.67	871.333	778	0.956509	0.0605771	0.874511	0.0947493	0.0819979	0.902344	540	1668	3002	580	1186	848	442	928	964
NvecRef.11498.1	1768	M	3	N/A	620.534	708	587.333	636	0.0461692	0.915334	0.24092	0.505301	-0.194751	0.569385	420	710	994	474	742	546	490	654	764
NvecRef.11499.1	1576	M	3	N/A	776.473	564	446.667	1432.67	-1.30935	0.0136387	0.413332	0.541249	-1.72268	0.00064673	396	622	674	244	494	602	526	1442	2330
NvecRef.115.1	2792	M	3	N/A	113084	97966	125331	121645	-0.213205	0.708878	-0.181502	0.77617	-0.0317033	0.960105	101664	106482	85752	83016	138528	154450	73132	160438	131364
NvecRef.1150.1	3457	M	3	N/A	7826.67	3528	11862.7	8884	-1.25598	0.000780941	-1.56357	1.85187e-05	0.307591	0.494879	3628	3538	3418	7482	14764	13342	6148	10566	9938
NvecRef.11501.1	1007	M	2	N/A	197.004	548.667	18.6667	0	4.90846	0.0132082	3.08931	0.154255	1.81914	0.416755	586	418	642	56	0	0	0	0	0
NvecRef.11504.1	1087	E	2	ten	186.124	26.6667	0	492	-4.23053	0.000138934	5.23439	0.000242633	-9.46492	1.0987e-12	0	40	40	0	0	0	698	332	446
NvecRef.11506.1	1397	N	3	nem	923.402	19.3333	2664	428	-4.34022	4.12741e-07	-6.75137	3.69774e-16	2.41115	0.00679209	0	30	28	986	3194	3812	130	614	540
NvecRef.11507.1	2617	M	3	N/A	1094.41	910.667	1871.33	664.667	0.300942	0.427775	-1.01668	0.00109974	1.31762	1.04154e-05	562	892	1278	1228	2410	1976	710	666	618
NvecRef.11509.1	2180	N	3	N/A	1035.52	2162.67	575.333	669.333	1.47854	0.000102106	1.8199	1.08399e-06	-0.341363	0.462268	884	1908	3696	346	598	782	534	756	718
NvecRef.1151.1	2066	A	3	N/A	6223.03	3298.67	14123.3	3013.33	0.141109	0.843236	-1.86069	9.20959e-05	2.0018	1.81498e-05	2820	3728	3348	4496	17206	20668	2228	3808	3004
NvecRef.11511.1	2516	M	3	N/A	1490.89	641.333	2615.33	1532	-1.27999	0.000796966	-1.9483	8.41888e-08	0.668309	0.10376	370	784	770	1396	3198	3252	800	2142	1654
NvecRef.11512.1	465	M	3	N/A	244.508	603.333	106.667	136.667	1.73435	0.0247606	2.09935	0.00532856	-0.364992	0.697999	114	392	1304	120	114	86	118	100	192
NvecRef.11517.1	800	M	3	N/A	321.451	416.667	434	183.333	0.992875	0.0314535	-0.0358644	0.974808	1.02874	0.0225564	242	346	662	214	522	566	196	212	142
NvecRef.1152.1	1318	M	3	N/A	3705.24	3676.67	4328	3508	0.000860733	1	-0.180862	0.637685	0.181723	0.597459	2812	3176	5042	2782	4708	5494	2778	3454	4292
NvecRef.11521.1	1797	M	3	N/A	533.54	59.3333	1274.67	355.333	-2.60675	0.000140272	-4.26167	5.69615e-11	1.65492	0.0196433	14	126	38	824	1520	1480	322	452	292
NvecRef.11522.1	1873	M	3	N/A	714.413	943.333	830.667	512	0.675026	0.179594	0.219453	0.738636	0.455573	0.37999	532	824	1474	394	1310	788	584	506	446
NvecRef.11524.1	1958	M	3	N/A	1119.79	678	1842.67	1067.33	-0.793778	0.0239729	-1.42074	1.17264e-05	0.626966	0.0776717	370	584	1080	930	2224	2374	834	1132	1236
NvecRef.11525.1	2287	M	3	N/A	641.75	836	436.667	624.667	0.504877	0.415367	0.991327	0.0769603	-0.48645	0.418124	896	802	810	446	364	500	352	686	836
NvecRef.11527.1	3269	M	3	N/A	2347.3	1838	3724.67	2179.33	-0.323977	0.691088	-0.980073	0.156324	0.656097	0.348064	614	2484	2416	1596	4866	4712	720	2434	3384
NvecRef.11528.1	1647	M	3	N/A	965.601	685.333	1227.33	1214	-0.904301	0.097296	-0.796168	0.160901	-0.108134	0.875	304	798	954	506	1368	1808	590	1364	1688
NvecRef.11529.1	909	M	3	N/A	1150.07	1135.33	235.333	2441.33	-1.18188	0.210858	2.09812	0.0160612	-3.28	4.85349e-05	286	1138	1982	88	222	396	342	2510	4472
NvecRef.1153.1	1177	M	3	N/A	3709.96	4395.33	6002.67	1760.67	0.973571	0.117958	-0.488775	0.504333	1.46235	0.010981	1618	3878	7690	3018	8660	6330	2516	1486	1280
NvecRef.11531.1	2932	M	3	N/A	563.879	913.333	430.667	382.667	1.18521	0.00409444	1.02201	0.0158751	0.163204	0.758869	634	954	1152	452	436	404	294	542	312
NvecRef.11533.1	1526	A	3	ten	732.056	148	22	2090.67	-3.65192	4.13264e-15	2.82742	3.46938e-08	-6.47934	6.90758e-41	152	158	134	16	22	28	946	2538	2788
NvecRef.11534.1	8359	M	3	N/A	7971.01	17335.3	7517.33	3578.67	1.91031	0.0274188	0.957334	0.339405	0.952974	0.308169	1308	13726	36972	4026	9608	8918	1246	4464	5026
NvecRef.11536.1	1761	M	3	N/A	783.633	960.667	956.667	522.667	0.796893	0.0302472	0.115655	0.832981	0.681238	0.0651263	776	896	1210	504	1168	1198	522	562	484
NvecRef.11537.1	1246	M	3	N/A	371.751	520.667	251.333	340	0.496977	0.344425	1.03659	0.0278373	-0.539617	0.284007	416	482	664	238	276	240	404	332	284
NvecRef.11539.1	2106	M	3	N/A	987.193	948.667	1405.33	751.333	0.271135	0.30527	-0.507574	0.0339335	0.778708	0.000427709	680	910	1256	870	1768	1578	578	916	760
NvecRef.1154.1	857	M	3	mes	1476.92	3124	498	534.667	2.50269	0.000947869	2.4426	0.00138233	0.0600856	0.957554	3508	3002	2862	938	312	244	482	630	492
NvecRef.11540.1	1276	A	3	nem	468.832	80.6667	1189.33	205.333	-1.26845	0.00540859	-3.7054	4.89215e-20	2.43695	2.30193e-09	78	94	70	890	1588	1090	124	236	256
NvecRef.11541.1	1141	C	3	N/A	447.344	345.333	834	228.667	0.610439	0.492312	-0.915449	0.282059	1.52589	0.041127	484	156	396	262	1198	1042	272	196	218
NvecRef.11542.1	1662	M	3	N/A	613.309	1496.67	339.333	16	5.78683	1.78569e-06	1.87239	0.198602	3.91444	0.00196234	1190	1566	1734	406	324	288	0	0	48
NvecRef.11543.1	4351	N	3	N/A	1520.35	1500.67	1686.67	1666.67	-0.235224	0.676422	-0.19979	0.749781	-0.0354336	0.95448	810	1358	2334	1110	1644	2306	772	1878	2350
NvecRef.11545.1	532	N	2	ten	526.948	71.3333	0	1627.33	-4.34916	0.000414894	5.9798	2.14419e-05	-10.329	8.94206e-15	0	52	162	0	0	0	348	2004	2530
NvecRef.11546.1	3313	M	3	N/A	1461.54	990	1526	2141.33	-1.13006	0.0178838	-0.576294	0.292804	-0.553763	0.283873	628	944	1398	894	2090	1594	836	2298	3290
NvecRef.11547.1	2276	M	3	N/A	766.437	700	278	1329.33	-0.862937	0.056566	1.4439	0.000642954	-2.30684	6.60578e-09	650	810	640	190	254	390	880	1618	1490
NvecRef.1155.1	1519	C	3	nem	6900.4	781.333	19726	2480	-1.54996	0.00650399	-4.37842	8.26064e-18	2.82847	6.81976e-08	604	1122	618	8558	26958	23662	936	3234	3270
NvecRef.11550.1	1232	M	3	N/A	425.965	338.667	503.333	434.667	-0.383673	0.462296	-0.491359	0.340919	0.107687	0.85112	296	390	330	436	638	436	436	470	398
NvecRef.11551.1	4405	A	3	nem	1287.83	262.667	3576.67	266.667	-0.0584064	0.913032	-3.64689	1.51623e-32	3.58848	2.44026e-31	244	198	346	2372	4228	4130	234	280	286
NvecRef.11552.1	487	N	3	N/A	372.803	338.667	504	378.667	-0.200806	0.84261	-0.577511	0.520507	0.376705	0.662531	140	386	490	290	620	602	66	544	526
NvecRef.11559.1	1936	A	1	ten	234.937	0	0	640	-10.7634	3.18376e-15	0	1	-10.7806	3.09369e-15	0	0	0	0	0	0	996	624	300
NvecRef.11561.1	1454	M	3	N/A	497.511	606.667	496	441.333	0.354257	0.416151	0.356532	0.43175	-0.00227517	0.999285	420	630	770	304	762	422	428	426	470
NvecRef.11565.1	1266	M	3	N/A	417.413	553.333	370	361.333	0.545586	0.104182	0.65764	0.0458514	-0.112054	0.782469	444	504	712	234	498	378	330	390	364
NvecRef.11567.1	1800	C	3	N/A	775.594	512.667	509.333	1332.67	-1.39633	5.16111e-07	0.0559907	0.91576	-1.45233	1.55389e-07	386	594	558	408	604	516	984	1472	1542
NvecRef.11568.1	6056	M	3	N/A	1823.89	1304.67	3158.67	1314.67	-0.0745566	0.846572	-1.2476	5.11062e-07	1.17304	2.30026e-06	864	1220	1830	2072	3598	3806	856	1770	1318
NvecRef.11569.1	1310	E	3	N/A	1145.68	2290	580	1116	0.754389	0.404718	1.70048	0.033299	-0.946089	0.261572	308	1732	4830	384	750	606	376	1250	1722
NvecRef.1157.1	7332	A	3	N/A	10326.9	8182	12152	12660	-0.633624	0.216724	-0.507	0.36054	-0.126624	0.835665	5132	8924	10490	6692	14152	15612	4760	15256	17964
NvecRef.11570.1	4799	M	3	N/A	1857.79	2158	1670	2060	-0.0526588	0.90229	0.359671	0.281949	-0.41233	0.181201	1176	2036	3262	1064	2306	1640	1432	2294	2454
NvecRef.11571.1	3697	M	3	N/A	1273.05	1215.33	1418	1255.33	-0.108429	0.82046	-0.161647	0.740941	0.053218	0.909909	1026	1026	1594	1004	1394	1856	1164	1274	1328
NvecRef.11573.1	1139	M	3	N/A	398.363	485.333	304.667	457.333	0.00755912	0.990427	0.6506	0.0657541	-0.643041	0.0612305	290	494	672	240	408	266	288	542	542
NvecRef.11575.1	1888	A	3	N/A	801.212	898.667	1189.33	493.333	0.816087	0.0773058	-0.342675	0.540229	1.15876	0.00707984	568	902	1226	596	1278	1694	256	764	460
NvecRef.11576.1	618	A	3	N/A	178.995	1.33333	340.667	230.667	-6.86834	3.70092e-14	-7.40438	2.59813e-16	0.536042	0.563843	0	0	4	242	434	346	54	286	352
NvecRef.11577.1	868	M	3	N/A	324.67	311.333	378	306.667	-0.0287343	0.966288	-0.189636	0.744691	0.160902	0.75372	284	228	422	248	452	434	276	278	366
NvecRef.11578.1	3052	M	3	N/A	1152.57	2304	964	564	1.77253	5.98819e-05	1.18159	0.0120088	0.590941	0.245252	860	2054	3998	546	1504	842	508	532	652
NvecRef.11579.1	1297	C	3	N/A	610.904	474.667	1232.67	244	0.99051	0.0571618	-1.13665	0.025561	2.12716	4.31686e-06	488	460	476	506	1508	1684	192	326	214
NvecRef.1158.1	2355	A	3	N/A	4957.13	3761.33	5516	6084	-0.682141	0.157116	-0.366266	0.515102	-0.315875	0.548655	3390	3878	4016	2394	6724	7430	4672	5260	8320
NvecRef.11580.1	1433	M	3	N/A	341.788	446.667	336	242	0.723962	0.234396	0.376499	0.601075	0.347463	0.598472	366	338	636	332	336	340	312	166	248
NvecRef.11581.1	1708	M	3	N/A	912.736	862	1082	995.333	-0.329601	0.538644	-0.365862	0.504333	0.0362612	0.953701	338	966	1282	640	1180	1426	540	1282	1164
NvecRef.11582.1	731	N	3	N/A	138.101	66	80.6667	246.667	-1.71309	0.0454502	-0.131087	0.930944	-1.582	0.0625579	96	56	46	88	38	116	274	310	156
NvecRef.11583.1	1203	M	3	N/A	320.711	350	320	291.333	0.107008	0.897759	0.145089	0.871345	-0.038081	0.963058	276	304	470	270	414	276	408	284	182
NvecRef.11584.1	1555	M	3	N/A	626.24	679.333	66	1122.67	-0.621179	0.459856	3.21224	1.1659e-06	-3.83342	2.89699e-09	660	790	588	96	28	74	620	1204	1544
NvecRef.11585.1	1922	E	3	ten	645.652	186	334	1414	-2.61344	4.09052e-05	-0.54138	0.529966	-2.07206	0.00144905	306	134	118	272	394	336	920	1710	1612
NvecRef.11586.1	2279	M	3	N/A	969.368	1106.67	1031.33	910.667	0.142634	0.68732	0.0600014	0.894127	0.082633	0.816678	596	1060	1664	778	1298	1018	742	1088	902
NvecRef.11588.1	1685	M	3	N/A	647.101	911.333	538	573.333	0.555627	0.0765414	0.806524	0.0066992	-0.250897	0.467959	632	788	1314	304	668	642	518	592	610
NvecRef.1159.1	909	A	3	N/A	1150.35	1818.67	481.333	745.333	1.53702	0.33184	1.81814	0.250061	-0.281118	0.879851	3890	194	1372	788	460	196	6	1988	242
NvecRef.11594.1	1487	M	3	N/A	629.532	582	615.333	756.667	-0.406148	0.280161	0.0372217	0.956868	-0.44337	0.218037	458	600	688	326	854	666	560	784	926
NvecRef.11595.1	511	M	3	N/A	147.691	95.3333	150	197.333	-0.966177	0.128532	-0.527932	0.473687	-0.438245	0.526121	110	72	104	124	110	216	142	198	252
NvecRef.11596.1	1449	M	3	N/A	520.748	373.333	155.333	1066.67	-1.52715	0.000498296	1.22785	0.00779869	-2.755	3.24622e-11	242	448	430	152	210	104	640	1244	1316
NvecRef.11597.1	2395	A	3	N/A	1159.34	1034	1855.33	830.667	0.313989	0.685904	-0.800434	0.240355	1.11442	0.0707822	538	1394	1170	1144	1784	2638	254	1460	778
NvecRef.11598.1	3477	M	3	N/A	1080.7	1086.67	1623.33	633.333	0.685938	0.0420056	-0.579468	0.0970435	1.26541	3.49813e-05	798	932	1530	1310	1538	2022	558	762	580
NvecRef.116.1	951	C	3	N/A	42327.3	48537.3	2023.33	69566	-0.355316	0.646405	4.67836	3.59506e-18	-5.03368	7.17271e-21	70016	38470	37126	1808	1674	2588	55292	67870	85536
NvecRef.1160.1	1763	C	3	N/A	3276.25	2701.33	4472	2857.33	-0.0693004	0.918882	-0.527463	0.314072	0.458163	0.359901	2778	2684	2642	2338	4852	6226	2794	2838	2940
NvecRef.11602.1	1824	M	3	N/A	821.43	464.667	1413.33	708.667	-0.684683	0.0766018	-1.64015	1.52598e-06	0.955465	0.00777211	258	440	696	1104	1510	1626	388	1028	710
NvecRef.11603.1	746	N	3	ten	191.347	6	24	536.667	-5.40415	0.000252681	-1.48133	0.435725	-3.92282	0.00956204	0	18	0	16	56	0	496	776	338
NvecRef.11604.1	2953	M	3	N/A	1284.3	1195.33	1278	1542.67	-0.376565	0.363913	-0.0606062	0.924204	-0.315959	0.441779	872	1150	1564	926	1546	1362	758	1856	2014
NvecRef.11605.1	358	M	3	N/A	24.7321	46	8	16	1.2865	0.420292	2.02197	0.183172	-0.735475	0.659473	46	44	48	18	6	0	22	22	4
NvecRef.11607.1	422	N	2	ten	68.4264	3.33333	0	182.667	-5.62078	1.26128e-05	2.71285	0.135888	-8.33364	1.73123e-08	0	0	10	0	0	0	288	100	160
NvecRef.1161.1	1160	A	3	N/A	1371.91	1430.67	1111.33	1312	0.286891	0.760374	0.574121	0.51668	-0.28723	0.743539	2324	958	1010	1106	1038	1190	1226	1014	1696
NvecRef.11610.1	920	M	3	N/A	394.94	384	414	436.667	-0.175518	0.866722	-0.0412772	0.985843	-0.134241	0.890359	324	290	538	278	504	460	170	190	950
NvecRef.11612.1	1291	M	3	N/A	400.054	498	442.667	310.667	0.466907	0.396494	0.167556	0.812417	0.29935	0.596923	278	486	730	288	644	396	394	286	252
NvecRef.11613.1	463	N	3	nem	100.432	30.6667	264	21.3333	0.375327	0.698323	-2.92344	1.63803e-05	3.29877	8.47424e-07	28	26	38	180	290	322	34	22	8
NvecRef.11614.1	2595	M	3	N/A	932.646	991.333	572.667	1439.33	-0.642236	0.326832	0.714705	0.281002	-1.35694	0.0174071	422	938	1614	354	578	786	548	1272	2498
NvecRef.11615.1	534	C	3	N/A	165.797	395.333	52.6667	62	2.33865	NA	2.29022	NA	0.0484245	NA	226	398	562	134	14	10	60	74	52
NvecRef.11617.1	777	M	3	N/A	169.589	217.333	108	148.667	0.451875	0.682024	1.01516	0.308665	-0.56328	0.58047	254	188	210	130	106	88	256	142	48
NvecRef.11618.1	1518	M	3	ten	454.562	164.667	64.6667	1130	-2.50864	0.000294895	1.47939	0.0543039	-3.98802	1.79979e-09	226	164	104	60	32	102	678	1222	1490
NvecRef.11619.1	1975	M	3	N/A	563.245	554	874.667	354.667	0.509586	0.220722	-0.609388	0.137996	1.11897	0.00209696	366	510	786	514	1180	930	362	436	266
NvecRef.11620.1	1132	M	3	N/A	362.896	362	312.667	432.667	-0.244649	0.587122	0.341966	0.440011	-0.586615	0.121008	340	338	408	190	390	358	326	502	470
NvecRef.11621.1	4201	M	3	N/A	2125.96	2100	3470	1505.33	0.268815	0.722803	-0.807462	0.213881	1.07628	0.0693944	492	2074	3734	1778	4288	4344	790	1950	1776
NvecRef.11623.1	1735	M	3	N/A	1012.2	1707.33	884.667	817.333	0.735961	0.332646	0.735522	0.349963	0.000439119	1	292	1388	3442	608	1230	816	608	698	1146
NvecRef.11624.1	2068	C	3	ten	777.18	404	32	1931.33	-2.24898	7.33569e-10	3.72904	6.503e-22	-5.97802	7.41427e-56	292	472	448	12	40	44	1206	2236	2352
NvecRef.11625.1	1243	M	3	N/A	427.485	396.667	466.667	458.667	-0.24116	0.582488	-0.175415	0.723988	-0.0657455	0.889846	326	332	532	332	594	474	314	452	610
NvecRef.11626.1	1500	A	3	ten	593.098	56.6667	6	1754.67	-3.95596	0.0337728	1.82254	0.408348	-5.7785	0.000926533	0	96	74	0	0	18	1092	2408	1764
NvecRef.11627.1	1826	A	3	N/A	654.265	134.667	1022	937.333	-2.82453	1.0037e-11	-2.88006	4.17021e-12	0.0555369	0.92933	84	98	222	606	1304	1156	412	1316	1084
NvecRef.11629.1	2008	M	3	N/A	799.544	624.667	1288	659.333	-0.153967	0.731175	-1.00678	0.0024144	0.852811	0.0105744	356	634	884	708	1652	1504	376	818	784
NvecRef.1163.1	891	M	3	N/A	3025.97	3396	2239.33	3647.33	-0.141156	0.621905	0.641825	0.00406638	-0.782981	0.000261975	2522	3572	4094	1688	2664	2366	2690	4328	3924
NvecRef.11630.1	1177	C	3	N/A	341.564	250.667	217.333	541.333	-1.13745	0.0114942	0.252628	0.684429	-1.39007	0.00130669	228	240	284	202	276	174	546	564	514
NvecRef.11632.1	2681	M	3	N/A	1201.82	256	892.667	2595.33	-3.18334	5.59083e-12	-1.59979	0.00144764	-1.58355	0.00130565	240	338	190	552	1080	1046	1238	3250	3298
NvecRef.11634.1	1091	M	3	N/A	454.861	692.667	502.667	270.667	0.989994	0.18624	0.346146	0.720699	0.643848	0.407627	182	810	1086	346	662	500	406	266	140
NvecRef.11635.1	2695	M	3	N/A	886.969	941.333	1235.33	624	0.452298	0.095246	-0.408927	0.142473	0.861225	0.000392167	538	884	1402	870	1564	1272	542	664	666
NvecRef.11636.1	777	C	3	N/A	294.425	363.333	224.667	325.333	0.160096	0.896971	0.455331	0.690168	-0.295235	0.780066	224	328	538	342	144	188	56	542	378
NvecRef.11637.1	2289	A	3	N/A	993.466	638	381.333	2113.33	-1.83769	0.00854005	0.769155	0.357003	-2.60685	7.84582e-05	196	784	934	68	464	612	1412	2714	2214
NvecRef.11638.1	1492	C	3	N/A	649.181	961.333	362	730	0.288402	0.448537	1.39532	3.59553e-06	-1.10691	0.000308418	524	972	1388	240	520	326	492	836	862
NvecRef.11639.1	334	N	3	N/A	91.9146	28	187.333	83.3333	-1.72111	0.0144664	-2.78188	2.16985e-05	1.06078	0.137042	8	16	60	112	236	214	40	112	98
NvecRef.1164.1	2146	A	3	N/A	1755.5	2344	382	2185.33	0.180032	0.884504	2.41777	0.00353768	-2.23774	0.00654221	2924	2366	1742	752	182	212	2116	2158	2282
NvecRef.11641.1	1497	M	3	N/A	595.288	989.333	304.667	618.667	0.46272	0.44466	1.57675	0.00160765	-1.11403	0.0308706	322	1138	1508	234	464	216	538	734	584
NvecRef.11644.1	3741	M	3	N/A	1312.4	1515.33	1290	1190.67	0.31827	0.563504	0.16821	0.798748	0.15006	0.792526	1154	1352	2040	1440	1334	1096	692	1330	1550
NvecRef.11646.1	2342	M	3	N/A	648.165	830.667	338.667	880	-0.314819	0.587178	1.12202	0.0173822	-1.43684	0.00131376	282	774	1436	292	350	374	768	844	1028
NvecRef.1165.1	2779	M	3	N/A	7501.86	5054	5920	12610	-1.22092	0.0342669	-0.151223	0.866732	-1.0697	0.0637632	3682	6690	4790	4230	5836	7694	3774	18750	15306
NvecRef.11650.1	1878	N	3	N/A	300.486	34	676	186.667	-2.29011	0.0132173	-3.81335	9.72659e-06	1.52324	0.108942	58	20	24	566	830	632	350	144	66
NvecRef.11651.1	341	N	3	N/A	51.8266	70.6667	31.3333	44	0.77497	0.423938	1.32668	0.143609	-0.551708	0.577715	106	46	60	26	20	48	42	44	46
NvecRef.11652.1	1628	M	3	N/A	418.093	581.333	174	490	0.284262	0.660006	1.72426	0.000395406	-1.44	0.00340652	524	656	564	196	152	174	308	534	628
NvecRef.11656.1	1107	M	3	N/A	299.52	322.667	283.333	304	-0.0112154	0.989419	0.271516	0.661024	-0.282731	0.605641	266	292	410	186	422	242	348	310	254
NvecRef.11657.1	3427	M	3	N/A	2889.95	6338.67	2657.33	1242.67	1.95385	0.0122835	1.04485	0.237062	0.909002	0.286449	578	5366	13072	1248	3528	3196	822	1268	1638
NvecRef.11658.1	3308	A	3	N/A	1101.4	1342	1012	1024	0.357765	0.223504	0.459021	0.110641	-0.101257	0.764634	1028	1452	1546	754	1104	1178	782	1246	1044
NvecRef.11659.1	2445	M	3	N/A	861.191	468	1004	1198.67	-1.37797	0.000319139	-1.11951	0.00475992	-0.258461	0.587494	292	516	596	898	1170	944	596	1408	1592
NvecRef.1166.1	1188	M	3	N/A	1195.38	1722.67	819.333	1083.33	0.57413	0.181986	1.01673	0.0102298	-0.442605	0.309143	1328	1428	2412	850	882	726	1004	1146	1100
NvecRef.11662.1	1538	M	3	N/A	560.361	621.333	707.333	394.667	0.607572	0.139574	-0.0784007	0.902427	0.685972	0.0822528	574	498	792	458	932	732	378	446	360
NvecRef.11663.1	2186	M	3	N/A	810.078	866	1005.33	733.333	0.0937283	0.845331	-0.231386	0.599759	0.325115	0.3916	430	776	1392	580	1364	1072	516	818	866
NvecRef.11667.1	987	M	3	N/A	484.987	281.333	742.667	508	-0.820277	0.0533124	-1.25026	0.00170453	0.429985	0.340769	226	336	282	404	994	830	294	592	638
NvecRef.11668.1	2645	M	3	N/A	1014.03	1220	1097.33	904	0.33157	0.426691	0.138452	0.791085	0.193118	0.653254	702	1128	1830	724	1218	1350	544	882	1286
NvecRef.11669.1	1389	N	3	N/A	456.591	604.667	542.667	253.333	1.18621	5.85588e-05	0.186324	0.656723	0.999883	0.000856235	486	552	776	440	598	590	228	282	250
NvecRef.1167.1	1268	M	3	N/A	3292.43	4638	2731.33	3035.33	0.421722	0.239687	0.701569	0.0359551	-0.279847	0.450801	2150	4716	7048	1970	3298	2926	2906	3294	2906
NvecRef.11670.1	1725	M	3	N/A	747.568	570	836	942.667	-0.688218	0.147283	-0.4003	0.461486	-0.287918	0.582788	488	570	652	400	998	1110	498	1050	1280
NvecRef.11671.1	1552	M	3	N/A	436.64	86.6667	300	908	-3.53188	5.6995e-21	-1.81013	6.28539e-06	-1.72175	8.38332e-06	44	88	128	226	366	308	992	1056	676
NvecRef.11672.1	2147	M	3	N/A	562.535	558	550.667	536	-0.000794	1	0.0207741	0.994459	-0.0215681	0.979123	532	492	650	620	550	482	620	496	492
NvecRef.11674.1	484	N	3	N/A	187.795	118	151.333	292.667	-1.23315	0.0149193	-0.197019	0.792586	-1.03613	0.0418138	138	94	122	110	172	172	232	290	356
NvecRef.11675.1	654	A	3	N/A	179.621	176	17.3333	336	-0.927935	0.132448	3.23397	6.58763e-09	-4.1619	2.11859e-14	156	188	184	24	12	16	288	312	408
NvecRef.11677.1	1555	C	3	mes	536.238	1316	223.333	121.333	3.23027	3.41019e-05	2.14962	0.00941182	1.08065	0.228231	788	1316	1844	438	70	162	64	152	148
NvecRef.11678.1	7868	M	3	N/A	2525.07	1333.33	4474	2186	-0.787609	0.00708402	-1.70219	1.6366e-10	0.914579	0.0011812	764	1618	1618	2790	5560	5072	1622	2884	2052
NvecRef.11679.1	580	M	3	N/A	200.359	283.333	149.333	188.667	0.452739	0.509868	0.856167	0.172763	-0.403428	0.547874	162	300	388	140	236	72	168	230	168
NvecRef.1168.1	2592	M	3	N/A	5987.39	4832.67	7414	6072.67	-0.358665	0.358519	-0.486344	0.200612	0.127679	0.766024	4302	4886	5310	4612	9472	8158	5886	6540	5792
NvecRef.11680.1	615	A	3	N/A	229.659	422.667	188	133.333	1.40755	0.00258578	1.04705	0.0329242	0.360496	0.521453	174	374	720	144	208	212	136	108	156
NvecRef.11681.1	1274	N	3	ten	311.275	0.666667	20.6667	900.667	-9.76589	1.43731e-31	-4.25151	2.79284e-06	-5.51438	7.96664e-48	0	0	2	14	26	22	764	1010	928
NvecRef.11684.1	1208	M	3	N/A	604.768	619.333	424.667	857.333	-0.521246	0.242562	0.610594	0.171963	-1.13184	0.00383957	396	640	822	214	594	466	498	832	1242
NvecRef.11685.1	1943	M	3	N/A	631.409	571.333	938.667	398.667	0.495952	0.480727	-0.506338	0.488538	1.00229	0.100151	662	466	586	548	976	1292	510	424	262
NvecRef.1169.1	1876	M	3	N/A	5161.32	3398.67	7034	5769.33	-0.768622	0.0159831	-0.945966	0.00228225	0.177345	0.643597	2774	3094	4328	4094	8524	8484	3580	6502	7226
NvecRef.11690.1	1480	M	3	N/A	509.601	462	413.333	632	-0.351773	0.567237	0.318181	0.630396	-0.669955	0.207992	538	468	380	346	494	400	486	724	686
NvecRef.11693.1	2631	M	3	N/A	890.025	455.333	1742.67	678	-0.681107	0.13735	-1.93297	9.44267e-07	1.25187	0.00225703	192	520	654	994	2054	2180	366	760	908
NvecRef.11694.1	373	N	1	ten	53.6396	0	0	151.333	-8.94314	8.8174e-10	0	1	-8.95909	8.01868e-10	0	0	0	0	0	0	182	112	160
NvecRef.11695.1	876	A	3	N/A	274.246	216.667	248.667	361.333	-0.708517	0.110552	-0.0589914	0.940553	-0.649526	0.138859	226	188	236	172	310	264	302	394	388
NvecRef.11696.1	1314	A	3	N/A	466.244	332.667	804	328	0.030868	0.967209	-1.13714	0.0110802	1.168	0.00753733	318	250	430	472	902	1038	234	482	268
NvecRef.11697.1	3935	M	3	N/A	1180.06	290.667	2452	1100.67	-1.8901	7.09441e-05	-2.86699	3.31918e-10	0.97689	0.0564336	192	432	248	962	3294	3100	712	1390	1200
NvecRef.117.1	516	M	3	N/A	27828.6	33332	19338.7	30373.3	0.182048	0.718724	0.915489	0.0191344	-0.733441	0.0628803	34178	33392	32426	14660	24382	18974	23528	35894	31698
NvecRef.1170.1	1922	A	3	N/A	5788.3	3943.33	9766	4790.67	-0.391975	0.311903	-1.22112	0.00017642	0.829141	0.0140552	2470	4098	5262	4520	12902	11876	4408	5572	4392
NvecRef.11700.1	2377	M	3	N/A	722.848	666.667	884	682.667	-0.087713	0.864958	-0.39272	0.350156	0.305007	0.453511	486	632	882	740	1236	676	488	766	794
NvecRef.11702.1	4036	A	3	N/A	2069.26	3043.33	2120	1588.67	0.784137	0.0626953	0.456375	0.337888	0.327762	0.483799	1194	3090	4846	1310	2510	2540	910	2048	1808
NvecRef.11703.1	1869	M	3	N/A	674.511	770.667	672.667	662	0.17115	0.659862	0.236069	0.541484	-0.0649185	0.872491	526	814	972	440	692	886	448	874	664
NvecRef.11705.1	1521	A	3	N/A	290.444	251.333	576.667	26.6667	2.98974	0.0111324	-0.79927	0.602182	3.78901	0.000747563	436	150	168	430	708	592	42	0	38
NvecRef.11707.1	1276	M	3	N/A	461.239	283.333	123.333	988.667	-1.72981	0.000832195	1.18323	0.03475	-2.91304	2.82503e-09	234	362	254	140	128	102	626	1494	846
NvecRef.1171.1	3457	M	3	N/A	5890.34	629.333	5377.33	11920	-4.15136	1.05996e-31	-2.98399	1.04969e-16	-1.16737	0.00275166	576	736	576	4778	5948	5406	7974	15476	12310
NvecRef.11710.1	2761	C	3	N/A	878.62	841.333	716	1050.67	-0.0689303	0.948905	0.506305	0.563155	-0.575236	0.462313	1286	600	638	484	838	826	412	1302	1438
NvecRef.11713.1	1468	M	3	N/A	501.351	828	434	339.333	1.06267	0.0114465	0.899727	0.0381295	0.162946	0.759304	396	820	1268	266	594	442	384	342	292
NvecRef.11714.1	1458	A	2	nem	839.372	0	2666.67	163.333	-8.17852	4.85979e-14	-11.8809	5.80826e-29	3.70239	2.38971e-13	0	0	0	1016	3718	3266	184	128	178
NvecRef.11715.1	1151	M	3	N/A	360.697	452	330	351.333	0.298137	0.462534	0.508138	0.179383	-0.210001	0.608795	328	380	648	184	382	424	238	388	428
NvecRef.11716.1	937	N	1	ten	197.705	0	0	562	-10.7273	1.14578e-15	0	1	-10.7432	1.12311e-15	0	0	0	0	0	0	666	612	408
NvecRef.11717.1	1202	M	3	N/A	454.969	458	397.333	586.667	-0.391667	0.398912	0.264459	0.615594	-0.656126	0.11485	310	422	642	212	522	458	294	704	762
NvecRef.11718.1	1097	M	3	N/A	459.447	386	918.667	171.333	0.947524	0.101848	-1.17537	0.036067	2.1229	3.06244e-05	262	308	588	462	1118	1176	242	154	118
NvecRef.11719.1	375	A	3	N/A	76.9452	174.667	35.3333	18	3.00415	0.0145715	2.10381	0.108737	0.90034	0.532488	178	130	216	42	64	0	10	28	16
NvecRef.11721.1	2506	M	3	N/A	997.194	1150	864.667	1144	0.0530863	0.953488	0.529369	0.4495	-0.476282	0.467959	848	1328	1274	392	974	1228	362	1414	1656
NvecRef.11723.1	4676	M	3	N/A	1872.46	1859.33	2638.67	1584	0.0541598	0.950045	-0.628642	0.326772	0.682802	0.248665	528	1870	3180	1972	3420	2524	734	1778	2240
NvecRef.11724.1	1794	M	3	N/A	506.049	574	214	702.667	-0.325163	0.567834	1.52286	0.000637457	-1.84802	1.76464e-05	474	764	484	148	254	240	750	650	708
NvecRef.11726.1	1064	M	3	N/A	481.302	226	416	857.333	-1.79248	0.00037655	-0.702615	0.242427	-1.08986	0.0404812	224	238	216	260	558	430	358	956	1258
NvecRef.11732.1	1236	M	3	N/A	441.945	362	360.667	637.333	-0.918866	0.0689137	0.0863468	0.918575	-1.00521	0.0395707	222	420	444	194	642	246	618	622	672
NvecRef.11733.1	1830	A	3	ten	548.485	150.667	139.333	1358.67	-3.33955	1.96099e-12	-0.0617267	0.955325	-3.27782	5.32356e-12	52	134	266	128	102	188	1116	1296	1664
NvecRef.11734.1	2064	M	3	N/A	817.199	574.667	746.667	1228.67	-1.1026	0.00309754	-0.359954	0.440347	-0.742642	0.0554709	374	656	694	584	916	740	600	1582	1504
NvecRef.11738.1	3643	M	3	N/A	1557.53	1456.67	1815.33	1690.67	-0.250389	0.619356	-0.225676	0.679465	-0.0247124	0.967001	974	1492	1904	826	2160	2460	932	1938	2202
NvecRef.11741.1	1065	M	3	N/A	399.623	486	354	429.333	0.00295466	0.998722	0.42871	0.374168	-0.425755	0.343106	236	444	778	194	354	514	374	456	458
NvecRef.11742.1	1880	M	3	N/A	407.932	496	224.667	515.333	-0.230189	0.700429	1.17193	0.0117547	-1.40212	0.00164417	312	502	674	124	258	292	654	460	432
NvecRef.11745.1	2611	M	3	N/A	823.067	1059.33	613.333	894.667	0.144834	0.667552	0.781162	0.00243731	-0.636329	0.0147266	630	1110	1438	456	820	564	686	1054	944
NvecRef.11746.1	591	N	3	N/A	178.071	176.667	132	228	-0.486246	0.415815	0.31538	0.647089	-0.801626	0.135521	126	128	276	150	134	112	214	230	240
NvecRef.11747.1	1300	M	3	N/A	420.708	338.667	582	349.333	-0.0581596	0.930198	-0.719107	0.117084	0.660947	0.138551	332	256	428	510	566	670	302	384	362
NvecRef.11748.1	1514	M	3	N/A	502.024	429.333	606.667	500	-0.424291	0.477572	-0.477049	0.432888	0.0527579	0.93874	256	436	596	390	750	680	700	432	368
NvecRef.1175.1	1223	A	3	N/A	2150.82	1508.67	2888.67	2007.33	-0.491683	0.389839	-0.850056	0.1085	0.358373	0.534706	1372	1492	1662	2442	3614	2610	2630	1784	1608
NvecRef.11750.1	1196	M	3	N/A	531.728	707.333	409.333	544	0.204275	0.674145	0.765793	0.0521362	-0.561518	0.160036	344	810	968	264	442	522	560	570	502
NvecRef.11751.1	1101	M	3	ten	203.515	72	81.3333	475.333	-2.84728	0.00474488	-0.229265	0.892108	-2.61802	0.00912654	2	82	132	16	116	112	426	626	374
NvecRef.11752.1	1754	M	3	N/A	513.181	766	374	392	0.94713	0.0289605	1.15977	0.005978	-0.212643	0.684007	746	758	794	248	434	440	394	462	320
NvecRef.11753.1	1671	M	3	N/A	439.681	625.333	374	389.333	0.541453	0.204489	0.622965	0.143742	-0.0815127	0.875993	290	642	944	352	386	384	264	438	466
NvecRef.11754.1	706	A	3	N/A	236.673	226	330	160.667	0.452819	0.367765	-0.446293	0.389249	0.899112	0.040586	208	232	238	254	380	356	164	140	178
NvecRef.11755.1	3770	M	3	N/A	1015.53	501.333	1885.33	803.333	-0.742261	0.0694317	-1.80818	5.17332e-07	1.06592	0.00484743	366	560	578	1164	2566	1926	770	1070	570
NvecRef.11757.1	1044	M	3	N/A	555.615	403.333	374	966	-1.22195	0.0183835	0.215249	0.774661	-1.4372	0.00395165	320	384	506	192	446	484	400	940	1558
NvecRef.1176.1	2392	M	3	N/A	7704.05	5944.67	8745.33	9468	-0.601371	0.285953	-0.411925	0.514254	-0.189445	0.76513	5224	6114	6496	4782	9288	12166	3920	9846	14638
NvecRef.11760.1	6482	M	3	N/A	3685.71	5017.33	3692.67	3616.67	0.283111	0.727651	0.328463	0.702067	-0.045352	0.959532	1224	4830	8998	2036	5032	4010	1378	4362	5110
NvecRef.11761.1	1180	M	3	N/A	458.716	478.667	385.333	565.333	-0.220777	0.719988	0.369647	0.536678	-0.590424	0.24585	384	442	610	256	344	556	256	684	756
NvecRef.11762.1	1549	M	3	N/A	551.997	452	691.333	579.333	-0.461024	0.172115	-0.662351	0.0393601	0.201327	0.585087	264	404	688	562	698	814	396	710	632
NvecRef.11763.1	683	M	3	N/A	437.356	457.333	187.333	738	-0.680965	0.27345	1.28644	0.0239824	-1.96741	0.000187355	280	524	568	128	224	210	230	798	1186
NvecRef.11764.1	1141	A	3	N/A	302.51	136.667	222	532.667	-1.80244	0.0040411	-0.413326	0.627161	-1.38911	0.0298295	202	86	122	136	274	256	530	612	456
NvecRef.11765.1	1559	M	3	N/A	678.69	374	1325.33	457.333	-0.247049	0.728969	-1.72677	0.000950052	1.47972	0.00478384	242	514	366	868	1374	1734	172	750	450
NvecRef.11766.1	834	M	3	N/A	270.013	402	182	276	0.20286	0.822461	0.945835	0.191213	-0.742975	0.297245	100	394	712	146	196	204	360	280	188
NvecRef.11769.1	1540	A	3	N/A	552.618	795.333	51.3333	818	0.0874445	0.932207	3.84132	3.36266e-10	-3.75388	8.00163e-10	788	880	718	68	48	38	298	1304	852
NvecRef.1177.1	819	M	3	N/A	1617.12	1594.67	1727.33	1490	0.0956792	0.884703	0.029579	0.981071	0.0661002	0.914377	1698	1480	1606	1256	1874	2052	1600	1414	1456
NvecRef.11770.1	1616	M	3	N/A	607.867	800.667	876	295.333	1.07042	0.102406	-0.205721	0.824906	1.27614	0.0412866	286	720	1396	526	1156	946	450	214	222
NvecRef.11771.1	2022	M	3	N/A	489.313	927.333	204	341.333	1.40088	0.0619234	1.9846	0.00545589	-0.583721	0.485144	728	966	1088	318	220	74	186	364	474
NvecRef.11772.1	3088	C	3	N/A	802.345	703.333	628.667	1108	-0.617441	0.142201	0.288702	0.567699	-0.906143	0.0201001	712	560	838	412	694	780	774	1306	1244
NvecRef.11776.1	2597	M	3	N/A	938.475	1144	1251.33	596	0.781301	0.010762	-0.181249	0.661387	0.96255	0.00103401	586	1036	1810	894	1402	1458	490	742	556
NvecRef.11777.1	401	N	3	N/A	69.9672	67.3333	47.3333	72.6667	-0.00438563	1	0.487259	0.789893	-0.491645	0.75273	110	42	50	82	2	58	100	86	32
NvecRef.11778.1	1726	M	3	N/A	679.643	756	433.333	906	-0.221396	0.692206	0.86262	0.0568984	-1.08402	0.0109057	566	964	738	326	486	488	442	1248	1028
NvecRef.11779.1	1544	M	3	N/A	885.4	1836	760.667	457.333	1.57371	0.033356	1.04738	0.19424	0.526327	0.535646	240	1518	3750	458	998	826	496	388	488
NvecRef.11780.1	2158	M	3	N/A	740.177	632	1067.33	670.667	-0.211737	0.608355	-0.777316	0.0193823	0.565579	0.0956944	304	624	968	662	1314	1226	430	784	798
NvecRef.11783.1	1825	M	3	N/A	1644.01	4700.67	306	929.333	1.87877	0.0355454	3.37887	4.14105e-05	-1.5001	0.0979896	314	3494	10294	360	214	344	734	966	1088
NvecRef.11784.1	2093	M	3	N/A	572.614	692	621.333	428	0.687493	0.127309	0.321442	0.550219	0.366051	0.447452	696	632	748	350	790	724	406	496	382
NvecRef.11785.1	2859	M	3	nem	997.294	250.667	2744	208.667	0.106299	0.888969	-3.47055	4.03399e-14	3.57685	6.28938e-15	84	296	372	1826	2840	3566	144	336	146
NvecRef.11786.1	2447	M	3	N/A	553.552	626.667	250	792	-0.270663	0.657715	1.39671	0.00301399	-1.66737	0.000236792	596	660	624	208	244	298	428	780	1168
NvecRef.11788.1	596	M	3	N/A	160.638	182	216.667	106.667	0.596168	0.277505	-0.236786	0.730721	0.832954	0.100494	112	166	268	128	196	326	118	94	108
NvecRef.11789.1	5906	M	3	N/A	2157.88	2182	2322	2190.67	-0.0821006	0.809573	-0.0686883	0.860028	-0.0134123	0.971523	1536	2016	2994	1640	2424	2902	1738	2676	2158
NvecRef.1179.1	3045	M	3	N/A	7105.16	661.333	12675.3	8588.67	-3.66343	2.34774e-28	-4.08724	2.58422e-35	0.423818	0.306095	620	740	624	8826	16686	12514	7904	9024	8838
NvecRef.11790.1	1479	M	3	N/A	617.382	786.667	834.667	336	1.00763	0.0145294	-0.118701	0.853081	1.12633	0.00477568	390	808	1162	572	996	936	396	328	284
NvecRef.11791.1	1996	M	3	N/A	800.15	749.333	942	812	-0.232349	0.500898	-0.305613	0.368743	0.0732634	0.844829	480	686	1082	608	1320	898	704	828	904
NvecRef.11792.1	1278	A	3	ten	240.882	4.66667	21.3333	678.667	-6.85487	8.00521e-12	-1.9038	0.121156	-4.95108	4.75577e-07	0	6	8	0	34	30	664	626	746
NvecRef.11793.1	4673	M	3	nem	2355.04	930	5936.67	925.333	0.101484	0.918888	-2.41988	0.000106418	2.52136	4.12723e-05	782	1090	918	2360	7504	7946	224	1078	1474
NvecRef.11795.1	1179	A	3	N/A	375.73	486	436.667	233.333	0.811636	0.257266	0.139869	0.894641	0.671767	0.347537	348	342	768	338	564	408	362	228	110
NvecRef.11796.1	3012	M	3	N/A	1316.96	1608.67	1920.67	756	0.853546	0.0466507	-0.341763	0.513138	1.19531	0.00295475	566	1536	2724	1248	2452	2062	664	806	798
NvecRef.11798.1	1886	M	3	N/A	513.849	609.333	434.667	513.333	0.13094	0.805379	0.472859	0.287943	-0.341919	0.436226	436	590	802	386	504	414	550	564	426
NvecRef.118.1	703	M	3	N/A	24428.1	20596.7	26680	23386.7	-0.0565664	0.952921	-0.143932	0.882683	0.0873656	0.915231	29942	16582	15266	22912	28046	29082	23674	23898	22588
NvecRef.11800.1	1275	M	3	N/A	371.634	371.333	460	285.333	0.268869	0.694507	-0.258736	0.72868	0.527605	0.370234	338	280	496	380	492	508	352	190	314
NvecRef.11801.1	1506	A	3	N/A	677.1	667.333	504.667	988	-0.646202	0.170865	0.438153	0.404635	-1.08436	0.0114658	322	780	900	226	624	664	558	1308	1098
NvecRef.11802.1	1563	M	3	N/A	560.016	498.667	493.333	718	-0.541189	0.137421	0.138342	0.781432	-0.679531	0.0488328	434	500	562	286	584	610	592	736	826
NvecRef.11803.1	324	N	2	ten	26.3922	3.33333	0	74.6667	-4.27067	0.000593374	3.04886	0.0839351	-7.31953	8.98839e-07	2	0	8	0	0	0	72	112	40
NvecRef.11804.1	6410	M	3	N/A	1597.94	1540.67	2337.33	1118.67	0.323837	0.337309	-0.673685	0.0250253	0.997522	0.000360339	850	1390	2382	2026	2650	2336	878	1306	1172
NvecRef.11805.1	3048	M	3	N/A	882.238	756.667	1066.67	904.667	-0.286637	0.367987	-0.466846	0.11736	0.180209	0.582424	568	742	960	848	1258	1094	590	1104	1020
NvecRef.11806.1	1029	M	3	N/A	859.05	1421.33	924.667	601.333	0.929236	0.254003	0.461288	0.636743	0.467947	0.592687	168	1350	2746	446	1262	1066	366	686	752
NvecRef.11807.1	2511	M	3	N/A	764.199	684	790	865.333	-0.32348	0.416512	-0.132112	0.79235	-0.191368	0.641171	616	618	818	612	918	840	560	1004	1032
NvecRef.1181.1	1716	M	3	mes	645.298	1914.67	24	2.66667	8.653	4.22831e-17	5.65542	1.25925e-08	2.99758	0.00915337	1502	2250	1992	50	10	12	0	0	8
NvecRef.11811.1	1802	M	3	N/A	714.311	857.333	1259.33	226.667	1.82885	2.74819e-06	-0.505997	0.295405	2.33484	8.55931e-10	510	762	1300	608	1706	1464	114	318	248
NvecRef.11812.1	2672	M	3	N/A	1072.19	2458.67	324.667	837.333	1.1652	0.140096	2.53543	0.000322669	-1.37023	0.0698746	326	2452	4598	354	300	320	910	894	708
NvecRef.11813.1	1856	M	3	ten	964.86	331.333	44	2634	-2.96295	6.42688e-06	2.69108	7.78999e-05	-5.65403	5.38486e-19	98	588	308	48	28	56	1154	3018	3730
NvecRef.11814.1	563	N	3	N/A	155.999	158.667	63.3333	222	-0.224969	0.842761	1.54117	0.0688976	-1.76614	0.0282283	268	112	96	52	42	96	140	258	268
NvecRef.11815.1	976	N	3	N/A	216.899	0.666667	534.667	120	-6.80462	1.45342e-13	-8.78737	3.32536e-22	1.98275	0.000965491	0	0	2	502	642	460	148	80	132
NvecRef.11819.1	3037	M	3	N/A	1393.38	1424	1270	1735.33	-0.335407	0.464531	0.18139	0.740941	-0.516798	0.210602	918	1198	2156	794	1678	1338	830	2236	2140
NvecRef.1182.1	648	M	2	mes	1843.36	5288.67	71.3333	0	12.44	3.93005e-26	5.73252	1.73321e-10	6.70744	4.30492e-08	4542	7322	4002	128	10	76	0	0	0
NvecRef.11820.1	1265	M	3	N/A	555.938	520	714.667	557.333	-0.196569	0.728758	-0.463795	0.363921	0.267226	0.60383	260	502	798	402	824	918	274	634	764
NvecRef.11822.1	1601	M	3	N/A	672.556	432	500.667	1179.33	-1.42218	0.00727229	-0.180202	0.823266	-1.24198	0.0194053	276	516	504	348	472	682	432	1212	1894
NvecRef.11824.1	1221	M	3	N/A	483.437	292	510.667	680	-1.07973	0.0614082	-0.593454	0.368827	-0.486276	0.441576	348	240	288	314	544	674	360	658	1022
NvecRef.11825.1	1506	C	3	N/A	548.722	611.333	719.333	389.333	0.351661	0.619815	-0.328422	0.666356	0.680083	0.264434	274	512	1048	550	804	804	552	366	250
NvecRef.11827.1	1927	C	3	N/A	569.756	591.333	704	460	0.293585	0.538346	-0.233437	0.656191	0.527021	0.205849	454	516	804	554	696	862	394	644	342
NvecRef.11828.1	1407	M	3	N/A	762.499	995.333	1095.33	394.667	1.06982	0.040336	-0.131877	0.870668	1.20169	0.0170597	422	1030	1534	488	1436	1362	482	336	366
NvecRef.11829.1	1264	N	3	N/A	607.96	298.667	721.333	920	-1.5673	0.0023096	-1.11225	0.042271	-0.455047	0.449579	234	312	350	292	728	1144	418	1270	1072
NvecRef.1183.1	940	E	3	N/A	1685.2	2697.33	1436.67	852	1.67363	0.000118194	0.964238	0.0428764	0.709391	0.142767	2678	2680	2734	1428	1816	1066	668	920	968
NvecRef.11830.1	1722	M	3	N/A	630.152	936.667	650	415.333	0.963121	0.0143073	0.407016	0.383851	0.556105	0.182699	438	808	1564	574	754	622	390	448	408
NvecRef.11831.1	2139	M	3	N/A	603.58	588.667	738.667	535.333	0.052834	0.917976	-0.241962	0.581201	0.294796	0.445676	454	590	722	464	1014	738	538	514	554
NvecRef.11832.1	838	M	3	N/A	224.458	187.333	174	302.667	-0.628136	0.327102	0.264838	0.741784	-0.892974	0.130582	212	180	170	138	258	126	266	266	376
NvecRef.11833.1	1907	M	3	N/A	599.35	915.333	558.667	386.667	1.04506	0.0209455	0.714758	0.143609	0.330303	0.529249	600	830	1316	390	734	552	500	332	328
NvecRef.11834.1	1137	C	3	N/A	505.274	6	744	872.667	-6.75028	3.00424e-16	-6.47747	5.60382e-15	-0.272814	0.808184	0	16	2	428	934	870	310	1280	1028
NvecRef.11836.1	1576	A	3	N/A	342.072	591.333	82	272.667	1.29812	0.0994541	3.06783	1.25965e-05	-1.76971	0.0176136	978	292	504	44	74	128	164	320	334
NvecRef.11837.1	1149	M	3	N/A	401.115	397.333	416.667	426.667	-0.165167	0.69339	0.0210237	0.981428	-0.186191	0.632106	284	456	452	242	550	458	378	492	410
NvecRef.11840.1	1052	A	3	N/A	228.618	83.3333	566.667	39.3333	0.898842	0.608784	-2.52965	0.0878591	3.42849	0.0127356	12	182	56	634	562	504	0	4	114
NvecRef.11841.1	721	M	3	N/A	167.166	233.333	214.667	85.3333	1.14284	0.137917	0.119003	0.925129	1.02384	0.17967	118	228	354	126	354	164	134	86	36
NvecRef.11842.1	3448	M	3	N/A	1227.95	1268	1396	1210	-0.0183051	0.967982	-0.154597	0.67819	0.136292	0.682458	748	1210	1846	1004	1648	1536	766	1598	1266
NvecRef.11843.1	483	N	3	ten	203.198	13.3333	7.33333	604.667	-5.10449	2.3764e-06	0.493362	0.778003	-5.59785	2.06792e-07	2	28	10	14	0	8	270	442	1102
NvecRef.11846.1	635	M	3	N/A	205.898	239.333	107.333	264	-0.145156	0.872758	1.04165	0.125484	-1.18681	0.0640454	212	216	290	154	90	78	204	364	224
NvecRef.11847.1	2660	M	3	N/A	1085.65	1180	1134	1148.67	-0.186253	0.744081	-0.02049	0.990283	-0.165763	0.759827	400	1234	1906	710	1390	1302	1064	1238	1144
NvecRef.11848.1	643	M	3	N/A	222.444	244.667	146.667	300	-0.330027	0.478954	0.757655	0.0679502	-1.08768	0.00435379	172	238	324	108	190	142	170	314	416
NvecRef.1185.1	1991	M	3	N/A	3354.81	5870.67	2440.67	2496.67	1.01942	0.0126986	1.09977	0.0066992	-0.0803468	0.884064	2384	5178	10050	2242	2356	2724	2042	2836	2612
NvecRef.11850.1	1371	M	3	N/A	567.302	661.333	389.333	753.333	-0.276424	0.549337	0.761765	0.0530243	-1.03819	0.00454998	378	586	1020	236	560	372	420	916	924
NvecRef.11851.1	725	A	1	mes	176.971	525.333	0	0	10.5589	3.89685e-15	10.63	1.89314e-15	0	1	438	640	498	0	0	0	0	0	0
NvecRef.11852.1	1322	M	3	N/A	463.239	689.333	444.667	322	0.896533	0.0463568	0.566281	0.254971	0.330251	0.51741	364	654	1050	366	624	344	350	334	282
NvecRef.11854.1	1697	M	3	N/A	523.955	275.333	719.333	567.333	-0.793302	0.289459	-1.12197	0.119211	0.328672	0.685949	422	214	190	650	708	800	324	788	590
NvecRef.11855.1	3037	M	3	N/A	936.287	1350.67	756	791.333	0.652904	0.177622	0.924553	0.0460816	-0.271649	0.612102	1098	972	1982	388	1100	780	818	646	910
NvecRef.11857.1	2220	A	3	nem	874.526	245.333	2222	270.667	-0.238303	0.786203	-2.94901	7.03296e-07	2.71071	5.28324e-06	250	238	248	1498	2850	2318	442	222	148
NvecRef.11859.1	1202	M	3	N/A	357.988	292	248.667	550	-0.894569	0.0256164	0.308473	0.542008	-1.20304	0.00152795	236	348	292	192	320	234	358	586	706
NvecRef.1186.1	519	M	3	N/A	1653.11	3244.67	1108	1071.33	1.26501	0.0359521	1.26968	0.0367523	-0.00466416	0.998354	1028	2306	6400	1212	1248	864	1112	958	1144
NvecRef.11860.1	984	M	3	N/A	337.81	432.667	371.333	274.667	0.424269	0.408734	0.0975493	0.892341	0.32672	0.524869	164	394	740	290	390	434	252	278	294
NvecRef.11861.1	1316	N	3	N/A	424.242	320	621.333	350.667	-0.0231617	0.978199	-0.786172	0.149533	0.76301	0.145504	352	330	278	462	620	782	210	482	360
NvecRef.11862.1	2161	M	3	N/A	1298.75	947.333	1516	1715.33	-0.881961	0.122217	-0.647114	0.296153	-0.234848	0.722468	500	1046	1296	850	1826	1872	556	1932	2658
NvecRef.11863.1	1423	C	3	N/A	395.149	404.667	361.333	405.333	-0.0196234	0.981385	0.221001	0.747779	-0.240624	0.682073	380	416	418	334	352	398	412	506	298
NvecRef.11864.1	993	M	3	N/A	383.341	677.333	244	256.667	1.18669	0.0297832	1.38552	0.00968361	-0.198826	0.770534	460	536	1036	230	248	254	326	162	282
NvecRef.11865.1	1345	M	3	N/A	404.289	382	496	406.667	-0.163834	0.765656	-0.365141	0.469478	0.201307	0.686422	234	344	568	328	710	450	220	426	574
NvecRef.11866.1	1851	M	3	N/A	655.507	576	787.333	760	-0.574347	0.298908	-0.524438	0.367481	-0.0499083	0.941241	204	506	1018	476	1124	762	434	810	1036
NvecRef.11868.1	3708	M	3	N/A	1493.5	1382.67	1754	1565.33	-0.173591	0.724334	-0.258113	0.598319	0.0845219	0.864964	996	1544	1608	1040	2048	2174	824	2276	1596
NvecRef.11869.1	1232	M	3	N/A	392.857	496.667	410	313.333	0.579461	0.0815413	0.353892	0.341723	0.22557	0.54659	378	464	648	242	550	438	292	324	324
NvecRef.1187.1	1562	A	3	N/A	4365.18	4387.33	5088.67	4001.33	0.141764	0.772436	-0.0528486	0.937386	0.194613	0.658183	4068	4296	4798	2646	6046	6574	3126	4472	4406
NvecRef.11870.1	2853	M	3	mes	6002.88	19969.3	686	1942.67	2.75987	0.0160889	4.09185	0.000165927	-1.33199	0.285305	126	15656	44126	782	848	428	1130	1868	2830
NvecRef.11872.1	1453	M	3	N/A	333.822	532.667	278	226.667	0.953833	0.15745	0.83479	0.23855	0.119043	0.887856	288	474	836	254	410	170	328	194	158
NvecRef.11873.1	1928	A	3	mes	388.311	792.667	187.333	85.3333	3.14465	1.29545e-05	2.30219	0.00224528	0.84246	0.325165	1202	536	640	100	170	292	126	54	76
NvecRef.11876.1	1821	M	3	N/A	946.108	1692	690	772.667	0.860697	0.171423	1.15283	0.0578373	-0.292135	0.681058	382	1726	2968	428	1080	562	592	824	902
NvecRef.11878.1	1529	M	3	N/A	759.652	845.333	576.667	1038	-0.512972	0.433479	0.484943	0.483853	-0.997915	0.0821289	228	872	1436	262	822	646	748	966	1400
NvecRef.11879.1	2415	N	2	nem	526.054	12	1612.67	0	4.31651	0.0013058	-7.01785	1.05355e-20	11.3344	6.05537e-21	0	12	24	1476	1914	1448	0	0	0
NvecRef.1188.1	1619	M	3	N/A	3935.44	5262.67	3145.33	3650.67	0.451714	0.110737	0.792006	0.00238609	-0.340292	0.23762	4108	4804	6876	2236	3916	3284	3304	3606	4042
NvecRef.11881.1	2025	M	3	ten	655.07	363.333	250	1402.67	-2.08989	9.06953e-10	0.446408	0.317568	-2.53629	6.88321e-14	142	404	544	198	284	268	1018	1614	1576
NvecRef.11883.1	2019	M	3	N/A	557.777	320	646.667	694.667	-1.0221	0.11161	-0.774365	0.263694	-0.247733	0.742495	438	190	332	422	622	896	710	738	636
NvecRef.11884.1	707	N	3	N/A	246.101	27.3333	298.667	416	-3.62723	5.98907e-08	-3.04725	9.17952e-06	-0.579987	0.484829	42	30	10	218	378	300	370	400	478
NvecRef.11885.1	2218	M	3	N/A	619.01	73.3333	1082	750.667	-3.04374	4.61974e-05	-3.32972	7.43419e-06	0.285976	0.776103	130	58	32	518	1246	1482	866	572	814
NvecRef.11886.1	2753	C	1	ten	720.681	0	0	2230.67	-12.4142	8.12222e-23	0	1	-12.4307	8.2108e-23	0	0	0	0	0	0	1018	2402	3272
NvecRef.11887.1	779	M	3	N/A	159.216	130.667	264.667	97.3333	0.19516	0.83745	-0.942542	0.208718	1.1377	0.101402	94	114	184	170	384	240	162	66	64
NvecRef.11889.1	837	M	3	N/A	218.714	342.667	132.667	182.667	0.744177	0.554383	1.2519	0.28843	-0.507722	0.68466	226	436	366	132	130	136	224	316	8
NvecRef.1189.1	1882	M	3	N/A	5125.16	5939.33	6174.67	3848	0.491187	0.125488	-0.0237195	0.975238	0.514907	0.097867	4046	5504	8268	4042	7664	6818	4006	3640	3898
NvecRef.11891.1	653	M	3	N/A	203.101	67.3333	174.667	354.667	-2.36279	8.54223e-05	-1.45836	0.0254558	-0.904429	0.177112	58	56	88	258	140	126	260	386	418
NvecRef.11892.1	1453	M	3	N/A	538.087	540	576	582.667	-0.209775	0.548742	-0.111582	0.79009	-0.0981934	0.78655	292	552	776	402	698	628	378	692	678
NvecRef.11894.1	1287	M	3	N/A	588.481	1127.33	486.667	345.333	1.43054	0.0027478	1.10108	0.0277077	0.329455	0.571023	346	1046	1990	286	644	530	314	346	376
NvecRef.11896.1	1785	C	3	N/A	1959.77	4933.33	883.333	1182	1.731	0.050974	2.16469	0.0118729	-0.433691	0.67907	432	4340	10028	572	1190	888	328	1288	1930
NvecRef.11897.1	2854	M	3	N/A	704.474	586.667	762.667	822.667	-0.559379	0.0274176	-0.333317	0.238889	-0.226061	0.422625	422	586	752	536	1006	746	692	900	876
NvecRef.119.1	1164	M	3	N/A	61353.6	67500.7	51733.3	63980.7	0.126622	0.831656	0.570585	0.23287	-0.443963	0.343608	74130	64554	63818	32544	68198	54458	56106	72182	63654
NvecRef.1190.1	1321	M	3	N/A	3628.82	2236	2849.33	6131.33	-1.34916	0.0619326	-0.1845	0.867774	-1.16466	0.106797	2424	1338	2946	1526	2640	4382	2774	3428	12192
NvecRef.11903.1	2188	C	3	N/A	640.545	1403.33	553.333	37.3333	4.97555	3.00827e-07	1.43819	0.225891	3.53736	0.000442225	1364	964	1882	200	896	564	0	80	32
NvecRef.11904.1	1748	A	3	N/A	550.583	158	1165.33	375.333	-1.19749	0.0219479	-2.72608	5.88206e-09	1.52859	0.00191036	136	222	116	912	1264	1320	280	310	536
NvecRef.11905.1	1810	M	3	N/A	532.33	815.333	330	466.667	0.662919	0.174676	1.33705	0.00244618	-0.674133	0.157884	594	844	1008	226	350	414	586	472	342
NvecRef.11906.1	1604	M	3	N/A	596.304	997.333	525.333	496	0.693642	0.420491	0.712929	0.424186	-0.0192874	0.986808	120	940	1932	338	684	554	316	448	724
NvecRef.11907.1	526	N	3	N/A	326.753	327.333	487.333	290	0.0647876	0.958858	-0.569854	0.565848	0.634641	0.475537	112	300	570	164	592	706	80	588	202
NvecRef.11909.1	814	N	3	N/A	281.992	398.667	80.6667	350	0.369411	0.65822	2.47271	7.40559e-05	-2.1033	0.000839355	480	450	266	52	100	90	132	446	472
NvecRef.1191.1	2052	A	3	N/A	2176.11	1456	1686	3346.67	-1.16111	0.00312272	-0.0908539	0.890737	-1.07026	0.00627618	1456	1536	1376	1328	1712	2018	2918	3746	3376
NvecRef.11910.1	1602	A	3	N/A	443.657	554.667	359.333	370.667	0.69732	0.328881	0.886236	0.2069	-0.188916	0.816678	790	434	440	204	334	540	328	378	406
NvecRef.11911.1	2297	M	3	N/A	750.79	1090	1022	312.667	1.4033	0.0316451	-0.0447113	0.97944	1.44801	0.0233973	370	946	1954	786	1252	1028	488	206	244
NvecRef.11912.1	1238	M	3	N/A	665.825	454	154.667	1482	-1.48553	0.0785149	1.72546	0.0389386	-3.211	1.93844e-05	460	502	400	68	298	98	264	1640	2542
NvecRef.11915.1	820	M	3	N/A	316.995	530	294	186	1.28478	0.00885542	0.839956	0.11354	0.444828	0.429571	254	596	740	162	326	394	226	196	136
NvecRef.11917.1	1816	N	3	nem	492.2	26	1333.33	189.333	-2.39233	0.0162826	-4.93707	4.77098e-08	2.54474	0.00797124	58	2	18	956	1652	1392	160	212	196
NvecRef.11918.1	986	A	3	N/A	527.075	636.667	576.667	489.333	0.339372	0.606254	0.170513	0.830357	0.16886	0.80277	338	722	850	304	654	772	170	684	614
NvecRef.11919.1	1868	C	3	N/A	605.1	752.667	824	291.333	1.15717	0.020588	-0.252347	0.714955	1.40952	0.00321295	426	632	1200	840	660	972	326	322	226
NvecRef.1192.1	681	M	3	N/A	2186.29	4084	1588	1462	1.23822	0.00326365	1.24158	0.00327012	-0.0033664	0.998354	1746	3112	7394	1164	2008	1592	1302	1246	1838
NvecRef.11920.1	2675	M	3	N/A	975.699	1192	968.667	867.333	0.39262	0.0869006	0.340332	0.154247	0.0522875	0.855724	870	1132	1574	668	1168	1070	672	936	994
NvecRef.11922.1	1040	M	3	N/A	466.996	691.333	484	346.667	0.796618	0.107235	0.527299	0.335563	0.269318	0.631859	300	704	1070	200	724	528	318	408	314
NvecRef.11923.1	933	C	3	mes	188.147	486.667	25.3333	24	3.88013	0.00708402	3.87865	0.00727874	0.0014882	1	550	496	414	12	46	18	0	0	72
NvecRef.11924.1	2311	M	3	N/A	538.268	403.333	790	382.667	0.030324	0.976878	-0.83637	0.230819	0.866694	0.187448	462	340	408	722	794	854	550	306	292
NvecRef.11925.1	592	M	3	N/A	318.008	540	330.667	190.667	1.15239	0.0743782	0.60602	0.416078	0.54637	0.43715	142	486	992	162	474	356	224	168	180
NvecRef.11927.1	1795	A	3	N/A	455.173	356	216.667	851.333	-1.20404	0.0280898	0.838146	0.159582	-2.04218	5.38108e-05	246	482	340	98	270	282	360	990	1204
NvecRef.11928.1	3202	C	3	nem	1351.3	432.667	3410	686	-0.768994	0.367531	-2.84228	4.63417e-05	2.07328	0.00378473	96	732	470	1216	4578	4436	470	1208	380
NvecRef.11931.1	1848	M	3	N/A	612.578	736.667	875.333	332.667	0.973209	0.0139442	-0.31419	0.527731	1.2874	0.000607427	372	682	1156	690	1072	864	298	454	246
NvecRef.11932.1	861	M	3	N/A	190.494	168.667	162	211.333	-0.224845	0.845331	-0.0366336	0.990987	-0.188211	0.860278	186	166	154	294	110	82	140	254	240
NvecRef.11933.1	850	M	3	ten	456.774	16	68	1353.33	-5.68294	8.02367e-10	-1.80109	0.102716	-3.88185	4.0841e-05	30	4	14	94	22	88	350	1536	2174
NvecRef.11935.1	552	A	3	N/A	122.214	70	30.6667	242	-1.66305	0.0744381	1.4027	0.157506	-3.06576	0.000318634	100	48	62	12	14	66	324	192	210
NvecRef.11936.1	3256	C	3	ten	966.163	149.333	236	2616.67	-3.89275	0.000759846	-0.489277	0.781391	-3.40347	0.00347436	8	286	154	4	446	258	1766	4414	1670
NvecRef.11937.1	2071	M	3	N/A	932.608	1133.33	684.667	1184	-0.168142	0.802486	0.678075	0.21863	-0.846217	0.0950373	456	1306	1638	402	636	1016	576	1570	1406
NvecRef.11938.1	1419	A	3	N/A	405.639	448	314.667	432.667	0.151216	0.851355	0.729954	0.256004	-0.578738	0.355332	536	488	320	198	392	354	372	588	338
NvecRef.11939.1	2272	M	3	nem	1010.32	382	2544	353.333	0.106022	0.910727	-2.62413	8.93876e-06	2.73015	2.86734e-06	204	512	430	1448	2736	3448	94	348	618
NvecRef.1194.1	1920	M	3	N/A	4164.5	6205.33	3802.67	2448.67	1.18989	0.025913	0.713767	0.229497	0.476123	0.425087	5052	6238	7326	3500	4218	3690	3298	1494	2554
NvecRef.11940.1	2415	M	3	N/A	705.577	873.333	900.667	386.667	1.09536	0.0128968	0.0299335	0.979855	1.06543	0.0143373	744	818	1058	624	814	1264	412	456	292
NvecRef.11941.1	2691	C	3	N/A	1550.3	1242.67	1070	2599.33	-1.03868	0.0590954	0.302542	0.676059	-1.34122	0.00995633	860	1316	1552	510	1118	1582	946	2944	3908
NvecRef.11942.1	2317	M	3	N/A	585.937	736.667	831.333	266.667	1.26149	0.00369087	-0.186125	0.771605	1.44761	0.000595012	486	596	1128	608	922	964	336	234	230
NvecRef.11943.1	1901	M	3	N/A	620.861	848.667	727.333	424	0.780816	0.0904846	0.113297	0.871049	0.667519	0.147484	354	706	1486	568	1024	590	358	438	476
NvecRef.11944.1	5397	M	3	N/A	2696.49	2980	2608.67	3177.33	-0.222869	0.780699	0.132639	0.891167	-0.355508	0.615225	768	4088	4084	1582	3766	2478	1434	3614	4484
NvecRef.11946.1	1771	M	3	N/A	856.441	802.667	1044.67	932	-0.407886	0.539031	-0.456389	0.500693	0.0485024	0.949127	306	606	1496	612	1436	1086	552	734	1510
NvecRef.11947.1	3592	C	3	mes	740.069	2026.67	228.667	7.33333	7.75401	5.26877e-25	2.96532	8.45386e-05	4.78869	6.00863e-10	1434	2398	2248	268	178	240	0	4	18
NvecRef.11948.1	2313	A	3	N/A	494.238	482.667	694.667	302	0.48432	0.586237	-0.410575	0.671961	0.894895	0.245782	438	462	548	516	1000	568	550	172	184
NvecRef.1195.1	3432	M	3	N/A	12841.6	10062	9283.33	20819.3	-0.97878	0.0622717	0.231544	0.748098	-1.21032	0.0153721	8046	11570	10570	5410	10964	11476	7760	22128	32570
NvecRef.11950.1	3024	C	3	nem	863.242	83.3333	2331.33	285.333	-1.96424	0.00227082	-4.71284	8.25353e-16	2.7486	5.36679e-06	48	72	130	1732	2750	2512	430	326	100
NvecRef.11951.1	1666	A	3	N/A	353.032	289.333	19.3333	733.333	-1.20676	0.28909	3.65718	0.000186729	-4.86394	2.23777e-07	326	216	326	20	0	38	570	878	752
NvecRef.11952.1	1376	M	3	N/A	665.421	744.667	706.667	674	-0.0219814	0.977582	-0.0585307	0.948002	0.0365494	0.955442	290	678	1266	602	796	722	386	696	940
NvecRef.11953.1	1077	M	3	N/A	490.81	656	454.667	461.333	0.31923	0.454002	0.467012	0.254731	-0.147781	0.742207	300	568	1100	298	596	470	386	514	484
NvecRef.11954.1	920	N	3	ten	376.589	163.333	16	1003.33	-2.55099	2.05284e-06	3.34895	4.393e-09	-5.89994	4.62955e-27	102	212	176	8	28	12	374	1360	1276
NvecRef.11956.1	1793	A	3	N/A	1092.79	760.667	750	1991.33	-1.39858	0.021599	0.0437857	0.978408	-1.44237	0.0154824	380	886	1016	416	1056	778	578	1934	3462
NvecRef.11957.1	1570	M	3	N/A	480.419	51.3333	822	638.667	-3.45518	8.29239e-11	-3.71422	2.48012e-12	0.259041	0.717617	50	78	26	500	1032	934	398	796	722
NvecRef.11958.1	1152	M	3	N/A	435.581	562.667	474.667	330	0.627931	0.110668	0.235435	0.631678	0.392496	0.339321	350	496	842	342	648	434	314	414	262
NvecRef.11959.1	3193	A	1	ten	1813.9	0	0	5757.33	-13.4303	6.55952e-27	0	1	-13.4485	6.02832e-27	0	0	0	0	0	0	1530	6702	9040
NvecRef.11960.1	860	M	3	N/A	244.125	278	212.667	244.667	0.174824	0.778451	0.515162	0.341358	-0.340338	0.527044	272	256	306	144	308	186	232	294	208
NvecRef.11961.1	1293	M	3	N/A	593.303	671.333	645.333	562	0.193848	0.636376	0.0878649	0.864467	0.105983	0.798885	460	558	996	396	794	746	338	730	618
NvecRef.11962.1	2045	M	3	N/A	758.959	989.333	698.667	707.333	0.308378	0.472274	0.389933	0.360509	-0.0815551	0.864136	476	862	1630	614	804	678	570	752	800
NvecRef.11963.1	1426	A	3	N/A	359.979	257.333	410	377.333	-0.512368	0.564492	-0.419937	0.667221	-0.0924307	0.924989	350	208	214	296	558	376	550	388	194
NvecRef.11964.1	2158	M	3	N/A	2655.51	5649.33	952.667	2887.33	0.60109	0.66185	2.15036	0.054932	-1.54927	0.173123	78	4046	12824	500	1190	1168	1046	3100	4516
NvecRef.11968.1	3605	A	3	N/A	1658.77	114.667	2670	2535.33	-4.39942	1.60421e-09	-4.45693	1.09817e-09	0.0575169	0.960591	12	180	152	1792	3142	3076	738	3884	2984
NvecRef.11969.1	2357	M	3	N/A	719.401	964	829.333	462.667	1.01912	0.00160044	0.307576	0.449902	0.71154	0.0339817	798	768	1326	476	1102	910	326	560	502
NvecRef.1197.1	2158	M	3	N/A	6016.75	3967.33	2120	12040.7	-1.46541	0.00222964	1.02128	0.0460642	-2.48669	2.87802e-08	4404	3930	3568	1810	2056	2494	6588	13346	16188
NvecRef.11970.1	963	M	3	N/A	268.285	251.333	296	266.667	-0.11138	0.861335	-0.118094	0.866468	0.00671321	0.993716	234	238	282	192	312	384	264	324	212
NvecRef.11971.1	938	M	3	N/A	210.515	196.667	144.667	297.333	-0.548147	0.332732	0.480593	0.42881	-1.02874	0.0406696	190	160	240	134	140	160	162	328	402
NvecRef.11972.1	1714	M	3	N/A	567.162	580.667	736	463.333	0.175805	0.755185	-0.272357	0.626905	0.448162	0.337264	374	586	782	384	1010	814	530	510	350
NvecRef.11974.1	3040	M	3	N/A	1484.37	1712.67	2101.33	1120	0.360057	0.615395	-0.401901	0.586393	0.761958	0.21096	406	1538	3194	1130	2772	2402	726	1130	1504
NvecRef.11978.1	3516	M	3	N/A	2925.58	2730.67	878.667	6053.33	-1.24311	0.154429	1.49898	0.0807271	-2.74209	0.000354257	512	3198	4482	350	926	1360	1240	6838	10082
NvecRef.1198.1	2564	M	3	N/A	5760.48	6555.33	5373.33	5922.67	0.0474419	0.863003	0.30439	0.140532	-0.256948	0.204465	4380	6330	8956	3766	6318	6036	5102	6556	6110
NvecRef.11981.1	1717	M	3	N/A	635.649	1290.67	348	523.333	0.809965	0.540153	1.46847	0.228364	-0.658502	0.611016	20	1226	2626	318	458	268	648	678	244
NvecRef.11983.1	1054	M	3	N/A	442.533	433.333	490	424.667	0.111101	0.895072	0.0116655	1	0.099435	0.896964	492	350	458	294	570	606	250	320	704
NvecRef.11987.1	1819	M	3	N/A	644.979	803.333	853.333	340.667	1.1723	0.00110581	-0.0241563	0.98127	1.19645	0.000753454	614	848	948	580	832	1148	308	442	272
NvecRef.11988.1	443	A	3	N/A	103.411	10	239.333	61.3333	-2.64622	0.0106337	-4.52624	2.41894e-06	1.88002	0.0666664	4	0	26	266	222	230	40	100	44
NvecRef.11989.1	1245	M	3	N/A	374.103	529.333	341.333	286	0.665423	0.265994	0.5194	0.42494	0.146023	0.834881	294	460	834	328	350	346	352	338	168
NvecRef.1199.1	2897	M	3	N/A	6485.91	5080	7690.67	7318	-0.57421	0.0387432	-0.499396	0.0820725	-0.0748133	0.83222	3976	5086	6178	4452	9222	9398	6242	8424	7288
NvecRef.11991.1	1254	C	3	N/A	501.099	260	344.667	911.333	-1.64901	0.00437993	-0.267232	0.751742	-1.38178	0.0179682	278	314	188	294	250	490	514	1234	986
NvecRef.11992.1	1408	A	3	N/A	448	184.667	797.333	410.667	-1.2268	0.0002072	-2.09222	1.92081e-11	0.865421	0.010027	114	206	234	602	878	912	332	572	328
NvecRef.11994.1	1614	A	3	N/A	547.693	756	173.333	782	0.0455409	0.970828	2.27134	0.00162717	-2.2258	0.00178173	590	992	686	40	236	244	206	1144	996
NvecRef.11996.1	2138	M	3	N/A	1010.27	771.333	1046.67	1388	-0.838097	0.108701	-0.361985	0.568217	-0.476112	0.389019	522	828	964	620	1576	944	548	1500	2116
NvecRef.11997.1	5186	M	3	N/A	2822.7	2487.33	4326	2434	-0.0912667	0.897419	-0.778039	0.132911	0.686772	0.173439	940	3002	3520	1900	5598	5480	1356	3112	2834
NvecRef.11999.1	1156	N	3	N/A	520.516	551.333	780.667	451.333	0.0768809	0.96737	-0.652829	0.668315	0.72971	0.584356	18	520	1116	452	1000	890	32	810	512
NvecRef.12.1	888	M	3	N/A	136476	143106	92476.7	161186	-0.0417365	0.96301	0.863796	0.142159	-0.905533	0.105734	195182	121880	112256	64516	116686	96228	137212	168424	177922
NvecRef.120.1	2432	M	3	N/A	120522	90708.7	226876	64132	0.544301	0.280854	-1.11376	0.0138048	1.65806	8.58853e-05	84214	106742	81170	109316	273420	297892	46116	90112	56168
NvecRef.1200.1	4051	M	3	N/A	10098.5	6126.67	19331.3	6972	-0.342733	0.371962	-1.66912	4.10073e-08	1.32639	1.81498e-05	3014	5702	9664	11778	27168	19048	5374	6854	8688
NvecRef.12000.1	1065	M	3	N/A	409.355	480.667	476.667	323.333	0.443492	0.346017	0.0469608	0.955414	0.396532	0.390916	304	496	642	306	674	450	328	416	226
NvecRef.12001.1	3793	M	3	N/A	1468.75	1230	2028.67	1394	-0.252013	0.57395	-0.736513	0.0501029	0.4845	0.210072	652	1360	1678	1420	2088	2578	768	1952	1462
NvecRef.12003.1	1205	M	3	N/A	399.307	75.3333	400.667	742	-3.2796	5.27593e-16	-2.33606	2.21869e-08	-0.943534	0.035131	48	114	64	318	432	452	520	774	932
NvecRef.12005.1	2480	C	3	N/A	750.247	136	21.3333	2119.33	-3.30748	0.0673533	1.83392	0.375063	-5.1414	0.00208458	10	240	158	0	0	64	1640	3412	1306
NvecRef.12006.1	560	M	3	N/A	111.027	102.667	97.3333	124.667	-0.266827	0.7294	0.12197	0.901228	-0.388797	0.576311	112	82	114	106	98	88	120	126	128
NvecRef.12007.1	1525	M	3	N/A	133.886	30.6667	42	250	-1.67745	NA	0.093831	NA	-1.77128	NA	92	0	0	24	42	60	724	26	0
NvecRef.12008.1	1110	M	3	N/A	477.043	447.333	470	558.667	-0.284779	0.615651	-0.031589	0.979314	-0.25319	0.641171	374	412	556	398	584	428	252	772	652
NvecRef.12009.1	922	A	3	N/A	419.327	578	418.667	377.333	0.399502	0.561509	0.278522	0.722454	0.12098	0.870017	160	498	1076	348	486	422	204	474	454
NvecRef.12015.1	3542	C	2	nem	1010.89	0	3126.67	122	-7.75782	4.14277e-13	-12.2933	4.78039e-32	4.53553	5.8465e-32	0	0	0	2088	3780	3512	76	106	184
NvecRef.12016.1	2241	M	3	N/A	547.435	812	244.667	548	0.601353	0.452064	1.6028	0.0191757	-1.00145	0.160795	862	586	988	376	150	208	354	644	646
NvecRef.12019.1	634	M	3	N/A	190.04	224.667	132	238.667	-0.233328	0.706448	0.696759	0.191213	-0.930087	0.0562651	106	236	332	108	200	88	188	250	278
NvecRef.12021.1	7602	C	3	N/A	5476.95	7952	5546	4912.67	0.556655	0.574543	0.444788	0.68466	0.111867	0.918928	1376	11206	11274	2554	6524	7560	994	6646	7098
NvecRef.12022.1	3692	M	3	N/A	2434.6	5322.67	1993.33	1300	1.63368	0.0505206	1.15058	0.203424	0.483092	0.618505	428	4044	11496	1188	2762	2030	800	1266	1834
NvecRef.12023.1	2320	M	3	N/A	660.487	637.333	636.667	853.333	-0.51952	0.269445	-0.0015779	1	-0.517942	0.256471	300	638	974	338	856	716	434	1114	1012
NvecRef.12025.1	1602	M	3	N/A	397.231	86	852	274	-1.57322	0.0109956	-3.06046	6.28583e-08	1.48725	0.0140068	102	92	64	680	896	980	290	376	156
NvecRef.12026.1	1879	N	3	ten	287.937	38	83.3333	678.667	-4.20751	0.000312132	-1.07188	0.48228	-3.13563	0.00879305	0	36	78	10	144	96	1190	562	284
NvecRef.12028.1	758	M	3	N/A	245.772	241.333	318	216.667	0.0442168	0.924718	-0.372651	0.287708	0.416867	0.199862	138	260	326	192	394	368	180	256	214
NvecRef.1203.1	1492	M	3	nem	3303.23	0.666667	9785.33	1006	-9.4829	6.33721e-32	-12.6268	1.3009e-56	3.14394	5.17665e-12	0	2	0	5560	12704	11092	462	1002	1554
NvecRef.12033.1	2080	C	3	N/A	513.485	729.333	786.667	22.6667	4.88368	8.06242e-13	-0.168925	0.889301	5.05261	1.28215e-13	498	936	754	944	766	650	4	48	16
NvecRef.12034.1	952	M	3	N/A	179.033	217.333	152.667	159.333	0.354972	0.625256	0.61009	0.372876	-0.255117	0.720388	212	192	248	112	202	144	218	134	126
NvecRef.12035.1	4901	M	3	ten	1711.19	415.333	116.667	4741.33	-3.09837	2.78319e-05	2.14275	0.00655408	-5.24112	1.43453e-13	652	414	180	44	134	172	1804	5708	6712
NvecRef.12037.1	460	M	2	nem	71.4372	0	197.333	16.6667	-5.00027	0.000451334	-8.47003	2.35741e-10	3.46976	0.00053692	0	0	0	220	202	170	2	38	10
NvecRef.1204.1	3483	M	3	N/A	7243.53	7924.67	4230	11285.3	-0.622939	0.332376	0.776883	0.220962	-1.39982	0.0115773	2608	8656	12510	3138	4310	5242	4008	13382	16466
NvecRef.12040.1	1926	M	3	N/A	520.427	600.667	490.667	506.667	0.135908	0.819958	0.352274	0.513943	-0.216366	0.67984	432	612	758	318	702	452	552	618	350
NvecRef.12041.1	1147	N	3	ten	432.471	10	19.3333	1301.33	-6.94845	7.54188e-25	-0.931277	0.317741	-6.01718	3.22651e-20	0	14	16	6	24	28	708	1546	1650
NvecRef.12042.1	3065	M	3	N/A	2570.34	5137.33	2368.67	1553.33	1.37859	0.132448	0.873314	0.394929	0.505279	0.622622	378	4236	10798	1312	3158	2636	588	1630	2442
NvecRef.12043.1	871	N	3	N/A	454.101	603.333	365.333	484	0.295034	0.664038	0.738251	0.215459	-0.443218	0.46721	340	696	774	212	370	514	170	728	554
NvecRef.12047.1	2231	M	3	N/A	871.325	331.333	1798.67	658.667	-1.20865	0.0245377	-2.38592	1.09823e-06	1.17727	0.0255389	130	408	456	880	2658	1858	828	570	578
NvecRef.12049.1	1386	M	3	mes	4243.55	15712.7	613.333	2.66667	10.6699	2.41824e-21	3.95905	0.000881701	6.71088	7.0297e-09	308	11768	35062	610	794	436	0	8	0
NvecRef.1205.1	1930	M	3	N/A	5796.57	7256	5918	4978	0.459247	0.098553	0.339857	0.257828	0.11939	0.713172	5022	6782	9964	3644	7346	6764	3842	4750	6342
NvecRef.12052.1	1713	M	3	N/A	788.821	1350.67	518.667	694	0.694776	0.201434	1.22756	0.0142786	-0.532779	0.333698	390	1388	2274	384	572	600	670	800	612
NvecRef.12056.1	1855	C	3	N/A	528.971	24	1012.67	594.667	-4.63939	1.69299e-36	-5.3098	3.92121e-48	0.670416	0.0815931	14	36	22	784	1184	1070	482	608	694
NvecRef.12059.1	305	N	3	mes	49.7983	130	4.66667	10.6667	3.20791	0.0318057	4.36446	0.00260514	-1.15656	0.505562	138	120	132	0	14	0	2	2	28
NvecRef.1206.1	2065	A	3	mes	4181.66	9798.67	1741.33	1434.67	2.44044	0.00248498	2.05629	0.0134419	0.384142	0.706607	5542	8604	15250	3462	954	808	1864	1548	892
NvecRef.12060.1	2418	M	3	N/A	1101.3	680.667	880	1993.33	-1.60033	0.00419962	-0.320566	0.681203	-1.27976	0.0242998	284	814	944	320	1128	1192	802	2486	2692
NvecRef.12061.1	742	M	3	N/A	333.234	492.667	49.3333	475.333	0.0564149	0.967982	2.98177	0.000254994	-2.92535	0.000296836	338	624	516	84	10	54	236	546	644
NvecRef.12062.1	2280	A	3	N/A	437.242	301.333	872.667	42.6667	2.59968	0.00543183	-1.76458	0.0753781	4.36427	5.0561e-07	108	422	374	1646	622	350	8	46	74
NvecRef.12063.1	1495	A	3	N/A	635.766	42	1351.33	663.333	-3.97705	5.83877e-09	-4.89661	3.66925e-13	0.919562	0.250939	4	66	56	748	1600	1706	302	1008	680
NvecRef.12064.1	1677	M	3	N/A	394.186	522	26.6667	692	-0.675021	0.486755	4.05553	9.14038e-08	-4.73055	2.28187e-10	72	674	820	6	28	46	706	646	724
NvecRef.12065.1	1198	M	3	N/A	433.123	462.667	401.333	482.667	-0.0904287	0.845331	0.288823	0.474964	-0.379252	0.287932	366	424	598	244	564	396	326	548	574
NvecRef.12066.1	1278	M	3	N/A	887.769	2402.67	236	522	1.75199	0.056492	2.85449	0.000857418	-1.10251	0.251072	124	2100	4984	252	230	226	432	536	598
NvecRef.12067.1	2772	M	3	N/A	1027.5	1084	1136	955.333	0.1161	0.748926	-0.0047096	1	0.120809	0.720416	826	1046	1380	738	1270	1400	838	1130	898
NvecRef.1207.1	594	N	3	N/A	1106.25	2243.33	848	522.667	1.90902	0.00215721	1.14634	0.0927257	0.762681	0.273538	700	2410	3620	956	530	1058	222	718	628
NvecRef.12071.1	1620	M	3	N/A	666.88	813.333	584	714.667	0.0686589	0.895687	0.481016	0.226251	-0.412357	0.283626	476	716	1248	354	804	594	500	668	976
NvecRef.12072.1	2833	M	3	N/A	923.753	913.333	848	1126.67	-0.426305	0.214458	0.031563	0.962619	-0.457868	0.166872	468	894	1378	720	974	850	778	1280	1322
NvecRef.12073.1	2813	C	3	N/A	865.817	766	893.333	1017.33	-0.486377	0.300038	-0.161473	0.792217	-0.324904	0.500201	514	852	932	548	1036	1096	938	1464	650
NvecRef.12074.1	1015	M	3	N/A	333.58	469.333	364	210	1.09508	0.0810882	0.276109	0.745937	0.818969	0.200774	210	680	518	368	380	344	80	238	312
NvecRef.12076.1	3592	A	3	N/A	1655.81	682	1608.67	2886.67	-1.99215	1.59644e-05	-1.12251	0.0265568	-0.869639	0.0885692	558	798	690	1080	1590	2156	1166	3270	4224
NvecRef.12077.1	1017	M	3	N/A	321.817	330	532	156	0.846231	0.106459	-0.740828	0.171404	1.58706	0.000730892	170	284	536	386	544	666	188	176	104
NvecRef.12079.1	1016	M	3	N/A	423.928	421.333	570	314	0.346262	0.394353	-0.362009	0.383851	0.708271	0.0449204	342	398	524	382	622	706	318	328	296
NvecRef.1208.1	1481	M	3	N/A	2662.48	2773.33	2382	2821.33	-0.0334095	0.956957	0.333493	0.482145	-0.366903	0.393107	2620	2868	2832	1752	2810	2584	2750	3280	2434
NvecRef.12080.1	3527	M	3	N/A	1370.51	1618	2019.33	856	0.694388	0.171695	-0.428525	0.4562	1.12291	0.0154134	490	1512	2852	1334	2626	2098	596	1078	894
NvecRef.12082.1	1234	A	3	N/A	502.856	560	531.333	561.333	-0.061759	0.957527	0.201513	0.858906	-0.263272	0.771487	296	616	768	82	696	816	268	822	594
NvecRef.12086.1	3502	M	3	N/A	1580.65	1241.33	1392.67	2427.33	-1.01138	0.0333604	-0.123668	0.867774	-0.887713	0.0619676	672	1320	1732	710	2010	1458	1022	2820	3440
NvecRef.12088.1	2044	M	3	N/A	629.918	536	608.667	806.667	-0.659953	0.0629373	-0.0847821	0.878017	-0.57517	0.104128	400	512	696	308	796	722	690	758	972
NvecRef.1209.1	1977	M	3	N/A	3264.02	4823.33	1790	3084	0.525386	0.408997	1.29418	0.0190556	-0.768796	0.184848	3382	5452	5636	2396	1580	1394	3360	2672	3220
NvecRef.12090.1	3005	M	3	N/A	835.361	779.333	1586.67	184	1.72502	0.0530166	-0.943032	0.354009	2.66805	0.00121774	688	574	1076	1348	2138	1274	404	60	88
NvecRef.12093.1	2576	M	3	N/A	696.208	660	717.333	800.667	-0.438447	0.169215	-0.156272	0.702932	-0.282176	0.393292	328	662	990	498	878	776	710	850	842
NvecRef.12094.1	4970	M	2	N/A	5290.27	15360.7	4282	0	8.27012	6.93945e-08	1.35271	0.523578	6.91741	9.23671e-06	6	13582	32494	2402	4666	5778	0	0	0
NvecRef.12095.1	2598	N	3	N/A	734.049	762.667	1390	214	1.5196	0.0636492	-0.813308	0.386616	2.33291	0.00208059	492	534	1262	760	1808	1602	336	264	42
NvecRef.12097.1	2153	A	3	N/A	496.406	160	938	412.667	-1.29748	0.0189835	-2.30966	6.08713e-06	1.01218	0.06983	196	152	132	684	1132	998	460	426	352
NvecRef.12099.1	1203	N	3	N/A	464.949	342	700	423.333	-0.235053	0.718402	-0.853708	0.110251	0.618655	0.249271	316	364	346	360	794	946	228	672	370
NvecRef.121.1	517	M	3	N/A	19595.1	22442	12517.3	21675.3	0.120382	0.871974	0.981179	0.0704327	-0.860797	0.107475	27838	19484	20004	11376	14552	11624	20954	23300	20772
NvecRef.1210.1	1724	A	3	N/A	5521.12	4296	7472	5356	-0.164972	0.837901	-0.582739	0.393937	0.417767	0.530966	4460	5236	3192	4430	8162	9824	2268	8642	5158
NvecRef.12100.1	1755	A	3	mes	2431.58	8455.33	564	170	5.04964	1.58018e-09	3.35231	0.000136497	1.69733	0.0746854	786	4972	19608	598	518	576	78	360	72
NvecRef.12102.1	494	M	3	N/A	114.755	121.333	86	126.667	-0.117853	0.900977	0.574643	0.468822	-0.692496	0.32799	132	86	146	72	78	108	164	98	118
NvecRef.12103.1	727	A	3	N/A	246.835	64.6667	536.667	166	-1.36596	0.00972882	-2.89946	1.27209e-09	1.5335	0.00214466	62	58	74	378	616	616	170	232	96
NvecRef.12104.1	1442	N	3	N/A	741.866	1096	102.667	1140	-0.102903	0.884028	3.29167	3.59499e-14	-3.39457	5.05039e-15	644	1122	1522	104	124	80	504	1386	1530
NvecRef.12105.1	1326	C	3	N/A	444.1	328.667	566	476.667	-0.565728	0.139592	-0.653231	0.0843962	0.087503	0.851107	270	368	348	326	760	612	430	530	470
NvecRef.12107.1	315	N	3	N/A	67.7082	44.6667	54	112	-1.18801	0.156504	-0.0224076	1	-1.1656	0.154871	38	72	24	18	78	66	64	164	108
NvecRef.12108.1	796	M	3	N/A	174.02	242.667	96.6667	154.667	0.544877	0.577831	1.22839	0.156324	-0.683509	0.44911	260	178	290	142	96	52	222	110	132
NvecRef.12111.1	790	A	3	N/A	226.049	228	36.6667	404	-0.76048	0.517105	2.79777	0.00355869	-3.55825	0.00010517	226	238	220	2	94	14	364	444	404
NvecRef.12112.1	563	A	3	N/A	136.584	50	155.333	195.333	-1.89063	0.0016575	-1.49539	0.0171571	-0.395242	0.587114	60	42	48	148	120	198	200	188	198
NvecRef.12115.1	1383	M	3	N/A	431.454	306.667	124	836.667	-1.17812	0.152907	1.34568	0.102105	-2.52379	0.000537919	452	258	210	178	88	106	432	1142	936
NvecRef.12117.1	1776	M	3	N/A	1064.1	1309.33	1290	988	0.156618	0.870669	-0.0315108	0.990283	0.188129	0.827186	308	1154	2466	416	1952	1502	612	926	1426
NvecRef.12118.1	2294	M	3	N/A	749.666	942	989.333	448.667	0.817971	0.164291	-0.163232	0.846307	0.981203	0.0793583	456	740	1630	786	1268	914	522	586	238
NvecRef.12119.1	2096	A	3	ten	374.752	57.3333	6	1007.33	-4.08222	1.93388e-06	3.12175	0.00114083	-7.20397	1.60813e-16	14	122	36	0	6	12	1202	1014	806
NvecRef.12122.1	1322	M	3	N/A	584.755	1184.67	528.667	283.333	1.6423	0.0322709	0.860583	0.328549	0.781718	0.349414	140	972	2442	474	640	472	268	246	336
NvecRef.12123.1	2166	C	3	N/A	731.888	342	1521.33	451.333	-0.421222	0.529287	-1.9218	0.000231813	1.50057	0.00470009	342	332	352	740	1968	1856	530	556	268
NvecRef.12129.1	933	A	3	ten	258.124	64	10	703.333	-3.43976	0.000349496	2.0966	0.0521014	-5.53635	2.71543e-09	18	72	102	20	0	10	554	886	670
NvecRef.1213.1	1347	A	3	N/A	2945.05	4691.33	2094	1857.33	1.31975	0.00879496	1.22553	0.0165689	0.0942219	0.890614	4198	6352	3524	1976	2244	2062	1884	2182	1506
NvecRef.12130.1	772	M	3	N/A	289.554	480	269.333	179.333	1.21702	0.0102878	0.791753	0.123014	0.42527	0.433425	224	496	720	160	246	402	170	144	224
NvecRef.12131.1	1076	A	3	N/A	261.217	312.667	164	257.333	0.580717	0.593339	1.32103	0.168897	-0.740312	0.458767	596	212	130	84	282	126	138	278	356
NvecRef.12132.1	1525	C	3	N/A	695.724	1003.33	460.667	732.667	0.342084	0.381675	1.07757	0.00102694	-0.735491	0.0308989	496	1144	1370	356	612	414	498	896	804
NvecRef.12135.1	1392	M	3	N/A	530.244	803.333	587.333	350	0.856057	0.266486	0.18368	0.867275	0.672378	0.385659	152	644	1614	578	748	436	294	280	476
NvecRef.12136.1	3196	M	3	N/A	1372.34	962.667	1671.33	1752.67	-0.8856	0.0471625	-0.740201	0.112695	-0.145399	0.792712	574	1052	1262	904	1906	2204	758	2298	2202
NvecRef.12137.1	3536	M	3	N/A	1730.32	2650	1550.67	1564.67	0.547324	0.386881	0.637735	0.317204	-0.0904113	0.903188	722	2354	4874	946	1912	1794	786	1842	2066
NvecRef.1214.1	3338	M	3	N/A	4369.6	3138.67	2718.67	7596	-1.21311	0.00110931	0.30724	0.52966	-1.52035	2.30587e-05	2900	2874	3642	1934	3246	2976	3934	9718	9136
NvecRef.12141.1	1408	M	3	N/A	432.971	456.667	463.333	416.667	0.106197	0.843899	-0.00822356	1	0.11442	0.81642	352	414	604	400	608	382	254	502	494
NvecRef.12143.1	971	M	3	N/A	230.321	162.667	42	440	-1.28462	0.181479	1.90285	0.0391288	-3.18746	0.000145307	222	154	112	66	48	12	488	304	528
NvecRef.12145.1	713	M	3	N/A	224.956	343.333	202	169.333	0.767923	0.209496	0.568392	0.396065	0.199531	0.77928	128	312	590	214	250	142	162	166	180
NvecRef.12148.1	3053	M	3	N/A	809.954	273.333	1469.33	836.667	-1.81674	0.165016	-2.39302	0.0585239	0.576279	0.697999	0	250	570	860	1752	1796	842	752	916
NvecRef.12149.1	1254	N	3	ten	485.102	57.3333	10	1450.67	-4.21942	0.00204578	2.08138	0.188001	-6.3008	1.3974e-06	2	104	66	0	0	30	638	1902	1812
NvecRef.12150.1	1282	A	3	ten	248.88	14.6667	95.3333	614.667	-5.4979	9.98056e-26	-2.68051	1.76035e-06	-2.81739	1.65138e-08	4	16	24	58	94	134	704	674	466
NvecRef.12152.1	1613	M	3	nem	580.071	146	1742.67	24.6667	2.05514	0.1356	-3.40254	0.00728183	5.45768	4.15704e-06	2	150	286	1114	2712	1402	0	34	40
NvecRef.12153.1	1984	N	2	ten	546.5	0	5.33333	1674	-11.5943	6.65521e-22	-3.46225	0.0149507	-8.13201	5.62111e-28	0	0	0	0	4	12	874	1830	2318
NvecRef.12154.1	3052	M	3	N/A	1812.52	3840.67	1362.67	1136.67	1.33742	0.143821	1.1883	0.214247	0.149129	0.89715	214	3150	8158	966	1842	1280	866	1200	1344
NvecRef.12156.1	1305	M	3	N/A	451.649	457.333	628	307.333	0.423418	0.438462	-0.409466	0.473817	0.832884	0.0805284	360	354	658	434	774	676	386	298	238
NvecRef.12157.1	1082	M	3	N/A	511.359	602.667	548.667	528	-0.0271359	0.976409	0.0429565	0.974808	-0.0700924	0.924072	166	570	1072	302	772	572	362	730	492
NvecRef.12158.1	837	M	2	N/A	2464.98	7956.67	1580.67	0	11.8231	7.26848e-23	1.98968	0.119365	9.83345	5.65559e-16	108	4838	18924	422	2350	1970	0	0	0
NvecRef.12159.1	1272	A	3	N/A	702.287	580.667	610	1039.33	-0.776696	0.192606	0.0843289	0.931982	-0.861025	0.133214	436	696	610	252	836	742	384	1358	1376
NvecRef.1216.1	721	M	3	N/A	895.077	589.333	1114.67	983.333	-0.645914	0.265433	-0.689768	0.242427	0.0438543	0.952515	750	474	544	762	1464	1118	884	916	1150
NvecRef.12160.1	2282	A	1	ten	332.811	0	0	931.333	-11.3885	3.4721e-18	0	1	-11.4048	3.3197e-18	0	0	0	0	0	0	1200	770	824
NvecRef.12161.1	723	C	3	N/A	255.161	46.6667	260.667	490.667	-3.38891	1.23845e-09	-2.43542	2.89875e-05	-0.953495	0.132361	16	74	50	184	348	250	296	838	338
NvecRef.12162.1	5882	M	3	N/A	2451.24	2035.33	3755.33	2139.33	-0.139375	0.79213	-0.83212	0.0373774	0.692745	0.0827273	1128	2144	2834	1840	4756	4670	1116	2738	2564
NvecRef.12163.1	617	M	3	nem	240.818	111.333	618	41.3333	1.40364	0.0209752	-2.20334	6.9564e-05	3.60698	1.64329e-11	120	126	88	332	836	686	50	44	30
NvecRef.12164.1	930	M	3	N/A	334.198	557.333	214	296.667	0.751979	0.0958995	1.28924	0.00207951	-0.537256	0.249021	252	572	848	162	194	286	226	412	252
NvecRef.12165.1	1002	M	3	N/A	401.326	511.333	513.333	260.667	0.775987	0.085766	0.00587202	1	0.770115	0.0818287	254	534	746	286	784	470	274	238	270
NvecRef.12166.1	1938	M	3	N/A	556.621	490	320.667	896	-0.810953	0.0740361	0.687685	0.14967	-1.49864	0.00026842	432	512	526	248	360	354	438	1020	1230
NvecRef.12168.1	1672	M	3	N/A	381.062	512	282.667	328.667	0.554052	0.42136	0.941955	0.142473	-0.387903	0.579046	496	474	566	228	430	190	422	228	336
NvecRef.12170.1	3862	M	3	N/A	1262.68	1580	1461.33	996	0.512263	0.203101	0.073124	0.906281	0.439139	0.272494	840	1314	2586	1016	2184	1184	750	1112	1126
NvecRef.12171.1	1173	N	3	ten	151.076	88	28	328	-2.03252	0.0079257	1.6124	0.0499717	-3.64491	4.00468e-07	44	92	128	10	20	54	414	434	136
NvecRef.12172.1	2459	C	3	N/A	871.551	920.667	722	1037.33	-0.04763	0.960497	0.556293	0.437623	-0.603923	0.355064	1026	772	964	364	972	830	402	1050	1660
NvecRef.12173.1	1541	M	3	N/A	469.763	368.667	422	636.667	-0.734279	0.134211	-0.0129387	1	-0.721341	0.132656	388	336	382	228	434	604	488	692	730
NvecRef.12175.1	2605	M	3	N/A	869.489	714.667	887.333	1168	-0.771821	0.0777424	-0.293814	0.589119	-0.478008	0.295517	372	796	976	534	1282	846	574	1356	1574
NvecRef.12178.1	672	E	3	N/A	227.463	166	422	141.333	0.0919612	0.907956	-1.27774	0.0178236	1.3697	0.00883824	104	150	244	200	394	672	142	188	94
NvecRef.12179.1	1991	M	3	N/A	963.623	1422.67	655.333	1080	0.15389	0.870171	0.83956	0.254634	-0.68567	0.337409	332	1168	2768	682	806	478	592	1126	1522
NvecRef.1218.1	2861	M	3	nem	8585.68	322	26246.7	1744	-2.39381	1.33123e-08	-6.16725	1.68512e-53	3.77345	1.8393e-20	242	314	410	13174	29448	36118	728	2066	2438
NvecRef.12182.1	2959	A	3	mes	632.423	1708	49.3333	74	4.32687	5.08523e-05	4.85446	4.7467e-06	-0.52759	0.708186	1790	1680	1654	28	48	72	0	68	154
NvecRef.12183.1	828	M	3	N/A	249.699	280.667	315.333	176.667	0.546952	0.346578	-0.190046	0.799559	0.736998	0.170186	190	248	404	280	466	200	152	142	236
NvecRef.12185.1	2577	M	3	N/A	1475.39	1417.33	1528	1907.33	-0.558159	0.478108	-0.181972	0.861744	-0.376187	0.635439	376	1562	2314	774	1482	2328	630	2274	2818
NvecRef.12186.1	1390	M	3	N/A	442.397	424	491.333	428	-0.0240004	0.970283	-0.184623	0.733847	0.160622	0.735641	372	368	532	442	478	554	314	554	416
NvecRef.12189.1	2404	M	3	N/A	883.07	778	757.333	1204.67	-0.652203	0.0723651	0.115618	0.825218	-0.76782	0.0270873	608	718	1008	462	910	900	752	1182	1680
NvecRef.1219.1	671	C	3	mes	1415.1	3908.67	98	8.66667	6.67941	1.26254e-05	4.41988	0.00652822	2.25952	0.198418	4392	3564	3770	128	134	32	26	0	0
NvecRef.12190.1	2230	M	3	N/A	1287.62	2597.33	831.333	1028.67	1.01046	0.240156	1.37623	0.0981444	-0.365772	0.702562	268	2262	5262	560	1096	838	524	942	1620
NvecRef.12192.1	667	N	2	ten	97.4625	3.33333	0	272	-5.78929	5.09231e-06	2.9213	0.0969589	-8.71059	2.25644e-09	0	10	0	0	0	0	344	320	152
NvecRef.12193.1	2386	C	3	N/A	1298.86	620.667	1406	2104	-1.72085	0.000629941	-1.08507	0.0469583	-0.635781	0.264301	402	750	710	782	1582	1854	740	2296	3276
NvecRef.12194.1	1328	A	3	N/A	335.202	331.333	284.667	364	-0.112733	0.886528	0.311694	0.670712	-0.424427	0.496446	384	248	362	276	328	250	366	356	370
NvecRef.12197.1	1539	M	3	N/A	971.734	1384	690.667	1194.67	-0.0353462	0.977892	0.760343	0.398892	-0.795689	0.33742	204	1126	2822	512	998	562	466	1312	1806
NvecRef.12198.1	1862	E	3	ten	215.07	11.3333	25.3333	563.333	-5.31425	9.92666e-06	-0.933017	0.580229	-4.38123	0.000310565	0	20	14	0	42	34	832	552	306
NvecRef.12199.1	2886	M	3	N/A	1192	880.667	986.667	1899.33	-1.13853	0.00452022	-0.107688	0.86877	-1.03085	0.0100693	496	1084	1062	520	1128	1312	988	2546	2164
NvecRef.122.1	975	M	3	N/A	38498.3	44176	27630	42180	0.131895	0.830319	0.863015	0.0597603	-0.73112	0.10815	50896	40002	41630	18000	33386	31504	36148	47852	42540
NvecRef.12200.1	1309	A	3	N/A	244.436	201.333	244.667	280	-0.639725	0.316625	-0.248731	0.758859	-0.390995	0.555931	142	216	246	186	270	278	414	232	194
NvecRef.12202.1	2157	C	3	N/A	1309.27	1098.67	2454	844	0.300284	0.725105	-1.05114	0.138489	1.35143	0.0396112	460	1388	1448	626	2962	3774	374	1372	786
NvecRef.12204.1	1338	M	3	N/A	585.04	572	524	778	-0.511919	0.385162	0.102273	0.905349	-0.614192	0.266858	308	514	894	328	576	668	300	808	1226
NvecRef.12205.1	1781	C	3	ten	970.195	50	14	3012.67	-4.98025	0.00245034	1.17633	0.593845	-6.15658	0.000105791	0	46	104	0	4	38	880	3336	4822
NvecRef.12206.1	898	N	2	mes	418.062	1310	17.3333	0	10.9817	7.24488e-20	6.13892	2.4598e-16	4.84276	0.00019987	642	1928	1360	4	40	8	0	0	0
NvecRef.12207.1	2615	M	3	N/A	724.749	565.333	1094	592	-0.107445	0.805746	-0.850735	0.00658147	0.74329	0.0175545	488	498	710	692	1364	1226	522	688	566
NvecRef.12208.1	2392	M	3	N/A	969.54	957.333	1272	863.333	0.0514719	0.937304	-0.419422	0.414313	0.470893	0.313442	532	892	1448	802	1348	1666	560	1400	630
NvecRef.12209.1	2587	M	3	N/A	1045.4	1084	1354	858	0.293253	0.416645	-0.275665	0.468632	0.568918	0.0720572	684	1260	1308	876	1660	1526	508	998	1068
NvecRef.1221.1	5866	M	3	N/A	8654.89	1812.67	17358	8654.67	-2.2537	6.98728e-13	-3.13208	3.13673e-24	0.878385	0.0109358	1356	1818	2264	8730	20392	22952	5064	10428	10472
NvecRef.12210.1	2811	M	3	N/A	925.519	799.333	1423.33	716	0.0786007	0.860973	-0.741941	0.0174489	0.820541	0.00646234	570	758	1070	710	1770	1790	596	790	762
NvecRef.12212.1	2853	M	3	N/A	1049.16	1152	1256.67	876	0.304735	0.407764	-0.0594439	0.912638	0.364179	0.290698	802	1146	1508	720	1528	1522	794	1108	726
NvecRef.12214.1	2002	C	3	nem	760.957	217.333	2253.33	6.66667	4.69535	1.15007e-05	-2.86175	0.0102642	7.5571	1.75478e-13	284	198	170	1180	3080	2500	0	0	20
NvecRef.12215.1	2611	M	3	N/A	1162.18	955.333	1450	1332	-0.494243	0.393073	-0.547924	0.352393	0.0536808	0.937423	528	1138	1200	762	1594	1994	512	1998	1486
NvecRef.12216.1	793	C	3	N/A	282.892	367.333	240	248	0.520468	0.279353	0.66115	0.161941	-0.140682	0.799576	324	322	456	188	210	322	218	226	300
NvecRef.12218.1	3539	M	3	N/A	1060.17	1316	1088.67	995.333	0.15835	0.812934	0.190047	0.788231	-0.0316973	0.964316	462	1290	2196	680	1372	1214	1014	1260	712
NvecRef.1222.1	3156	M	3	N/A	4000.55	6702	2095.33	3240.67	0.986741	0.170729	1.43724	0.0359551	-0.4505	0.567642	4554	7610	7942	3536	1630	1120	2110	4186	3426
NvecRef.12223.1	2481	M	3	N/A	801.841	492.667	712.667	1314	-1.46649	1.74586e-05	-0.458943	0.276771	-1.00754	0.00446146	282	596	600	350	920	868	850	1712	1380
NvecRef.12224.1	1173	M	3	N/A	267.869	174	405.333	222.667	-0.312117	0.626514	-1.0663	0.0414093	0.754186	0.156359	200	154	168	344	486	386	212	222	234
NvecRef.12225.1	2397	M	3	N/A	769.041	508.667	939.333	962	-0.883422	0.119459	-0.836769	0.151553	-0.0466535	0.950422	366	552	608	672	670	1476	404	1458	1024
NvecRef.12228.1	1347	M	3	N/A	597.07	628	624	627.333	-0.0828834	0.858711	0.0707309	0.893819	-0.153614	0.697999	408	628	848	338	864	670	466	610	806
NvecRef.12229.1	1030	M	3	N/A	457.856	852	325.333	330.667	1.0459	0.0869101	1.15618	0.0569524	-0.110287	0.888115	212	760	1584	294	368	314	332	364	296
NvecRef.1223.1	1269	M	3	N/A	1682.9	2944.67	652	1200.67	1.23673	NA	1.88245	NA	-0.645714	NA	3046	2558	3230	1374	278	304	1124	1008	1470
NvecRef.12230.1	1010	M	3	N/A	363.11	474.667	248	392	0.258044	0.600197	0.967402	0.0149203	-0.709357	0.0814152	344	556	524	202	326	216	264	556	356
NvecRef.12231.1	685	N	3	N/A	197.902	147.333	250	214	-0.358397	0.663221	-0.47389	0.565563	0.115493	0.894154	180	160	102	126	350	274	110	326	206
NvecRef.12233.1	1364	M	3	N/A	503.377	630.667	715.333	296.667	0.813715	0.163079	-0.338541	0.636821	1.15226	0.0335175	154	606	1132	538	806	802	246	338	306
NvecRef.12234.1	2263	M	3	N/A	640.248	631.333	899.333	432	0.447254	0.394932	-0.435145	0.427798	0.882398	0.0550736	476	726	692	648	1156	894	506	500	290
NvecRef.12235.1	2215	M	3	N/A	558.791	1168.67	130.667	266.667	1.86049	0.0602993	2.8838	0.00192981	-1.0233	0.332069	1328	818	1360	226	84	82	544	148	108
NvecRef.12236.1	1755	M	3	N/A	394.092	341.333	488	359.333	-0.155376	0.832582	-0.381663	0.5704	0.226286	0.725842	334	272	418	316	658	490	462	280	336
NvecRef.12238.1	4061	M	3	N/A	1222.93	2189.33	1072	709.333	1.43845	0.00231588	0.861028	0.0963449	0.57742	0.274288	794	2210	3564	976	918	1322	454	1024	650
NvecRef.12239.1	3908	M	3	N/A	2001.63	3786.67	1857.33	1314	1.1735	0.136946	0.825028	0.340859	0.348475	0.700253	430	3038	7892	934	2444	2194	870	1506	1566
NvecRef.1224.1	2349	C	3	N/A	3932.31	4023.33	2612	4940	-0.265478	0.631904	0.743574	0.115564	-1.00905	0.0205257	4294	3894	3882	2116	2752	2968	4762	5728	4330
NvecRef.12240.1	2192	M	3	N/A	1132.57	1742	971.333	1111.33	0.403448	0.642858	0.685889	0.405778	-0.282442	0.740815	288	1688	3250	524	1292	1098	516	1186	1632
NvecRef.12242.1	1356	A	3	N/A	304.128	316.667	352	227.333	0.608402	0.492003	0.130259	0.919187	0.478142	0.585815	506	108	336	222	470	364	190	252	240
NvecRef.12244.1	1531	M	3	N/A	494.343	54.6667	1020	487.333	-2.94964	1.14532e-07	-3.84186	1.83053e-12	0.892228	0.157616	74	58	32	580	1472	1008	404	554	504
NvecRef.12245.1	879	A	3	N/A	621.44	1495.33	402	252	2.20775	0.000223411	1.62667	0.0095305	0.581084	0.415625	298	1162	3026	340	514	352	208	284	264
NvecRef.12246.1	1652	A	3	N/A	636.91	2	1376.67	660.667	-7.47829	2.10844e-19	-8.42787	1.68537e-24	0.949572	0.281343	6	0	0	856	1820	1454	282	618	1082
NvecRef.12247.1	1087	M	3	N/A	472.613	1165.33	320	138	2.57028	0.000380559	1.63079	0.0365434	0.939497	0.253282	242	1028	2226	230	450	280	218	124	72
NvecRef.12249.1	2636	M	3	ten	1224.27	515.333	208.667	3163.33	-2.65129	7.70699e-06	1.29418	0.0531637	-3.94547	6.03986e-12	192	600	754	70	252	304	1134	3360	4996
NvecRef.1225.1	1099	M	3	N/A	2901.29	4917.33	2368	1784	1.29694	4.18797e-05	1.03583	0.00158917	0.261112	0.505909	3250	4084	7418	1762	2858	2484	1912	1676	1764
NvecRef.12250.1	1136	M	3	N/A	389.897	353.333	654	234	0.492032	0.371324	-0.758999	0.143507	1.25103	0.00713337	240	422	398	326	1114	522	238	224	240
NvecRef.12253.1	1350	N	3	N/A	495.071	87.3333	935.333	581.333	-2.70967	6.364e-10	-3.30773	2.03331e-14	0.598056	0.244798	54	94	114	486	1192	1128	236	868	640
NvecRef.12256.1	2353	M	3	N/A	1134.92	1658	1138	871.333	0.862124	0.107493	0.564565	0.342507	0.29756	0.623501	866	1870	2238	556	1078	1780	380	1276	958
NvecRef.12257.1	4081	M	3	N/A	1447.13	1498.67	1790	1246.67	0.143064	0.716121	-0.262697	0.480538	0.405761	0.206781	896	1456	2144	1248	2016	2106	1092	1634	1014
NvecRef.1226.1	505	A	3	mes	902.724	2567.33	43.3333	0.666667	10.6058	1.68071e-24	5.40886	3.42817e-10	5.19693	2.07196e-06	2504	2782	2416	90	14	26	0	2	0
NvecRef.12260.1	491	M	3	N/A	196.368	178	224.667	221.333	-0.399882	0.40775	-0.35635	0.488928	-0.043532	0.938761	98	164	272	150	238	286	118	268	278
NvecRef.12262.1	767	N	3	N/A	178.629	241.333	242	96	1.28317	0.100769	0.0775673	0.959656	1.2056	0.118223	146	276	302	104	270	352	22	82	184
NvecRef.12263.1	1851	M	3	N/A	461.654	554.667	366	489.333	0.0337048	0.96489	0.619006	0.233661	-0.585301	0.23792	336	654	674	256	498	344	578	558	332
NvecRef.12264.1	344	M	3	N/A	86.8958	127.333	92.6667	60	0.769172	0.345124	0.17716	0.876807	0.592012	0.469792	38	78	266	104	86	88	54	68	58
NvecRef.12265.1	3739	M	3	N/A	1351.98	30	3488	845.333	-4.73483	3.04764e-29	-6.67982	3.43448e-58	1.94499	2.70336e-06	20	40	30	2050	3932	4482	394	986	1156
NvecRef.12266.1	791	E	3	N/A	548.714	240.667	12	1449.33	-2.19191	0.0533617	4.0812	0.000118068	-6.27311	4.52537e-10	326	196	200	10	0	26	310	1268	2770
NvecRef.12267.1	2104	M	3	N/A	1105.13	1284.67	1270.67	1026	0.168426	0.772446	-0.0494073	0.955403	0.217833	0.678853	458	1398	1998	794	1536	1482	622	1396	1060
NvecRef.12270.1	1090	M	3	N/A	244.26	420	92	208	0.990133	0.199566	2.12789	0.00211875	-1.13776	0.126353	380	468	412	100	36	140	184	300	140
NvecRef.12271.1	851	M	3	N/A	213.436	222.667	134	280	-0.29159	0.680874	0.771909	0.214417	-1.0635	0.0592528	234	164	270	134	154	114	190	246	404
NvecRef.12273.1	1860	M	3	N/A	480.632	614.667	401.333	500	0.164954	0.746615	0.556536	0.195061	-0.391582	0.361864	316	604	924	318	550	336	352	482	666
NvecRef.12275.1	2806	M	3	N/A	1512.6	1671.33	2048	1248.67	0.217572	0.74097	-0.382087	0.546274	0.599659	0.266051	486	1634	2894	1186	2544	2414	748	1442	1556
NvecRef.12276.1	4149	A	3	N/A	1609.04	2434.67	1896.67	914	1.32531	0.0205294	0.311466	0.689039	1.01384	0.0825597	1038	2774	3492	1222	1968	2500	280	1468	994
NvecRef.12277.1	2614	M	3	N/A	1576.85	1228.67	1502	2418	-1.08416	0.0916513	-0.338128	0.686253	-0.746037	0.25908	386	1294	2006	756	1812	1938	804	2784	3666
NvecRef.12278.1	2081	A	3	mes	258.38	562	106	16.6667	4.75452	1.90146e-07	2.61811	0.00740799	2.13642	0.0338425	976	272	438	56	156	106	36	8	6
NvecRef.12279.1	474	N	3	N/A	15.9943	14	26	10	0.262184	0.84925	-1.02015	0.359426	1.28233	0.205087	6	8	28	26	18	34	8	14	8
NvecRef.1228.1	419	M	3	N/A	994.176	1701.33	584.667	852.667	0.820128	0.0760167	1.35882	0.00156682	-0.538695	0.261753	876	1392	2836	654	574	526	688	956	914
NvecRef.12281.1	2177	C	3	ten	249.182	4.66667	2.66667	665.333	-6.81435	6.7134e-10	0.652032	0.721614	-7.46638	2.91655e-11	0	8	6	0	0	8	1090	520	386
NvecRef.12282.1	2563	M	3	N/A	492.348	436	480.667	618	-0.607167	0.0506037	-0.0949864	0.836894	-0.512181	0.0999536	286	400	622	270	614	558	536	746	572
NvecRef.12283.1	5114	A	3	N/A	2584.07	967.333	5138	2418.67	-1.15482	0.257499	-2.17249	0.0193479	1.01766	0.312204	650	1194	1058	2264	4852	8298	138	4776	2342
NvecRef.12288.1	1760	N	3	ten	126.704	7.33333	2	333.333	-5.31508	6.44481e-07	1.24364	0.407002	-6.55872	1.98448e-09	4	6	12	6	0	0	548	312	140
NvecRef.1229.1	3188	M	3	N/A	9413.69	15872.7	6157.33	8106	0.887298	0.0877491	1.35384	0.00555045	-0.466542	0.402314	6354	23730	17534	3754	7686	7032	4376	12526	7416
NvecRef.12291.1	3618	M	3	N/A	1211.77	158.667	2110.67	1557.33	-3.28277	2.11533e-14	-3.64715	1.39525e-17	0.364375	0.511597	76	248	152	1384	2406	2542	820	1806	2046
NvecRef.12293.1	1133	M	3	N/A	302.324	264	387.333	270.667	-0.165365	0.778026	-0.51933	0.30041	0.353965	0.477348	186	274	332	292	468	402	324	284	204
NvecRef.12294.1	1031	M	3	ten	160.278	0.666667	3.33333	448.667	-8.54204	3.1824e-17	-1.54911	0.272839	-6.99294	1.40164e-16	2	0	0	0	6	4	562	484	300
NvecRef.12295.1	2087	M	3	N/A	398.88	366	486.667	369.333	-0.0568711	0.931824	-0.36122	0.500205	0.304349	0.546398	292	360	446	364	428	668	320	512	276
NvecRef.12299.1	905	A	3	N/A	404.509	308	769.333	215.333	0.377973	0.562373	-1.18483	0.0274254	1.5628	0.00203011	184	434	306	348	1032	928	260	184	202
NvecRef.123.1	2447	A	3	nem	6925.07	212	19220	1840	-3.38833	2.51598e-07	-6.55893	1.75668e-25	3.1706	1.42398e-06	36	134	466	17684	24726	15250	2124	2092	1304
NvecRef.1230.1	1195	M	3	N/A	3416.38	4212	2576	3996	-0.0200724	0.971267	0.712671	0.0386043	-0.732744	0.028256	2494	3934	6208	1596	3178	2954	2516	3790	5682
NvecRef.12300.1	1487	M	3	ten	1369.24	642	357.333	3367.33	-2.36295	8.34849e-05	0.807321	0.27116	-3.17027	4.89266e-08	302	802	822	238	374	460	820	3496	5786
NvecRef.12303.1	481	A	3	mes	76.4899	203.333	5.33333	10	3.57591	0.0139253	4.69858	0.000905882	-1.12267	0.513801	228	160	222	0	0	16	24	2	4
NvecRef.12305.1	1006	M	3	N/A	269.276	300	207.333	295.333	0.0728687	0.927758	0.73874	0.205028	-0.665872	0.235932	334	294	272	118	320	184	260	294	332
NvecRef.12308.1	1585	M	3	N/A	364.423	243.333	676	179.333	0.254469	0.758904	-1.4229	0.0236997	1.67737	0.00523681	198	222	310	592	712	724	288	114	136
NvecRef.12309.1	450	N	3	nem	37.5532	17.3333	88	14.6667	-0.0143461	0.995717	-2.45373	0.0140635	2.43938	0.012768	2	10	40	78	104	82	6	28	10
NvecRef.12312.1	1150	M	3	N/A	643.934	1284	445.333	471.333	1.06792	0.159448	1.28665	0.0848659	-0.218736	0.809679	170	1076	2606	290	564	482	432	478	504
NvecRef.12313.1	1856	A	3	N/A	551.982	488	525.333	619.333	-0.517934	0.509801	-0.0786528	0.952015	-0.439281	0.56791	334	562	568	414	630	532	980	626	252
NvecRef.12314.1	889	M	3	N/A	212.182	212	176	248.667	-0.232661	0.70683	0.402071	0.499924	-0.634732	0.213542	222	162	252	116	226	186	240	294	212
NvecRef.12315.1	1602	M	3	N/A	612.442	178	1432.67	350	-0.996538	0.0341694	-2.80477	9.51789e-12	1.80823	1.99024e-05	178	142	214	738	1986	1574	356	308	386
NvecRef.12316.1	3346	M	3	N/A	1099	960	1158.67	1387.33	-0.604736	0.168098	-0.283979	0.590568	-0.320757	0.49391	486	1010	1384	756	1514	1206	650	1672	1840
NvecRef.12317.1	1605	M	3	N/A	570.78	633.333	527.333	612.667	0.0190114	0.974893	0.264872	0.566587	-0.24586	0.563761	436	654	810	426	538	618	358	894	586
NvecRef.12318.1	3627	M	3	mes	482.308	1078.67	131.333	18.6667	5.57147	9.93786e-07	2.87378	0.0211683	2.69769	0.0299753	2004	374	858	198	30	166	0	22	34
NvecRef.1232.1	2057	M	3	N/A	3154.94	3890.67	2892	2474.67	0.748661	0.189705	0.654849	0.277448	0.0938123	0.894811	5154	3018	3500	1944	3922	2810	2108	2662	2654
NvecRef.12320.1	1582	N	3	N/A	762.995	759.333	500	1157.33	-0.58927	0.324544	0.650577	0.28364	-1.23985	0.0174664	464	948	866	296	588	616	386	1428	1658
NvecRef.12321.1	2777	M	1	ten	699.858	0	0	2156	-12.4412	2.90518e-23	0	1	-12.4571	2.95493e-23	0	0	0	0	0	0	1138	2816	2514
NvecRef.12324.1	908	N	3	N/A	471.38	242	582	670	-1.42867	0.0345742	-1.20946	0.0850725	-0.219212	0.795528	184	176	366	406	656	684	182	542	1286
NvecRef.12325.1	364	N	3	N/A	33.3179	3.33333	77.3333	6	-0.507389	0.84744	-3.47419	0.0736203	2.9668	0.122216	0	10	0	158	20	54	0	0	18
NvecRef.12326.1	1543	M	3	N/A	520.384	781.333	325.333	508	0.415491	0.547592	1.02256	0.087644	-0.607072	0.328963	354	742	1248	432	314	230	470	482	572
NvecRef.12327.1	843	M	3	N/A	361.1	455.333	424.667	274.667	0.55798	0.147189	0.0970771	0.86418	0.460903	0.231613	228	452	686	236	518	520	250	270	304
NvecRef.12329.1	1482	M	3	N/A	259.748	163.333	121.333	374	-0.82818	0.628204	0.440798	0.829459	-1.26898	0.405427	392	34	64	300	58	6	574	228	320
NvecRef.12330.1	1701	A	3	N/A	611.352	797.333	487.333	634	0.184161	0.613371	0.687106	0.0195102	-0.502945	0.0945847	406	864	1122	328	564	570	554	670	678
NvecRef.12331.1	963	M	3	N/A	320.558	438.667	286	267.333	0.572099	0.176875	0.550627	0.207931	0.0214712	0.971382	276	380	660	266	348	244	252	302	248
NvecRef.12332.1	1253	M	3	N/A	455.317	534	658	256.667	0.866894	0.0358154	-0.326662	0.518468	1.19356	0.00210165	300	444	858	446	848	680	268	308	194
NvecRef.12333.1	1219	C	3	N/A	340.837	366	389.333	247.333	0.665019	0.349659	0.107891	0.920614	0.557129	0.429697	438	430	230	312	468	388	212	360	170
NvecRef.12337.1	1811	M	3	N/A	685.322	706.667	616	830	-0.308306	0.394903	0.184414	0.66326	-0.49272	0.132023	388	792	940	440	668	740	510	1068	912
NvecRef.12338.1	1304	M	3	N/A	478.45	466.667	261.333	771.333	-0.759035	0.0881186	0.841733	0.0589177	-1.60077	5.61816e-05	316	412	672	186	358	240	374	840	1100
NvecRef.12339.1	1759	M	3	N/A	572.075	579.333	486.667	695.333	-0.266069	0.568674	0.344759	0.457907	-0.610829	0.121377	450	670	618	322	680	458	454	698	934
NvecRef.1234.1	2830	M	3	N/A	2050.45	2096.67	2983.33	1140.67	0.72597	0.136568	-0.516213	0.333394	1.24218	0.00491976	1594	1864	2832	2762	3430	2758	1436	1064	922
NvecRef.12340.1	1324	A	3	N/A	526.681	601.333	185.333	827.333	-0.375587	0.683146	1.88509	0.0082314	-2.26067	0.000959329	454	976	374	54	316	186	390	782	1310
NvecRef.12341.1	722	N	3	N/A	73.4725	66.6667	17.3333	116.667	-0.725006	0.658488	1.56351	0.295017	-2.28852	0.0854232	78	74	48	40	0	12	166	104	80
NvecRef.12342.1	519	N	3	N/A	198.07	212.667	178	229.333	-0.155135	0.766429	0.266341	0.601116	-0.421476	0.325993	144	200	294	134	244	156	132	300	256
NvecRef.12349.1	2257	A	3	nem	1195.15	48.6667	3606	458.667	-3.35045	0.00236371	-5.80465	1.84726e-08	2.4542	0.0296177	0	34	112	724	5088	5006	566	598	212
NvecRef.1235.1	2416	M	3	N/A	665.825	488	633.333	972.667	-1.04287	0.00128074	-0.333786	0.410728	-0.709086	0.0351372	290	554	620	386	850	664	560	1164	1194
NvecRef.1235.2	1491	M	3	N/A	1469.2	1218.67	1769.33	1714	-0.618644	0.11323	-0.571851	0.156413	-0.046793	0.92555	552	1182	1922	1064	2024	2220	1040	2274	1828
NvecRef.12352.1	640	N	3	N/A	189.064	308.667	111.333	169.333	0.768158	0.0429947	1.49396	2.03899e-05	-0.725802	0.0589409	204	304	418	74	168	92	138	182	188
NvecRef.12354.1	3772	M	3	N/A	1166.11	1159.33	1404	1058.67	0.240195	0.730789	-0.0472919	0.969162	0.287487	0.654631	1280	1008	1190	678	2082	1452	498	1266	1412
NvecRef.12356.1	1622	M	3	N/A	638.477	928	557.333	518	0.712288	0.0152143	0.745606	0.010789	-0.0333178	0.933664	612	774	1398	366	730	576	464	526	564
NvecRef.12357.1	1077	N	3	N/A	422.699	284.667	636.667	419.333	-0.695677	0.0340523	-1.14398	0.000175081	0.448303	0.184977	146	298	410	362	828	720	352	436	470
NvecRef.12358.1	1174	A	3	N/A	272.033	234	470.667	111.333	1.17888	0.0653578	-0.785342	0.259055	1.96422	0.000773156	308	198	196	380	636	396	74	100	160
NvecRef.12359.1	4347	M	3	N/A	1009.71	754.667	1442.67	943.333	-0.365481	0.25137	-0.872852	0.00174917	0.507371	0.0855993	604	650	1010	978	1644	1706	730	1206	894
NvecRef.1236.1	1413	A	3	N/A	6696.87	3388.67	3575.33	14476	-2.09953	0.000155191	-0.153832	0.869563	-1.9457	0.000472454	1502	3814	4850	2920	3882	3924	3730	21432	18266
NvecRef.12361.1	1272	M	3	N/A	283.505	332.667	140.667	401.333	-0.381013	0.533418	1.15764	0.0243697	-1.53865	0.00144952	184	354	460	136	208	78	312	428	464
NvecRef.12362.1	2281	M	3	N/A	915.276	787.333	687.333	1436	-0.864742	0.145089	0.242408	0.760523	-1.10715	0.0479695	512	778	1072	358	610	1094	510	1664	2134
NvecRef.12363.1	1914	M	3	N/A	564.341	358	888.667	518	-0.552592	0.284266	-1.12117	0.0153307	0.568577	0.251649	346	306	422	438	1366	862	496	468	590
NvecRef.12364.1	2789	M	3	N/A	984.883	8	2186	941.333	-6.88389	3.67932e-57	-7.95021	6.28273e-77	1.06632	0.00258436	2	8	14	1208	2402	2948	740	1018	1066
NvecRef.12365.1	1249	M	3	N/A	596.205	625.333	622.667	649.333	-0.167518	0.702342	0.00371868	1	-0.171237	0.677438	328	620	928	380	864	624	422	698	828
NvecRef.12366.1	568	N	2	mes	102.946	297.333	7.33333	0	8.9851	2.8973e-11	5.08517	7.20642e-07	3.89993	0.00928491	296	234	362	6	16	0	0	0	0
NvecRef.12367.1	1667	A	3	N/A	518.851	661.333	648	268	1.08817	0.0645024	0.0101808	1	1.07799	0.0620331	500	532	952	582	740	622	396	184	224
NvecRef.1237.1	505	M	3	N/A	1163.44	2112	652	907.333	1.0241	0.0111324	1.55273	4.72594e-05	-0.528635	0.225034	1144	1698	3494	648	648	660	862	906	954
NvecRef.12370.1	1378	M	3	N/A	468.818	532	477.333	464	0.123779	0.807217	0.105433	0.854739	0.018346	0.974118	304	534	758	404	528	500	248	570	574
NvecRef.12371.1	700	C	3	N/A	144.438	200	56.6667	140.667	0.758889	0.440934	2.12156	0.0117065	-1.36267	0.12097	360	150	90	34	88	48	90	154	178
NvecRef.12372.1	980	M	3	N/A	478.301	1026.67	248	339.333	1.32473	0.0206965	1.85264	0.000710291	-0.527914	0.411816	264	902	1914	186	358	200	238	376	404
NvecRef.12373.1	713	M	3	N/A	205.094	227.333	130.667	243.333	-0.0760574	0.924279	0.876457	0.124153	-0.952515	0.0784601	254	176	252	120	120	152	228	250	252
NvecRef.12374.1	2397	M	3	N/A	1036.35	711.333	1142	1362.67	-1.00151	0.00108372	-0.678857	0.0388996	-0.322654	0.360518	402	886	846	852	1216	1358	948	1782	1358
NvecRef.12377.1	1000	M	3	N/A	336.222	404.667	280.667	343.333	0.116843	0.804853	0.527137	0.164275	-0.410294	0.273277	286	362	566	222	338	282	350	358	322
NvecRef.12379.1	2262	M	3	N/A	788.688	773.333	713.333	935.333	-0.350352	0.230254	0.178585	0.608601	-0.528937	0.0493821	552	826	942	464	928	748	846	1022	938
NvecRef.1238.1	4108	M	3	N/A	16344.4	10862	16551.3	26015.3	-1.29404	0.0367768	-0.581475	0.430077	-0.712562	0.280238	4714	11660	16212	7274	20704	21676	6996	37090	33960
NvecRef.12380.1	955	M	3	N/A	241.47	143.333	490	141.333	-0.118302	0.90918	-1.81684	0.00869054	1.69853	0.0131662	32	204	194	356	560	554	80	258	86
NvecRef.12383.1	1062	M	3	N/A	317.384	620	130.667	175.333	1.6696	0.167056	1.74021	0.155302	-0.070617	0.966268	504	626	730	336	46	10	118	218	190
NvecRef.12384.1	2068	M	3	N/A	682.917	879.333	598.667	683.333	0.260274	0.459856	0.566222	0.0699853	-0.305947	0.353793	508	870	1260	374	858	564	488	834	728
NvecRef.12385.1	1225	M	3	N/A	398.038	374	280.667	566.667	-0.636928	0.0912474	0.428474	0.306309	-1.0654	0.00204271	276	366	480	222	280	340	374	550	776
NvecRef.12387.1	800	M	3	N/A	369.07	342	568	268.667	0.30505	0.482338	-0.677386	0.0749308	0.982435	0.00511665	230	326	470	332	702	670	146	372	288
NvecRef.12389.1	1552	M	3	N/A	306.016	506.667	317.333	73.3333	2.86343	7.61948e-08	0.893692	0.157728	1.96974	0.000385904	638	460	422	196	374	382	44	70	106
NvecRef.1239.1	1190	M	3	N/A	3920.36	4400.67	7978	454.667	3.09907	4.07552e-20	-0.867607	0.0253171	3.96668	2.03036e-32	2090	4502	6610	4814	10964	8156	326	392	646
NvecRef.12390.1	2685	A	3	nem	774.944	32	2388.67	124	-1.93095	0.00112035	-6.04931	4.53561e-30	4.11836	4.68965e-15	12	50	34	1320	2938	2908	44	198	130
NvecRef.12391.1	2298	M	3	N/A	805.149	928.667	802.667	786	0.191296	0.594817	0.233504	0.51945	-0.0422077	0.914573	656	852	1278	558	858	992	496	1010	852
NvecRef.12393.1	1545	A	3	mes	425.676	930.667	125.333	187.333	2.18324	0.00219865	2.86349	3.47579e-05	-0.680254	0.414192	832	1138	822	126	208	42	238	196	128
NvecRef.12394.1	4219	C	3	ten	1254.81	396.667	393.333	3193.33	-3.10663	0.000109492	-0.064024	0.977228	-3.0426	0.000143971	44	414	732	94	382	704	1528	3660	4392
NvecRef.12397.1	973	M	3	N/A	365.943	314	240.667	597.333	-0.947475	0.0444662	0.401264	0.483437	-1.34874	0.0022959	208	294	440	166	342	214	262	684	846
NvecRef.12398.1	1511	A	3	N/A	308.619	82	496	307.333	-1.75701	0.0221299	-2.48787	0.000655079	0.730863	0.387842	82	124	40	682	292	514	248	298	376
NvecRef.12399.1	3077	M	3	N/A	1156.2	1196.67	1640	870.667	0.316328	0.547756	-0.477488	0.343712	0.793816	0.0705254	524	1354	1712	1026	1982	1912	664	1330	618
NvecRef.124.1	456	M	3	N/A	6050.92	6544.67	7356.67	5620	0.0403387	0.945857	-0.17062	0.754148	0.210959	0.646539	3074	5890	10670	3648	10858	7564	4622	5784	6454
NvecRef.12400.1	721	A	3	N/A	206.815	388.667	34	180.667	1.15393	0.152957	3.35978	1.90196e-06	-2.20586	0.00270877	380	472	314	50	20	32	118	312	112
NvecRef.12402.1	1087	M	3	N/A	540.358	758.667	582.667	377.333	0.831213	0.00953417	0.340873	0.372215	0.49034	0.149142	376	754	1146	396	674	678	354	416	362
NvecRef.12403.1	1190	M	3	N/A	314.573	151.333	570.667	250.667	-0.746397	0.128613	-1.80102	2.77082e-05	1.05462	0.0194824	152	94	208	406	670	636	226	294	232
NvecRef.12404.1	2713	M	3	N/A	899.661	1149.33	581.333	964.667	0.312263	0.592492	1.01395	0.0351578	-0.701689	0.154659	1104	1148	1196	596	620	528	538	1170	1186
NvecRef.12406.1	1963	M	3	N/A	577.026	432.667	970	422.667	-0.186942	0.770349	-1.18614	0.0125278	0.999196	0.0359308	196	436	666	616	1224	1070	496	494	278
NvecRef.12407.1	2168	M	3	N/A	683.39	318	1398.67	418.667	-0.351051	0.509077	-1.95634	1.35345e-06	1.60529	8.9398e-05	308	366	280	898	1586	1712	338	562	356
NvecRef.12408.1	1731	M	3	ten	1032.61	435.333	228.667	2614	-2.3174	0.00299139	1.13329	0.206794	-3.45069	2.96933e-06	468	436	402	90	326	270	844	6020	978
NvecRef.1241.1	1754	M	3	N/A	4435.12	5121.33	4219.33	3955.33	0.461793	0.36336	0.43911	0.409737	0.0226835	0.973337	5552	5268	4544	3034	4496	5128	2530	4562	4774
NvecRef.12411.1	2295	M	3	ten	673.375	274.667	99.3333	1668	-2.2605	0.00226049	1.77708	0.0226642	-4.03758	5.63825e-09	432	222	170	36	90	172	804	2286	1914
NvecRef.12414.1	1473	M	3	N/A	712.855	678	791.333	850.667	-0.418968	0.510796	-0.230413	0.761065	-0.188555	0.777607	290	704	1040	410	1074	890	328	974	1250
NvecRef.12416.1	966	A	3	ten	331.024	16	133.333	885.333	-5.70848	4.38461e-15	-3.07129	8.05403e-05	-2.63719	0.000427966	0	24	24	108	144	148	390	1206	1060
NvecRef.12417.1	1899	E	3	N/A	524.29	496.667	578	557.333	-0.202627	0.639317	-0.149937	0.759817	-0.0526897	0.909954	390	440	660	372	738	624	372	540	760
NvecRef.12418.1	1016	M	3	N/A	227.648	68	75.3333	541.333	-2.6383	0.0515071	0.129878	0.96343	-2.76818	0.0359964	32	172	0	12	136	78	466	606	552
NvecRef.12419.1	1374	M	3	N/A	583.685	774.667	537.333	565.333	0.259408	0.621162	0.471687	0.334324	-0.212279	0.676056	296	808	1220	326	740	546	456	546	694
NvecRef.1242.1	1033	M	3	ten	2730.85	98.6667	66.6667	7914.67	-6.07681	1.24119e-21	0.51778	0.585339	-6.59459	4.25406e-25	90	146	60	96	28	76	6520	8440	8784
NvecRef.12421.1	4405	M	3	N/A	1458.75	1682	1926	1022.67	0.607159	0.0438423	-0.242645	0.507399	0.849803	0.00261071	922	1550	2574	1460	2152	2166	646	1284	1138
NvecRef.12423.1	1284	A	3	N/A	291.304	388	194	282.667	0.449767	0.360116	1.08521	0.0116456	-0.635446	0.162171	378	380	406	156	196	230	266	316	266
NvecRef.12424.1	1471	E	3	N/A	318.846	298	412	249.333	0.352481	0.599711	-0.249184	0.743595	0.601665	0.305799	372	250	272	272	490	474	200	336	212
NvecRef.12425.1	1321	N	3	ten	319.793	52.6667	85.3333	823.333	-4.03357	1.69059e-22	-0.678702	0.208255	-3.35486	3.0002e-16	38	28	92	52	98	106	682	1034	754
NvecRef.12426.1	1162	A	3	N/A	211.915	513.333	74.6667	20	4.1936	0.00151157	2.31943	0.11342	1.87416	0.199965	602	248	690	144	52	28	0	2	58
NvecRef.12427.1	1433	M	3	ten	398.997	33.3333	134.667	1008	-4.82532	7.01332e-08	-2.25158	0.0248299	-2.57374	0.00663125	2	54	44	244	56	104	778	1042	1204
NvecRef.12428.1	2217	M	3	mes	1596.59	4584	634.667	521.333	2.47597	0.0176416	2.41008	0.0222069	0.0658938	0.966134	126	4290	9336	512	970	422	802	530	232
NvecRef.12429.1	1243	M	3	N/A	495.452	409.333	364.667	788	-0.982686	0.0144491	0.191912	0.737122	-1.1746	0.00237469	248	426	554	226	458	410	378	888	1098
NvecRef.1243.1	1053	N	3	N/A	32.5487	1.33333	74.6667	1.33333	0.0845715	NA	-4.23772	NA	4.3223	NA	4	0	0	188	16	20	4	0	0
NvecRef.1243.2	1053	N	2	N/A	65.2183	21.3333	142.667	0	5.33617	NA	-2.40169	NA	7.73786	NA	46	6	12	298	64	66	0	0	0
NvecRef.12431.1	2125	A	3	N/A	462.776	221.333	414	692	-1.39193	0.153938	-0.952006	0.378114	-0.439921	0.691561	296	138	230	828	226	188	300	970	806
NvecRef.12433.1	881	N	3	ten	295.513	20.6667	57.3333	818.667	-4.79254	1.25869e-08	-1.01838	0.358059	-3.77416	9.54988e-06	38	8	16	20	28	124	510	818	1128
NvecRef.12435.1	2059	N	3	mes	521.329	1196.67	249.333	71.3333	4.0275	9.38219e-12	2.15108	0.000618135	1.87642	0.00338806	1246	934	1410	360	206	182	40	108	66
NvecRef.12436.1	1117	M	3	N/A	379.246	516.667	426.667	238.667	0.8555	0.241393	0.298145	0.751953	0.557355	0.462114	316	502	732	264	656	360	376	238	102
NvecRef.12437.1	2716	M	3	N/A	1118.76	1017.33	1102	1424	-0.538764	0.247889	-0.100602	0.883151	-0.438162	0.347919	638	920	1494	694	1304	1308	682	1410	2180
NvecRef.1244.1	1098	N	3	N/A	1187.72	1426	797.333	883.333	0.745405	0.586445	1.24347	0.335861	-0.498067	0.713642	3118	480	680	374	1192	826	1874	604	172
NvecRef.12440.1	3619	M	3	N/A	1364.02	2000.67	1342	1037.33	0.733706	0.152843	0.458417	0.428751	0.275289	0.631077	588	2520	2894	1042	1452	1532	886	1218	1008
NvecRef.12444.1	2115	M	3	N/A	670.653	688	656.667	732	-0.236971	0.545133	0.0237045	0.977752	-0.260676	0.478903	388	664	1012	532	846	592	676	750	770
NvecRef.12446.1	569	C	3	N/A	204.228	185.333	190.667	242.667	-0.424208	0.312225	0.0478294	0.947297	-0.472037	0.237629	158	192	206	134	234	204	226	272	230
NvecRef.12447.1	2372	M	3	N/A	887.477	718	1483.33	699.333	-0.107224	0.873638	-1.08471	0.0212254	0.977488	0.0362497	272	694	1188	824	1878	1748	354	858	886
NvecRef.12448.1	505	A	3	N/A	121.307	84	16	246	-1.3723	0.305455	2.44524	0.0501029	-3.81754	0.000827396	88	128	36	6	42	0	286	274	178
NvecRef.12449.1	1055	M	3	N/A	235.956	169.333	324.667	199.333	-0.379086	0.64949	-0.893609	0.22518	0.514522	0.495666	146	160	202	310	368	296	318	162	118
NvecRef.1245.1	1634	M	3	N/A	1721.85	1092	3757.33	748.667	0.563968	0.438772	-1.49387	0.0164077	2.05783	0.000443445	1266	622	1388	1128	4414	5730	634	858	754
NvecRef.1245.2	2815	M	3	N/A	7976.51	3305.33	12706.7	9222.67	-1.46127	3.36632e-06	-1.8319	2.90959e-09	0.370624	0.321805	2636	3268	4012	7462	14984	15674	5070	11778	10820
NvecRef.12450.1	1970	M	3	N/A	767.777	863.333	974.667	576.667	0.564103	0.180558	-0.113243	0.851472	0.677346	0.091059	666	766	1158	630	1162	1132	336	904	490
NvecRef.12451.1	569	C	3	N/A	407.705	430	542	401.333	-0.0163355	0.991168	-0.343165	0.752842	0.326829	0.728548	110	502	678	182	614	830	110	690	404
NvecRef.12452.1	2657	M	3	N/A	1665.83	3152	1680	893.333	1.45669	0.0433726	0.675545	0.428069	0.78114	0.310193	394	2638	6424	1126	2014	1900	652	934	1094
NvecRef.12455.1	1190	M	3	N/A	435.177	393.333	198	735.333	-0.894078	0.0631766	0.932976	0.0553676	-1.82705	2.44167e-05	306	390	484	220	170	204	416	908	882
NvecRef.12456.1	2601	M	3	N/A	904.28	1252	957.333	678	0.715509	0.0201319	0.359681	0.310096	0.355828	0.286023	620	1228	1908	610	1232	1030	602	768	664
NvecRef.12458.1	6378	M	3	N/A	2120.07	2816	3421.33	798	1.43962	0.0313539	-0.480703	0.568958	1.92033	0.00238575	464	2410	5574	2586	4066	3612	808	950	636
NvecRef.12461.1	2193	A	3	N/A	677.778	694.667	799.333	622	-0.0106005	0.98931	-0.354165	0.507021	0.343564	0.485144	322	586	1176	808	810	780	452	672	742
NvecRef.12464.1	1259	M	3	N/A	412.749	580	284.667	480	0.107775	0.884787	0.902745	0.0963987	-0.794971	0.136279	182	608	950	200	324	330	248	594	598
NvecRef.12465.1	1392	M	3	N/A	423.6	488.667	262	473.333	0.0945576	0.910704	0.995355	0.100936	-0.900797	0.129335	526	596	344	256	252	278	472	524	424
NvecRef.12467.1	1595	A	3	N/A	332.695	546.667	168.667	289.333	0.817212	0.0671295	1.73282	1.82108e-05	-0.91561	0.0354904	464	442	734	120	166	220	316	286	266
NvecRef.12468.1	1488	M	3	N/A	552.487	550	828.667	372.667	0.321264	0.636933	-0.548277	0.393093	0.869542	0.120247	324	474	852	404	1040	1042	524	312	282
NvecRef.1247.1	2136	M	3	N/A	6129.77	5017.33	7824	6324	-0.314102	0.478152	-0.472191	0.265612	0.158088	0.730368	4570	4774	5708	3844	10570	9058	4358	7148	7466
NvecRef.12470.1	2038	A	3	N/A	813.668	988.667	1136	475.333	0.864666	0.0721093	-0.183007	0.78569	1.04767	0.0221755	568	884	1514	622	1394	1392	530	600	296
NvecRef.12472.1	1892	M	3	N/A	452.289	354.667	832.667	204.667	0.509108	0.535147	-1.26637	0.0726481	1.77548	0.00654908	220	260	584	710	860	928	332	194	88
NvecRef.12473.1	1062	A	2	ten	223.723	3.33333	0	647.333	-7.23127	2.63755e-19	3.22447	0.0328196	-10.4557	9.55557e-17	4	6	0	0	0	0	612	554	776
NvecRef.12475.1	2656	A	3	N/A	1177.51	1228.67	769.333	1740	-0.552597	0.425253	0.748215	0.269646	-1.30081	0.0278635	498	1988	1200	332	1354	622	990	2242	1988
NvecRef.12476.1	8942	M	3	N/A	4951.73	8798	6718	1616.67	2.0817	0.00713868	0.149164	0.911026	1.93253	0.0120369	810	7296	18288	4664	7862	7628	770	2334	1746
NvecRef.12477.1	900	M	3	N/A	352.273	450	297.333	386	0.0284959	0.967982	0.539126	0.272771	-0.51063	0.272706	168	454	728	170	380	342	300	398	460
NvecRef.12478.1	1122	M	3	N/A	449.749	867.333	403.333	242	1.52838	0.0160307	0.841511	0.238934	0.686867	0.324441	184	698	1720	376	476	358	166	252	308
NvecRef.1248.1	1611	C	3	N/A	2815.44	1772.67	1096.67	5428	-1.28175	0.117599	0.871526	0.335263	-2.15327	0.00386842	3098	866	1354	1254	1052	984	2636	7830	5818
NvecRef.12480.1	3384	M	3	N/A	1162.18	396.667	2055.33	1247.33	-1.74938	1.7114e-05	-2.40683	1.08379e-09	0.657448	0.150206	178	376	636	1352	1980	2834	638	1700	1404
NvecRef.12482.1	2562	M	3	N/A	1189.07	1132.67	1254	1442	-0.404369	0.464395	-0.118101	0.874158	-0.286268	0.606481	636	1084	1678	656	1646	1460	590	1666	2070
NvecRef.12483.1	2664	M	3	N/A	1032.97	872	948	1380.67	-0.663462	0.0459703	-0.0589063	0.916533	-0.604555	0.0673279	652	956	1008	672	1138	1034	792	1606	1744
NvecRef.12484.1	1427	A	3	N/A	614.144	825.333	418	731.333	0.0804592	0.906268	0.916032	0.0577388	-0.835572	0.0784549	382	846	1248	284	406	564	340	1076	778
NvecRef.12485.1	1494	M	3	N/A	352.955	400.667	332	292.667	0.513324	0.441537	0.436916	0.543903	0.0764079	0.921931	494	386	322	286	404	306	298	326	254
NvecRef.12488.1	1631	A	3	N/A	484.732	276	1195.33	103.333	1.491	0.091605	-1.87061	0.028434	3.36161	1.55701e-05	240	308	280	590	1324	1672	10	210	90
NvecRef.1249.1	3668	C	3	N/A	120.737	146	113.333	102.667	0.488793	0.411685	0.519316	0.395775	-0.0305232	0.968526	144	154	140	68	140	132	108	102	98
NvecRef.12490.1	2469	A	3	ten	764.271	1.33333	150.667	2246	-9.9043	2.67363e-26	-6.37514	3.08989e-11	-3.52916	1.26425e-05	0	0	4	236	72	144	696	3076	2966
NvecRef.12491.1	2283	M	3	N/A	882.331	300	564.667	1860.67	-2.60355	2.49033e-09	-0.890201	0.0830065	-1.71335	0.000158316	168	460	272	476	608	610	964	2264	2354
NvecRef.12492.1	5706	M	3	N/A	3132.32	1936.67	6783.33	1778	-0.0127238	0.99345	-1.81194	0.0120956	1.79922	0.0110563	396	2364	3050	2992	7882	9476	534	2994	1806
NvecRef.12494.1	1588	A	3	N/A	207.634	178	142	288.667	-0.630393	0.424775	0.578396	0.4918	-1.20879	0.081937	230	134	170	62	146	218	326	342	198
NvecRef.12496.1	1128	A	3	ten	280.509	63.3333	1.33333	745.333	-3.21549	0.000150449	5.29572	1.11245e-07	-8.51121	6.82531e-19	98	68	24	0	4	0	704	770	762
NvecRef.12497.1	1494	M	3	N/A	435.046	586	512.667	236.667	1.04946	0.0948126	0.145774	0.879466	0.903688	0.149701	364	556	838	448	612	478	370	200	140
NvecRef.12498.1	1630	M	3	N/A	538.697	788	368	479.333	0.797041	0.121333	1.2355	0.0105705	-0.438462	0.42472	814	682	868	228	414	462	230	682	526
NvecRef.12499.1	1018	M	3	N/A	424.81	490.667	508.667	339.333	0.400316	0.417335	0.0411491	0.964163	0.359167	0.457408	324	506	642	226	678	622	362	362	294
NvecRef.125.1	582	M	3	N/A	3265.08	3524	4102.67	2939.33	0.0449673	0.967006	-0.175081	0.866075	0.220048	0.791498	1438	3888	5246	1114	3650	7544	3182	3618	2018
NvecRef.12500.1	1222	M	3	N/A	391.342	446	389.333	385.333	0.0621907	0.901216	0.175979	0.709716	-0.113788	0.792673	276	366	696	282	510	376	366	420	370
NvecRef.12501.1	2048	M	3	N/A	747.804	1014.67	806	531.333	0.766759	0.0435431	0.34991	0.436342	0.416849	0.303951	648	872	1524	504	1138	776	572	524	498
NvecRef.12504.1	1867	A	3	N/A	503.046	522	735.333	272	0.826482	0.150932	-0.398835	0.558597	1.22532	0.0210798	492	414	660	516	684	1006	360	242	214
NvecRef.12505.1	1539	M	3	N/A	284.202	521.333	110	170	1.50468	0.119418	1.98681	0.0333676	-0.482128	0.662152	554	482	528	218	78	34	216	186	108
NvecRef.12506.1	1836	M	3	mes	516.864	1116	173.333	267.333	2.09392	0.0135701	2.68848	0.00105614	-0.594567	0.553221	1044	1160	1144	114	178	228	28	220	554
NvecRef.12508.1	4997	M	3	N/A	1924.58	2746	1986	1489.33	0.620657	0.284801	0.282264	0.691426	0.338393	0.582002	844	2394	5000	1700	1988	2270	1320	2014	1134
NvecRef.12509.1	1144	M	3	N/A	414.512	340	656	292.667	0.162769	0.66185	-0.92757	0.000818308	1.09034	5.08962e-05	238	352	430	524	824	620	206	348	324
NvecRef.1251.1	885	M	3	N/A	1782.82	2200	1783.33	1620	0.417448	0.329544	0.331609	0.475456	0.0858395	0.863016	1360	2676	2564	1250	2170	1930	852	2408	1600
NvecRef.12510.1	611	C	3	N/A	144.121	132	183.333	117.333	0.0374732	0.967982	-0.432835	0.54698	0.470308	0.467647	108	122	166	150	186	214	160	112	80
NvecRef.12511.1	308	N	3	N/A	64.7302	57.3333	55.3333	78.6667	-0.369395	0.672129	0.229073	0.82333	-0.598468	0.439589	62	76	34	42	74	50	68	86	82
NvecRef.12513.1	919	M	3	N/A	175.35	313.333	32.6667	168.667	0.869209	0.188543	3.21547	1.57121e-08	-2.34626	6.20155e-05	320	248	372	34	18	46	158	196	152
NvecRef.12515.1	853	N	3	N/A	192.666	187.333	120.667	248	-0.417551	0.669376	0.614223	0.524615	-1.03177	0.20606	210	112	240	140	48	174	276	214	254
NvecRef.12517.1	2249	A	3	N/A	740.24	1311.33	815.333	342.667	1.61381	0.00756669	0.457193	0.557093	1.15662	0.0636289	270	1170	2494	716	1020	710	284	426	318
NvecRef.12519.1	2128	M	3	N/A	518.141	770.667	503.333	349.333	1.05774	0.00158029	0.555088	0.139706	0.502647	0.171098	488	690	1134	456	546	508	216	454	378
NvecRef.1252.1	3342	M	3	N/A	4260.91	7620.67	2467.33	3706.67	0.848035	0.0985718	1.40544	0.00318235	-0.557403	0.294928	2880	6850	13132	2624	2270	2508	2290	4128	4702
NvecRef.12520.1	1137	A	3	N/A	261.061	1.33333	505.333	298	-7.48188	1.04594e-24	-8.07746	7.88876e-29	0.59558	0.226726	0	0	4	342	606	568	316	282	296
NvecRef.12522.1	1861	M	3	N/A	2141.55	4758.67	701.333	2192	0.779266	0.483869	2.38221	0.0104154	-1.60294	0.0961373	260	3334	10682	384	674	1046	712	2542	3322
NvecRef.12523.1	1835	M	3	N/A	709.071	826	721.333	668.667	0.181816	0.638466	0.174695	0.674366	0.00712136	0.988582	512	728	1238	534	842	788	538	608	860
NvecRef.12524.1	1939	C	3	N/A	751.705	1386	20	937.333	0.593088	0.688042	5.67685	8.40439e-08	-5.08376	1.81205e-06	998	1720	1440	10	50	0	124	968	1720
NvecRef.12525.1	2002	N	3	nem	460.57	73.3333	1326.67	34.6667	1.28223	0.115849	-3.77192	3.8576e-08	5.05415	9.4812e-14	112	68	40	1032	1414	1534	12	34	58
NvecRef.12526.1	741	N	2	N/A	110.49	222.667	106	0	8.72203	3.741e-13	1.32281	0.107189	7.39922	1.21368e-09	262	214	192	38	178	102	0	0	0
NvecRef.12527.1	3032	M	3	N/A	1423.86	2546.67	1371.33	988.667	1.08658	0.178163	0.717217	0.42731	0.369367	0.684325	324	2460	4856	706	1680	1728	416	1172	1378
NvecRef.12528.1	564	M	1	N/A	67.6758	0	0	174	-8.89862	NA	0	NA	-8.91655	NA	0	0	0	0	0	0	354	78	90
NvecRef.12529.1	926	M	3	N/A	380.587	374.667	496.667	354	0.0212287	0.977399	-0.303404	0.597562	0.324632	0.528278	236	392	496	204	758	528	214	392	456
NvecRef.12530.1	1298	N	1	ten	135.465	0	0	370.667	-10.1111	3.64312e-13	0	1	-10.1277	3.42994e-13	0	0	0	0	0	0	544	238	330
NvecRef.12531.1	583	C	3	nem	122.231	12	318.667	39.3333	-1.83613	0.0195157	-4.68905	1.01786e-11	2.85292	2.91825e-05	6	8	22	322	372	262	38	16	64
NvecRef.12532.1	3103	M	3	N/A	1269.55	2253.33	1240.67	618	1.5828	0.000612044	0.786627	0.133261	0.796171	0.113223	938	2190	3632	810	1576	1336	774	630	450
NvecRef.12533.1	2216	M	3	N/A	796.604	658	985.333	892	-0.409996	0.517427	-0.488726	0.443498	0.07873	0.912142	468	716	790	518	904	1534	348	1324	1004
NvecRef.12534.1	1353	N	3	ten	580.083	295.333	249.333	1282.67	-2.02277	0.00257457	0.313417	0.75095	-2.33619	0.000342061	240	254	392	154	292	302	334	898	2616
NvecRef.12535.1	512	N	3	N/A	114.619	122	140.667	61.3333	1.14419	0.241285	0.179256	0.903434	0.964929	0.321183	232	70	64	86	142	194	68	46	70
NvecRef.12536.1	578	C	3	N/A	143.642	119.333	95.3333	187.333	-0.418596	0.703258	0.613135	0.575755	-1.03173	0.261626	214	88	56	86	136	64	194	188	180
NvecRef.12537.1	1710	A	3	N/A	405.593	584.667	29.3333	570	0.117532	0.945247	3.91296	0.000209797	-3.79543	0.000292892	692	430	632	44	0	44	378	628	704
NvecRef.12538.1	1221	A	2	N/A	298.066	447.333	458	0	9.54136	9.26479e-18	0.140863	0.894181	9.40049	3.43228e-17	546	236	560	296	574	504	0	0	0
NvecRef.1254.1	747	N	3	nem	3261.19	364	9176	1242.67	-1.6031	0.00635648	-4.3102	2.77009e-16	2.7071	6.37882e-07	376	458	258	4026	11242	12260	560	1320	1848
NvecRef.12540.1	3273	M	3	N/A	1221.61	1140.67	1012.67	1662	-0.556953	0.167002	0.206576	0.686253	-0.763529	0.0424558	734	1362	1326	702	1122	1214	846	1954	2186
NvecRef.12541.1	2244	A	2	ten	525.77	0	8	1598.67	-11.5551	1.75892e-22	-3.95958	0.00345097	-7.5955	2.36748e-29	0	0	0	0	14	10	988	2270	1538
NvecRef.12543.1	2113	C	3	nem	486.977	184	1227.33	149.333	0.215263	0.638466	-2.72549	2.41692e-18	2.94075	4.98226e-21	104	180	268	838	1558	1286	90	220	138
NvecRef.12544.1	1999	M	3	N/A	956.204	278.667	1699.33	1084.67	-2.05197	1.50831e-09	-2.56695	1.66161e-14	0.514984	0.194458	158	242	436	852	1874	2372	706	1302	1246
NvecRef.12546.1	1966	M	3	N/A	802.67	813.333	658	1007.33	-0.393426	0.191648	0.296222	0.369032	-0.689648	0.0113569	514	842	1084	526	820	628	752	1024	1246
NvecRef.12548.1	2456	M	3	N/A	953.061	1251.33	1052	814	0.46473	0.349299	0.22315	0.712951	0.241581	0.644513	494	1280	1980	548	1520	1088	504	1088	850
NvecRef.12549.1	2509	M	3	N/A	892.069	910	914.667	991.333	-0.177883	0.698433	0.0556618	0.930667	-0.233544	0.577877	598	926	1206	524	1378	842	610	1080	1284
NvecRef.1255.2	1736	M	3	N/A	272.486	286.667	210.667	313.333	-0.152261	0.799676	0.506053	0.324872	-0.658313	0.15487	264	286	310	178	190	264	304	324	312
NvecRef.12550.1	3750	M	3	N/A	1317.92	1310.67	1619.33	1302.67	-0.0941666	0.84573	-0.276733	0.518645	0.182567	0.657678	714	1274	1944	812	2030	2016	834	1632	1442
NvecRef.12551.1	1773	C	3	N/A	631.065	316	1078.67	607.333	-0.784328	0.299109	-1.37916	0.0472561	0.594837	0.433644	440	222	286	320	1556	1360	456	604	762
NvecRef.12552.1	3021	M	3	N/A	791.002	747.333	690	978	-0.485608	0.236124	0.142334	0.795537	-0.627942	0.103394	536	704	1002	476	644	950	962	1174	798
NvecRef.12553.1	834	N	3	N/A	193.338	181.333	238.667	144	0.404593	0.614312	-0.21324	0.823381	0.617833	0.387421	242	144	158	208	236	272	150	178	104
NvecRef.12554.1	2260	M	3	N/A	766.447	679.333	1387.33	396.667	0.545618	0.392884	-0.975278	0.0959131	1.5209	0.00428912	362	704	972	718	2184	1260	534	418	238
NvecRef.12555.1	949	C	3	N/A	370.793	298.667	395.333	512.667	-0.910692	0.160138	-0.376543	0.638993	-0.534149	0.433656	110	318	468	122	472	592	324	770	444
NvecRef.12557.1	2124	M	3	N/A	663.496	527.333	1107.33	422	0.127021	0.900274	-0.967129	0.206232	1.09415	0.125973	458	296	828	646	1340	1336	664	418	184
NvecRef.12559.1	4059	M	3	N/A	1657.19	2588	2015.33	959.333	1.20806	0.0381166	0.247621	0.762231	0.960437	0.103672	688	2438	4638	1140	2426	2480	546	1544	788
NvecRef.1256.1	3763	A	3	N/A	7059.44	2193.33	16456.7	4172	-0.950487	0.0144813	-2.75152	1.29656e-15	1.80103	3.83236e-07	1526	2916	2138	8246	22558	18566	3204	4198	5114
NvecRef.12561.1	1505	C	3	N/A	422.951	477.333	354	465.333	-0.0447499	0.923145	0.459661	0.172932	-0.504411	0.112423	352	448	632	254	364	444	418	540	438
NvecRef.12562.1	4359	M	3	N/A	1369.4	1140	1977.33	1359.33	-0.313487	0.665008	-0.762017	0.232309	0.44853	0.49206	540	1216	1664	984	2786	2162	578	2552	948
NvecRef.12563.1	3723	M	3	N/A	1055.08	44.6667	737.333	2500.67	-5.86049	2.07348e-14	-4.08642	2.60628e-07	-1.77407	0.0385729	2	22	110	446	928	838	1460	3180	2862
NvecRef.12564.1	3190	M	3	N/A	1177.47	1321.33	1470.67	927.333	0.479976	0.158651	-0.0680078	0.89577	0.547984	0.093134	924	1450	1590	804	1790	1818	576	1162	1044
NvecRef.12567.1	2736	M	3	N/A	1663.18	1631.33	1782	2008.67	-0.346213	0.642267	-0.081955	0.941111	-0.264258	0.715237	678	2168	2048	752	2272	2322	678	2650	2698
NvecRef.12568.1	516	M	3	N/A	49.4888	67.3333	28.6667	38.6667	0.918716	0.485732	1.28024	0.320099	-0.361522	0.799323	116	34	52	36	4	46	34	42	40
NvecRef.12569.1	1725	N	3	N/A	847.951	778	974	994	-0.425077	0.467564	-0.30624	0.640643	-0.118837	0.854124	354	888	1092	480	1150	1292	420	1280	1282
NvecRef.1257.1	1495	A	3	N/A	2143.2	2732.67	1612	1734	0.630642	0.477301	0.601053	0.521232	0.0295882	0.979761	2794	2394	3010	2928	1020	888	1702	1858	1642
NvecRef.12572.1	1019	M	3	N/A	471.907	837.333	430	282	1.28412	0.0344232	0.831652	0.211796	0.452469	0.513414	190	1046	1276	302	592	396	272	238	336
NvecRef.12574.1	347	N	3	N/A	31.4535	34	8	35.3333	0.22001	0.925636	1.84457	0.303142	-1.62456	0.342066	88	6	8	18	0	6	48	16	42
NvecRef.12575.1	1578	M	3	nem	59.3148	1.33333	179.333	3.33333	-0.562669	0.802391	-5.34052	0.00054475	4.77786	0.0018136	4	0	0	154	206	178	0	0	10
NvecRef.12576.1	827	N	3	N/A	290.431	114.667	300	519.333	-2.19143	8.79704e-05	-1.23883	0.0444455	-0.952596	0.121361	64	128	152	78	434	388	274	628	656
NvecRef.12577.1	4430	M	3	N/A	1752.1	1971.33	2301.33	1383.33	0.376715	0.324067	-0.235985	0.588506	0.612701	0.0756061	964	1886	3064	1286	2726	2892	926	1768	1456
NvecRef.12579.1	1133	M	3	N/A	547.281	565.333	548	604.667	-0.153799	0.8229	-0.0231133	0.990327	-0.130685	0.839637	300	630	766	482	474	688	262	670	882
NvecRef.1258.1	3088	M	3	N/A	4575.3	4124.67	4972	4757.33	-0.244078	0.679669	-0.107224	0.886423	-0.136854	0.818062	3880	4122	4372	2658	5434	6824	5378	5188	3706
NvecRef.12580.1	1910	M	3	N/A	555.002	653.333	658.667	404	0.569865	0.206224	0.0441049	0.958572	0.525761	0.236695	498	572	890	410	670	896	452	428	332
NvecRef.12581.1	6142	C	3	N/A	2829.26	4214.67	4409.33	967.333	1.76346	0.0115827	-0.251631	0.809286	2.01509	0.00284248	570	3762	8312	2882	5282	5064	766	1428	708
NvecRef.12582.1	1227	C	2	ten	214.014	6	0	600	-6.70089	1.08907e-16	3.62191	0.0132652	-10.3228	2.38671e-16	0	4	14	0	0	0	726	506	568
NvecRef.12583.1	3305	M	3	N/A	1101.7	1426	1069.33	1048	0.316459	0.485732	0.393434	0.384957	-0.0769751	0.879464	636	1560	2082	654	1560	994	658	1280	1206
NvecRef.12587.1	1883	A	3	N/A	749.131	92.6667	1573.33	764.667	-3.00653	1.91103e-08	-3.82046	3.79316e-13	0.813927	0.18844	58	154	66	560	2106	2054	630	746	918
NvecRef.12588.1	809	N	3	N/A	1165.38	504	2412	1142.67	-1.14095	0.333361	-1.98142	0.068838	0.840476	0.481115	146	750	616	100	3538	3598	244	2034	1150
NvecRef.12590.1	2180	M	3	N/A	1210.77	1288	809.333	1835.33	-0.639494	0.341479	0.53761	0.457261	-1.1771	0.0485164	356	1454	2054	584	904	940	680	2302	2524
NvecRef.12591.1	1647	M	3	N/A	734.033	850.667	584.667	934	-0.23358	0.718243	0.513685	0.384605	-0.747265	0.151385	380	880	1292	330	748	676	400	970	1432
NvecRef.12592.1	1548	M	3	N/A	664.491	624.667	459.333	999.333	-0.603456	0.340527	0.537469	0.425183	-1.14092	0.0416526	462	804	608	276	490	612	328	1324	1346
NvecRef.12595.1	1586	M	3	N/A	396.893	401.333	362	460.667	-0.174465	0.772729	0.309916	0.596078	-0.484381	0.326585	392	324	488	182	498	406	306	466	610
NvecRef.12596.1	1328	M	3	N/A	264.987	356.667	296	149.333	1.029	0.185258	0.294444	0.777274	0.734559	0.354815	282	318	470	226	316	346	250	146	52
NvecRef.12597.1	1816	C	3	N/A	468.887	440	482.667	449.333	0.10565	0.913464	0.150233	0.887466	-0.0445829	0.9627	674	262	384	298	512	638	420	454	474
NvecRef.12598.1	2357	M	3	N/A	1132.58	814	1139.33	1717.33	-1.12775	0.0663134	-0.514676	0.481809	-0.613077	0.348287	310	952	1180	714	1558	1146	498	2488	2166
NvecRef.126.1	748	C	3	nem	27675.9	270.667	82353.3	69.3333	2.05722	0.00863344	-7.77881	3.79984e-30	9.83602	4.518e-47	414	170	228	90836	98916	57308	40	34	134
NvecRef.1260.1	5606	M	3	N/A	11261.4	8493.33	20976	6618.67	0.237307	0.526603	-1.23727	1.74527e-05	1.47458	1.47717e-07	5518	8054	11908	10730	25706	26492	6200	7184	6472
NvecRef.12601.1	762	M	3	N/A	301.564	190	506.667	251.333	-0.347685	0.525072	-1.21811	0.00586993	0.870424	0.0550735	182	212	176	272	694	554	170	320	264
NvecRef.12602.1	1121	M	3	N/A	490.254	781.333	560.667	258	1.28668	0.0189778	0.400145	0.566303	0.886535	0.118644	316	638	1390	314	584	784	320	200	254
NvecRef.12604.1	1134	A	3	N/A	314.425	222.667	544.667	230.667	-0.0541286	0.972517	-1.23784	0.245641	1.18371	0.243007	62	444	162	438	740	456	36	156	500
NvecRef.12605.1	3075	E	3	N/A	1235.52	1659.33	1174.67	1190	0.346281	0.572394	0.523959	0.373694	-0.177678	0.777295	634	2088	2256	460	1642	1422	758	1582	1230
NvecRef.12607.1	1300	M	3	N/A	489.464	473.333	346.667	711.333	-0.601837	0.390939	0.31238	0.712456	-0.914218	0.15149	252	542	626	404	324	312	228	966	940
NvecRef.12609.1	593	N	3	N/A	129.386	234.667	136	16	3.63617	0.000780756	0.749562	0.606943	2.88661	0.00902011	240	158	306	140	132	136	6	42	0
NvecRef.1261.1	3469	C	3	N/A	7490.51	1299.33	14520.7	7750.67	-2.70071	6.03546e-18	-3.41023	2.85576e-28	0.70952	0.047403	810	1260	1828	8312	21720	13530	8028	8230	6994
NvecRef.12610.1	1710	A	3	N/A	522.715	410.667	502.667	664.667	-0.699502	0.119055	-0.21785	0.71222	-0.481652	0.295884	350	456	426	390	420	698	568	818	608
NvecRef.12611.1	1456	M	3	N/A	458.558	456	542.667	440.667	-0.00457726	0.995762	-0.207229	0.632579	0.202652	0.603619	322	424	622	336	550	742	294	558	470
NvecRef.12612.1	761	M	3	N/A	246.256	184	96	467.333	-1.14309	0.134926	1.0563	0.185505	-2.19939	0.00136883	230	142	180	78	62	148	170	508	724
NvecRef.12613.1	1194	N	2	ten	334.56	2	0	1032	-8.77363	7.38151e-26	2.35353	0.153825	-11.1272	4.5344e-19	0	0	6	0	0	0	530	1406	1160
NvecRef.12615.1	2152	M	3	N/A	809.343	653.333	39.3333	1920.67	-1.65108	0.262704	3.34791	0.0118302	-4.99898	5.63131e-05	0	712	1248	16	28	74	960	1938	2864
NvecRef.12617.1	1693	M	3	N/A	700.273	755.333	830.667	625.333	0.207491	0.60773	-0.144697	0.75306	0.352188	0.320028	438	808	1020	608	996	888	346	788	742
NvecRef.12618.1	1880	M	3	N/A	739.347	626.667	852.667	884	-0.566677	0.186942	-0.424485	0.364836	-0.142192	0.776308	362	578	940	500	1200	858	446	1040	1166
NvecRef.12619.1	899	N	3	N/A	331.523	162	536.667	354.667	-1.17432	0.0116418	-1.64837	0.000198921	0.474055	0.355195	80	242	164	302	680	628	224	384	456
NvecRef.1262.1	1836	M	3	N/A	1764.56	2166	2107.33	1294	0.543625	0.185258	-0.050831	0.943763	0.594456	0.132789	1138	1668	3692	1750	2656	1916	1230	1324	1328
NvecRef.12620.1	1264	A	3	ten	251.352	54	37.3333	660	-3.44424	0.00236371	0.614262	0.706961	-4.0585	0.000228524	10	108	44	0	46	66	624	938	418
NvecRef.12621.1	1253	M	3	N/A	406.392	388	441.333	431.333	-0.219889	0.537202	-0.113106	0.792217	-0.106784	0.771832	270	434	460	262	528	534	362	458	474
NvecRef.12622.1	2342	C	1	ten	545.944	0	0	1648.67	-12.1605	3.85025e-22	0	1	-12.1761	3.98552e-22	0	0	0	0	0	0	1090	1782	2074
NvecRef.12624.1	1238	M	3	N/A	311.483	312.667	322.667	299.333	0.0769055	0.913589	-0.00449766	1	0.0814032	0.898967	268	370	300	318	372	278	230	412	256
NvecRef.12625.1	1501	A	3	N/A	322.811	632	123.333	208.667	1.66671	0.0371673	2.23045	0.00372338	-0.563742	0.540381	604	614	678	164	94	112	52	422	152
NvecRef.12626.1	1500	C	3	N/A	267.638	464	99.3333	172	1.6097	0.0612269	2.27321	0.00552437	-0.663516	0.489947	702	406	284	120	44	134	80	230	206
NvecRef.12627.1	1238	M	3	N/A	319.36	47.3333	574.667	351.333	-3.0916	2.28607e-09	-3.60969	1.79453e-12	0.518089	0.408596	20	40	82	424	738	562	456	378	220
NvecRef.12628.1	2813	M	3	N/A	1159.08	1169.33	886	1616.67	-0.520888	0.210341	0.42002	0.34996	-0.940908	0.0118804	728	1068	1712	528	1102	1028	794	1866	2190
NvecRef.12629.1	1024	M	2	ten	126.468	0	5.33333	366	-8.92656	5.83029e-10	-3.25478	0.0549752	-5.67178	6.23165e-06	0	0	0	0	0	16	334	372	392
NvecRef.1263.1	4169	M	3	N/A	7455.16	6300	9017.33	7576.67	-0.246809	0.534233	-0.396363	0.290094	0.149554	0.708667	5846	6022	7032	5980	9954	11118	5524	8868	8338
NvecRef.12631.1	1957	M	3	N/A	695.907	1289.33	289.333	548.667	1.23991	0.056566	2.01021	0.000923929	-0.770305	0.258301	930	1506	1432	378	208	282	194	734	718
NvecRef.12632.1	1154	M	3	N/A	588.078	931.333	760	319.333	1.15493	0.209702	0.0841778	0.962799	1.07075	0.237865	60	872	1862	472	1028	780	240	292	426
NvecRef.12634.1	2532	M	3	N/A	894.27	958	1134.67	625.333	0.611874	0.148682	-0.107985	0.863045	0.719859	0.074986	968	838	1068	756	1232	1416	574	672	630
NvecRef.12636.1	1286	M	3	N/A	419.672	458.667	554	334.667	0.294221	0.601607	-0.281956	0.636987	0.576176	0.233442	206	496	674	316	710	636	286	488	230
NvecRef.12637.1	1934	C	2	ten	382.742	85.3333	0	1056	-3.78538	7.38941e-06	6.82691	3.44339e-08	-10.6123	6.55379e-19	6	82	168	0	0	0	990	1366	812
NvecRef.12639.1	4038	A	3	N/A	2162.37	1498.67	824.667	4511.33	-1.53869	0.0261126	0.793958	0.318777	-2.33265	0.000296978	680	2404	1412	732	604	1138	1216	5604	6714
NvecRef.1264.1	1645	M	3	N/A	5857.67	10836.7	5521.33	3389.33	1.30837	0.0355714	0.780894	0.261733	0.527475	0.447741	2170	9038	21302	3694	7450	5420	3518	3198	3452
NvecRef.12640.1	1946	M	3	N/A	867.737	1318	834	694.667	0.729729	0.106738	0.59142	0.217812	0.138309	0.80122	474	1280	2200	478	1130	894	480	854	750
NvecRef.12642.1	1244	M	3	N/A	317.52	416	250.667	313.333	0.271476	0.586244	0.76064	0.0723116	-0.489164	0.261807	284	378	586	164	372	216	330	290	320
NvecRef.12643.1	3185	M	3	N/A	1335.43	1300.67	2098	966	0.290029	0.543419	-0.677657	0.103872	0.967686	0.0114145	626	1200	2076	1016	2984	2294	636	1264	998
NvecRef.12644.1	676	N	3	N/A	224.579	194	348.667	160.667	0.167924	0.673268	-0.827775	0.00596153	0.995699	0.000608681	130	178	274	240	378	428	138	168	176
NvecRef.12645.1	2132	M	3	N/A	975.73	1061.33	1097.33	1013.33	-0.0865811	0.906661	-0.107115	0.89605	0.0205342	0.979003	430	938	1816	630	1314	1348	618	1684	738
NvecRef.12646.1	1846	M	3	N/A	789.942	624	919.333	937.333	-0.657209	0.19223	-0.644197	0.215017	-0.0130118	0.98546	330	586	956	834	926	998	404	1120	1288
NvecRef.12647.1	807	C	3	N/A	392.67	443.333	488.667	352.667	0.177921	0.779203	-0.143783	0.842223	0.321705	0.561653	178	456	696	214	608	644	222	440	396
NvecRef.1265.1	1741	M	3	N/A	4449.38	4282.67	3480	5799.33	-0.423413	0.210052	0.388087	0.273729	-0.8115	0.00704133	3568	4852	4428	2540	4118	3782	4032	7020	6346
NvecRef.12650.1	581	N	3	N/A	263.646	208	182.667	426.667	-1.0537	0.00720334	0.245177	0.647974	-1.29888	0.000576501	138	252	234	120	242	186	250	450	580
NvecRef.12651.1	1884	M	3	N/A	704.877	631.333	1239.33	437.333	0.250291	0.729621	-1.06839	0.0639524	1.31868	0.0152763	152	610	1132	724	1606	1388	402	508	402
NvecRef.12652.1	1425	M	3	N/A	536.069	668.667	310.667	662.667	-0.0133717	0.981681	1.11697	0.000538991	-1.13034	0.000385619	520	634	852	260	318	354	428	716	844
NvecRef.12653.1	1280	M	3	N/A	422.616	552	412	329.333	0.647269	0.0848764	0.451592	0.269684	0.195677	0.651465	394	602	660	324	542	370	330	314	344
NvecRef.12655.1	1366	A	3	mes	343.452	1008.67	0.666667	9.33333	6.23706	5.13369e-09	9.02848	1.12434e-14	-2.79142	0.0382263	816	1316	894	2	0	0	4	0	24
NvecRef.12656.1	1240	C	3	N/A	431.029	642.667	186	473.333	0.44124	0.32781	1.83626	6.39069e-07	-1.39502	0.000223945	542	688	698	152	216	190	316	442	662
NvecRef.12657.1	1871	M	3	N/A	814.217	943.333	543.333	1110.67	-0.262897	0.699924	0.823815	0.153366	-1.08671	0.0407571	508	1144	1178	294	662	674	402	1198	1732
NvecRef.12659.1	3042	M	3	N/A	920.952	630	1835.33	510.667	0.355564	0.602906	-1.29166	0.0189783	1.64722	0.00161854	662	492	736	716	2862	1928	298	496	738
NvecRef.1266.1	929	M	3	N/A	2364.33	4578.67	1778.67	1325.33	1.53568	8.09078e-05	1.234	0.00222936	0.301675	0.533936	1940	3850	7946	1426	2144	1766	1320	1204	1452
NvecRef.12660.1	1018	A	3	N/A	137.377	74.6667	276.667	2.66667	4.08245	NA	-2.00808	NA	6.09053	NA	40	116	68	638	104	88	0	0	8
NvecRef.12661.1	1313	M	3	N/A	302.195	434	260.667	198	1.14937	0.0245048	0.908934	0.089514	0.240441	0.698858	500	372	430	166	286	330	194	190	210
NvecRef.12662.1	1974	C	3	mes	376.478	1124.67	2	4	7.58621	5.60796e-14	8.12091	3.0481e-15	-0.534702	0.723088	866	1422	1086	6	0	0	0	6	6
NvecRef.12663.1	2153	M	3	N/A	779.478	646.667	632.667	1170.67	-0.836734	0.111795	0.122284	0.878815	-0.959018	0.0576805	464	714	762	324	576	998	532	1358	1622
NvecRef.12664.1	2017	M	3	N/A	868.658	970.667	438.667	1406	-0.647164	0.288778	1.10225	0.0521177	-1.74942	0.000735562	364	1016	1532	210	580	526	580	1558	2080
NvecRef.12667.1	325	N	2	nem	15.3996	0.666667	40	0	1.23231	0.601333	-5.18703	0.00151571	6.41934	0.000155287	0	0	2	76	34	10	0	0	0
NvecRef.12668.1	2067	M	3	N/A	1775.94	1660	2372.67	2046.67	-0.46464	0.679725	-0.474017	0.69408	0.0093773	0.996624	364	1656	2960	276	3826	3016	712	2098	3330
NvecRef.12670.1	1705	M	3	N/A	581.079	452	695.333	695.333	-0.762352	0.0716347	-0.558078	0.221397	-0.204274	0.678649	260	410	686	294	1022	770	628	722	736
NvecRef.12671.1	425	N	3	N/A	112.629	179.333	55.3333	78	1.31557	0.114751	1.8258	0.0225938	-0.510224	0.5877	248	202	88	54	48	64	68	114	52
NvecRef.12672.1	2525	M	3	N/A	939.181	1003.33	1136	875.333	0.127984	0.814078	-0.145675	0.801706	0.273659	0.553108	602	932	1476	630	1566	1212	442	1002	1182
NvecRef.12673.1	3184	M	3	N/A	1717.45	1794	2230	1582	0.0241508	0.975943	-0.35537	0.55676	0.379521	0.487296	744	1560	3078	1182	2734	2774	848	1558	2340
NvecRef.12676.1	1743	M	3	N/A	582.586	694.667	486.667	594	0.0690282	0.915334	0.551813	0.264393	-0.482785	0.308381	478	684	922	306	556	598	730	460	592
NvecRef.12677.1	940	M	3	N/A	262.946	453.333	79.3333	258	0.76758	0.341174	2.32265	0.000677965	-1.55507	0.0289943	338	526	496	112	28	98	190	338	246
NvecRef.12679.1	1858	M	3	N/A	601.61	607.333	416	849.333	-0.533141	0.0914766	0.611367	0.0521834	-1.14451	4.7697e-05	434	570	818	228	494	526	572	1014	962
NvecRef.12680.1	2120	M	3	N/A	1346.76	1558.67	2140	917.333	0.416935	0.672493	-0.553362	0.576247	0.970297	0.241263	188	1278	3210	688	2916	2816	738	1000	1014
NvecRef.12682.1	765	M	3	N/A	249.76	338.667	286.667	159.333	0.859567	0.158739	0.270459	0.734947	0.589107	0.34814	200	338	478	168	454	238	222	146	110
NvecRef.12684.1	1150	N	3	mes	167.387	422	19.3333	54	2.78418	0.00984722	4.21321	4.30196e-05	-1.42903	0.225979	398	422	446	16	42	0	32	34	96
NvecRef.12685.1	831	N	3	N/A	391.507	531.333	381.333	393.333	0.341826	0.712382	0.447748	0.63631	-0.105923	0.913703	212	502	880	168	504	472	108	794	278
NvecRef.12687.1	2270	M	3	N/A	889.892	912	949.333	923.333	-0.148956	0.74974	-0.0235825	0.980503	-0.125374	0.778766	552	908	1276	558	1322	968	892	1150	728
[truncated: 15,314 more rows]

## Sheet: Alien Index Results
NvecRef ID	AI	Blast Result	in genome?
NvecRef.330.1	460.517	85% 34bp	n
NvecRef.22955.1	82.8931	83% 77bp	n
NvecRef.17117.1	63.0861	88% 90bp	n
NvecRef.22512.1	53.6526	78% 67bp	n
NvecRef.12880.1	48.3543	79% 57bp	n
NvecRef.14997.1	41.4465	91% 65bp	n
NvecRef.24262.1	39.6548	92% 26bp	n
NvecRef.21956.1	37.5345	91% 192bp	n
NvecRef.29029.1	35.5886	76% 97bp	n
NvecRef.16073.1	30.6268	92% 25bp	n
NvecRef.13172.1	29.2405	76% 83bp	n
NvecRef.16081.1	28.835	91% 23bp	n
NvecRef.25980.1	21.2341	83% 173 bp	n
NvecRef.17602.1	21.0109	83% 36bp	n
NvecRef.14922.1	20.9464	80% 98bp	n
NvecRef.25374.1	17.7275	86% 29bp	n
NvecRef.29552.1	15.4249	96% 23bp	n
NvecRef.11454.1	15.0195	78% 95bp	n
NvecRef.21342.1	13.1224	91% 114bp	n
NvecRef.27486.1	11.4076	67% 168bp	n
NvecRef.25204.1	9.61581	95% 22bp	n
NvecRef.26364.1	9.36449	83% 107bp	n
NvecRef.26252.1	7.41858	82% 39bp	n
NvecRef.24964.1	7.26443	82% 34bp	n
NvecRef.24347.1	7.1309	92% 26bp	n
NvecRef.9910.1	6.21461	100% 151bp	n
NvecRef.5706.1	4.89285	89% 168bp	n
NvecRef.16213.1	2.40795	85% 117bp	n
NvecRef.24245.1	2.30259	100% 124 bp	n
NvecRef.27267.1	2.19722	96% 27bp	n
NvecRef.26424.1	1.60944	80% 51bp	n
NvecRef.25241.1	1.20397	100% 150bp	n
NvecRef.26243.1	0.847298	86% 118bp	n
NvecRef.28018.1	0.798508	100% 117bp	n
NvecRef.13288.1	0.693147	82% 143bp	n
NvecRef.1717.1	0.510826	100% 115bp	n
NvecRef.25103.1	0.356675	100% 100bp	n
NvecRef.11688.1	17.0344	63% 373bp	y
NvecRef.3224.1	143.964	70% 225bp	y
NvecRef.14525.1	99.522	78% 500bp	y
NvecRef.4484.1	75.9853	70% 1284bp	y
NvecRef.25315.1	42.6505	85% 286bp	y
NvecRef.21208.1	41.2924	81% 243bp	y
NvecRef.2889.1	35.7427	100% 863bp	y
NvecRef.25451.1	27.7364	73% 590bp	y
NvecRef.31048.1	27.4769	73% 227bp	y
NvecRef.15810.1	17.7275	72% 301 bp	y
NvecRef.13643.1	17.2167	99% 275bp	y
NvecRef.29100.1	17.2167	80% 255bp	y
NvecRef.19825.1	15.8304	77% 420bp	y
NvecRef.2032.1	15.0195	99% 1022bp	y
NvecRef.26223.1	14.221	76% 246bp	y
NvecRef.21722.1	12.2061	100% 359bp	y
NvecRef.30409.1	12.0238	100% 247bp	y
NvecRef.13440.1	12.0238	71% 207bp	y
NvecRef.658.1	11.6183	96% 314bp	y
NvecRef.28608.1	11.2898	78% 243bp	y
NvecRef.8750.1	10.1266	100% 315bp	y
NvecRef.12254.1	9.56702	100% 219bp	y
NvecRef.12576.1	9.21034	99% 827bp	y
NvecRef.21184.1	8.9872	79% 338bp	y
NvecRef.25048.1	8.85367	99% 355bp	y
NvecRef.6136.1	7.6009	99% 493bp	y
NvecRef.2013.1	7.1309	100% 422bp	y
NvecRef.26388.1	6.21461	100% 306bp	y
NvecRef.23235.1	5.70378	99% 206bp	y
NvecRef.9749.1	5.45247	73% 548bp	y
NvecRef.31929.1	4.48739	100%, 213bp	y
NvecRef.14619.1	3.91202	92% 929bp	y
NvecRef.29846.1	3.91202	100% 268bp	y
NvecRef.19512.1	2.99573	100% 415bp	y
NvecRef.23128.1	2.81341	77% 600bp	y
NvecRef.31427.1	2.40795	100% 239bp	y
NvecRef.28976.1	2.40795	75% 214bp	y
NvecRef.3132.1	1.49165	100% 278bp	y
NvecRef.8216.1	1.38629	77% 260bp	y
NvecRef.20973.1	1.20397	100% 491bp	y
NvecRef.21217.1	1.09861	98% 376bp	y
NvecRef.27507.1	0.916291	100% 224bp	y
NvecRef.8809.1	0.693147	99% 395	y
NvecRef.25003.1	0.405465	98% 258bp	y
NvecRef.217.1	0.405465	100% 217bp	y

## Sheet: primers
Primer	Application	Sequence (5' --> 3')
qNv576_F	qPCR	AAGTGTAGTGGAAGCCATTGAGT
qNv576_R	qPCR	ATTGTGGTAATGCAGCCACTGA
qNv1971_F	qPCR	GATACGAAGCCCTTGAAGCGAA
qNv1971_R	qPCR	GCTCCTGTTTATGCCGTTGTC
qNv3320_F	qPCR	TGTTCGACAGCACCAGTAACC
qNv3320_R	qPCR	TACGATAGCTCTTTAGTCGGCG
qNv6933_F	qPCR	CGAACTTCGCATGGTTGTAGAA
qNv6933_R	qPCR	ATACGACGATTCACCCTCTGTT
qNv2311_F	qPCR	CGGGCTTTAAACCAAAACCACA
qNv2311_R	qPCR	CTTTGACTTGTGGTACCCTTGC
qNv791_F	qPCR	TCATATATCACCGGTGCAGCG
qNv791_R	qPCR	GTCTGTGCCTGGACACATCTAT
qNv2643_F	qPCR	TATCTCCGTTTGTCATCGCCTG
qNv2643_R	qPCR	CATCTTCAACCATGACGGGGAT
qNv1874_F	qPCR	GATGTTCGAGCTCTTGATGCAG
qNv1874_R	qPCR	AAGACATCATCGAGTTTCGCTT
qNv46_F	qPCR	GGTACTCATCCCGTTCGTCTTT
qNv46_R	qPCR	AGACGAAGAATCCACCACAGTT
qNv4595_F	qPCR	TGATAGTGATAGACGCCATCGC
qNv4595_R	qPCR	GGGTTCTCCTCACTTGCGTTT
qNv3110_F	qPCR	GGAGAAACTCGTCCCGACAAG
qNv3110_R	qPCR	CGCAAACACACGTCTCTAAAGT
qNv495_F	qPCR	TGGAGTACTACAACGGACCACT
qNv495_R	qPCR	GAGAACCTGACACCTTGAAGCT
qNv1709_F	qPCR	GGACTTGATGACTGTGATGTGA
qNv1709_R	qPCR	AAGTAGCCATGCATCCGATGAT
qNv270_F	qPCR	GAAAAATGCGGGACTGGAGAAA
qNv270_R	qPCR	CCTTCCCTGATGACTTTCTCAAGA
qNv2362_F	qPCR	AAGGCAACACGACAAGAGGAAT
qNv2362_R	qPCR	GACTCGGTACCATCTGACTCCT
qNv651_F	qPCR	CAATTTGCAGACCAGGTTCCTC
qNv651_R	qPCR	CCCGAACACAGACTCGTAAAAC
qNv2925_F	qPCR	AGGCTAGAAGAAGGATTACGGTC
qNv2925_R	qPCR	TACCCCATCCATCTCGGTAGTT
qNv360_F	qPCR	TAGATAAGAATCGTTTGCGCCC
qNv360_R	qPCR	TCTAGCTCTCATTTCCGGGAATG
qNv5374_F	qPCR	GTCGGGACAATAGCACTTCTCC
qNv5374_R	qPCR	TTGGGGACTTGGTTCTTCCTAC
qNv4198_F	qPCR	ATTGCGAACAACACCAAAAGCA
qNv4198_R	qPCR	GGGAAAACCGTTGCAGTCAAG
qSoxB2_F	qPCR	GTGTATAGCAGTCAGGGCTACC
qSoxB2_R	qPCR	CGAGTACGCTTTAGACATGGGG
qMcol1_F	qPCR	TGGCGTTCAAGATCACACTGTTGTG
qMcol1_R	qPCR	GCATGGATTAGCGTCACGTTTTTGC
qMcol3_F	qPCR	AGATGGCGTCGAAACTCATCCTCG
qMcol3_R	qPCR	TTGGCGCTGCGTTTGTATGTGC
qMcol4_F	qPCR	TCTGAAGAGAAGTCCCAACCCATGC
qMcol4_R	qPCR	TGAACGAGCAACAAGCGGAAGC
ATPsynth_F	qPCR	TGCTGGGAAAGTTCTGGACCAATG
ATPsynth_R	qPCR	ACACCCTCCTTGACGGTAACATTC
Nv2134_F	PCR	CTCGGCATCACTCAATAACTATGT
Nv2134_R	PCR	CACAGGAAGCCCAAAGTTCATG
Nv5749_F	PCR	ACCGAAGTGAGGGATCTTTCC
Nv5749_R	PCR	GATTCAAGGGTCTTTGTCGCAG
Nv5803_F	PCR	TCCAGCTGTACCGGAAGTAAAC
Nv5803_R	PCR	CTCACATTCTTGCGTTGATGC
Nv9367_F	PCR	CAGAAGGGTTCGCTGCTCTT
Nv9367_R	PCR	GGAGTGGCCAGGTACATAGATTTA
Nv13913_F	PCR	AAACAATCCATCCACCGAGTCA
Nv13913_R	PCR	CTTTCCTAGGCGGTGTTTTCCT
Nv18000_F	PCR	GATGCCAGTCTCCACATCTCTC
Nv18000_R	PCR	ACAGAAACTCGTGCTATGTTCG
Nv18469_F	PCR	CTGGTGATGAGTTTTGGGAGAA
Nv18469_R	PCR	ATATGCACGTCTGCCCCTTATC
Nv19938_F	PCR	ATTTGAAGGGCCATTAAAGCGC
Nv19938_R	PCR	GTTAGCTTAGCTCCTCGAGGTG
Nv4198_F1	PCR	TCACCACCGTCATTACCAACAT
Nv4198_R1	PCR	AGTTAGTGTTAGGTTAGACAGAGCTG
qNv5804_F	PCR	ATCTATTCTCGAGCACGACAGC
qNv5804_R	PCR	TTCCGGCCGTTTATGTACATAGT
