# Supplementary material for: Do novel genes drive morphological novelty? An investigation of the nematosomes in the sea anemone Nematostella vectensis
Source: BMC Evol Biol. 2016 May 23;16:114. doi: 10.1186/s12862-016-0683-3 (PMC4877951; doi:10.1186/s12862-016-0683-3)
Supplement: Additional file 10: — Full GO annotation reports for upregulated transcripts by tissue. Sheet 1 (summary) includes full Blast2GO reports for all three tissues. Abbreviations: Mes – mesenteries, Nem – nematosomes, Ten – tentacles, Gene Symbol – NCBI approved gene symbol, GO ID – gene ontology identifier, BP (GO category) – Biological process, CC – cellular component, MF – molecular function, TrID – transcript ID (NvecRef transcriptome), HumRef – accession number (human orthologs) for NCBI’s Refseq database. (XLSX 183 kb) [file 12862_2016_683_MOESM10_ESM.xlsx]

## Sheet: mesUP GOterms 
Gene Symbol	GO ID	GO category	transcripts mapped
SLC25A4	GO:0000002	BP	1
CCNB1	GO:0000082	BP	4
CDK1	GO:0000083	BP	1
BIRC5	GO:0000086	BP	9
HDAC8	GO:0000118	CC	1
CELA1	GO:0000122	BP	6
RDM1	GO:0000166	MF	1
CDK1	GO:0000187	BP	2
CDK1	GO:0000226	BP	1
BIRC5	GO:0000228	CC	3
MTFP1	GO:0000266	BP	1
CHIA	GO:0000272	BP	2
BIRC5	GO:0000278	BP	10
ATP4A	GO:0000287	MF	9
CDK2	GO:0000307	CC	1
HMGB1	GO:0000400	MF	2
HMGB1	GO:0000405	MF	1
VMP1	GO:0000407	CC	1
VMP1	GO:0000421	CC	1
TOP2A	GO:0000712	BP	2
NSMCE2	GO:0000722	BP	1
NSMCE2	GO:0000724	BP	1
BIRC5	GO:0000775	CC	2
BIRC5	GO:0000777	CC	1
CDK2	GO:0000781	CC	2
CDK1	GO:0000784	CC	1
H2AFV	GO:0000786	CC	2
H2AFV	GO:0000790	CC	2
TOP2B	GO:0000792	CC	1
CDK2	GO:0000793	CC	4
CCNB1IP1	GO:0000795	CC	1
SYCE2	GO:0000801	CC	1
CDK2	GO:0000805	CC	1
CDK2	GO:0000806	CC	1
TOP2A	GO:0000819	BP	2
BIRC5	GO:0000910	BP	1
CCNB1	GO:0000922	CC	2
CCNB1	GO:0000942	CC	1
PIWIL2	GO:0000966	BP	1
NKX3-1	GO:0000976	MF	1
FOXC1	GO:0000977	MF	1
H2AFZ	GO:0000978	MF	4
H2AFZ	GO:0000979	MF	1
H2AFZ	GO:0000980	MF	1
FOXC1	GO:0000981	MF	2
NKX3-1	GO:0000983	MF	1
NKX3-1	GO:0001047	MF	1
FOXC2	GO:0001077	MF	2
HHEX	GO:0001078	MF	2
HMGB2	GO:0001158	MF	1
FOXC1	GO:0001228	MF	1
ARSE	GO:0001501	BP	4
FOXC1	GO:0001503	BP	2
ATP1A2	GO:0001504	BP	1
ODF2	GO:0001520	CC	1
PNLIP	GO:0001523	BP	1
MFAP4	GO:0001527	CC	2
HMGB1	GO:0001530	MF	1
DNAH1	GO:0001539	BP	7
FOXC1	GO:0001541	BP	1
CCNB1	GO:0001556	BP	1
FOXC2	GO:0001569	BP	1
HHEX	GO:0001570	BP	1
CHRD	GO:0001649	BP	3
FOXC1	GO:0001654	BP	1
FOXC2	GO:0001656	BP	2
FOXC1	GO:0001657	BP	2
FCN1	GO:0001664	MF	2
SLC6A4	GO:0001666	BP	1
TSSK1B	GO:0001669	CC	2
CCNB1	GO:0001701	BP	4
CHRD	GO:0001702	BP	1
CHRD	GO:0001707	BP	1
LCP1	GO:0001725	CC	1
LCP1	GO:0001726	CC	2
FOXC1	GO:0001756	BP	3
MDGA1	GO:0001764	BP	2
HMGB1	GO:0001773	BP	1
PLA2R1	GO:0001816	BP	1
ACE	GO:0001822	BP	1
CCNB1IP1	GO:0001825	BP	1
DMBT1	GO:0001833	BP	1
FCN1	GO:0001867	BP	3
HLX	GO:0001889	BP	1
LCP1	GO:0001891	CC	3
CCNB1	GO:0001933	BP	1
NKX3-1	GO:0001934	BP	1
HMGB2	GO:0001938	BP	1
FOXC1	GO:0001945	BP	1
FOXC2	GO:0001946	BP	1
PLS1	GO:0001951	BP	1
ACE	GO:0001974	BP	3
ACE	GO:0002003	BP	2
ACE	GO:0002005	BP	1
ACE	GO:0002019	BP	1
ATP1A1	GO:0002026	BP	2
ATP1A1	GO:0002028	BP	1
CHRD	GO:0002053	BP	1
ATP1A2	GO:0002087	BP	1
CDK2	GO:0002088	BP	1
LCP1	GO:0002102	CC	1
HMGB1	GO:0002218	BP	1
DMBT1	GO:0002221	BP	1
PLA2G1B	GO:0002227	BP	1
CD163L1	GO:0002230	BP	2
TOP2A	GO:0002244	BP	1
TRPM4	GO:0002250	BP	1
LCP1	GO:0002286	BP	1
HMGB1	GO:0002407	BP	2
HMGB1	GO:0002437	BP	2
ACE	GO:0002446	BP	2
ACE	GO:0002474	BP	1
CHIA	GO:0002532	BP	1
HHEX	GO:0002573	BP	1
HMGB1	GO:0002643	BP	1
AQP3	GO:0002684	BP	1
TRPM4	GO:0002724	BP	1
FCN1	GO:0002752	BP	1
ACE	GO:0003081	BP	2
AQP3	GO:0003091	BP	3
CPB2	GO:0003331	BP	1
SLC6A14	GO:0003333	BP	2
DNAH11	GO:0003341	BP	3
DNAH1	GO:0003351	BP	1
DNAH11	GO:0003356	BP	1
ASCL5	GO:0003674	MF	8
R3HDM4	GO:0003676	MF	1
ASCL4	GO:0003677	MF	10
HHEX	GO:0003682	MF	7
HMGB1	GO:0003684	MF	3
HMGB1	GO:0003690	MF	2
HMGB1	GO:0003697	MF	2
FOXC1	GO:0003700	MF	9
FOXC1	GO:0003705	MF	2
EDF1	GO:0003713	MF	1
PIWIL3	GO:0003723	MF	2
PIWIL1	GO:0003727	MF	1
PIWIL1	GO:0003729	MF	2
DNAH9	GO:0003774	MF	2
DNAH1	GO:0003777	MF	16
ACE	GO:0003779	MF	5
CHIA	GO:0003796	MF	1
FCN2	GO:0003823	MF	1
BDH2	GO:0003858	MF	1
TOP2A	GO:0003918	MF	2
ARSD	GO:0004065	MF	4
CKB	GO:0004111	MF	5
COX7A2L	GO:0004129	MF	1
ACE	GO:0004175	MF	1
ACE	GO:0004180	MF	3
CPA1	GO:0004181	MF	11
MEP1A	GO:0004222	MF	2
CELA1	GO:0004252	MF	18
HELLS	GO:0004386	MF	1
HDAC8	GO:0004407	MF	1
IDH3A	GO:0004449	MF	2
CHIA	GO:0004568	MF	3
PNLIPRP2	GO:0004620	MF	1
PLA2G1B	GO:0004623	MF	1
CDK1	GO:0004672	MF	1
CDK1	GO:0004674	MF	8
CDK1	GO:0004693	MF	5
PTPRQ	GO:0004725	MF	1
STS	GO:0004773	MF	1
PNLIP	GO:0004806	MF	4
BIRC5	GO:0004842	MF	1
PRKAR2A	GO:0004862	MF	2
BIRC5	GO:0004869	MF	1
LY75	GO:0004872	MF	3
NKX3-1	GO:0004882	MF	1
MRC1	GO:0004888	MF	1
CD163	GO:0005044	MF	7
TOP2A	GO:0005080	MF	2
PLA2G1B	GO:0005102	MF	2
CTHRC1	GO:0005109	MF	1
CCNB1	GO:0005113	MF	1
HMGB1	GO:0005125	MF	1
TNN	GO:0005178	MF	2
TG	GO:0005179	MF	1
ODF2	GO:0005198	MF	1
PLS1	GO:0005200	MF	1
CHI3L1	GO:0005201	MF	1
AQP3	GO:0005215	MF	2
TRPM5	GO:0005216	MF	1
TRPA1	GO:0005218	MF	2
TRPM3	GO:0005227	MF	3
TRPM5	GO:0005244	MF	1
TRPM3	GO:0005261	MF	1
TRPM1	GO:0005262	MF	7
TRPM5	GO:0005267	MF	1
TRPM2	GO:0005272	MF	2
AQP9	GO:0005275	MF	1
SLC6A8	GO:0005308	MF	1
SLC6A8	GO:0005309	MF	1
GM2A	GO:0005319	MF	1
SLC6A1	GO:0005328	MF	10
SLC6A3	GO:0005329	MF	1
SLC6A3	GO:0005330	MF	1
SLC6A1	GO:0005332	MF	4
SLC6A2	GO:0005334	MF	1
SLC6A4	GO:0005335	MF	2
AQP9	GO:0005345	MF	1
AQP9	GO:0005350	MF	1
SLC6A6	GO:0005369	MF	1
AQP9	GO:0005372	MF	1
TRPM2	GO:0005384	MF	1
ATP12A	GO:0005391	MF	9
SLC25A6	GO:0005471	MF	1
DNAH7	GO:0005509	MF	10
ACE	GO:0005515	MF	66
EDF1	GO:0005516	MF	2
MRC2	GO:0005518	MF	2
ATP12A	GO:0005524	MF	39
MRC1	GO:0005537	MF	1
ASCL4	GO:0005575	CC	7
ACE	GO:0005576	CC	35
CHI3L1	GO:0005578	CC	7
CTHRC1	GO:0005581	CC	3
TNXB	GO:0005583	CC	1
TNC	GO:0005604	CC	1
TNC	GO:0005614	CC	1
ACE	GO:0005615	CC	39
EDF1	GO:0005622	CC	4
CPB2	GO:0005623	CC	2
ANKRD54	GO:0005634	CC	49
OIT3	GO:0005635	CC	2
CCNB1	GO:0005654	CC	14
CDK2	GO:0005667	CC	1
EDF1	GO:0005669	CC	1
H2AFZ	GO:0005719	CC	1
FOXC1	GO:0005720	CC	2
HELLS	GO:0005721	CC	1
EDF1	GO:0005730	CC	3
ANKRD54	GO:0005737	CC	48
CDK1	GO:0005739	CC	15
CKMT1A	GO:0005743	CC	10
SLC25A6	GO:0005744	CC	1
COX7A2L	GO:0005746	CC	1
IDH3A	GO:0005759	CC	2
ACE	GO:0005764	CC	4
ACE	GO:0005768	CC	5
CPA2	GO:0005773	CC	1
ATP1A1	GO:0005783	CC	9
ARSD	GO:0005788	CC	5
MYRF	GO:0005789	CC	4
ATP1A1	GO:0005794	CC	7
ARSE	GO:0005795	CC	1
CCNB1	GO:0005813	CC	9
BIRC5	GO:0005814	CC	4
BIRC5	GO:0005819	CC	1
ATP1A2	GO:0005829	CC	21
PIWIL1	GO:0005844	CC	2
PIWIL1	GO:0005845	CC	1
DNAH9	GO:0005856	CC	1
DNAH1	GO:0005858	CC	7
DYNC1H1	GO:0005868	CC	1
BIRC5	GO:0005874	CC	17
BIRC5	GO:0005876	CC	2
BIRC5	GO:0005881	CC	1
LCP1	GO:0005884	CC	1
ACE	GO:0005886	CC	61
AQP10	GO:0005887	CC	31
ATP12A	GO:0005889	CC	2
ATP1A1	GO:0005890	CC	6
ATP1A1	GO:0005901	CC	2
CD302	GO:0005902	CC	1
PLS1	GO:0005903	CC	1
AQP3	GO:0005911	CC	1
LCP1	GO:0005925	CC	4
DNAH10	GO:0005929	CC	4
DNAH5	GO:0005930	CC	3
CD302	GO:0005938	CC	1
PRKAR2A	GO:0005952	CC	2
CHI3L1	GO:0005975	BP	5
CHIA	GO:0006030	BP	1
CHIA	GO:0006032	BP	4
CHIA	GO:0006037	BP	1
SLC25A4	GO:0006091	BP	1
IDH3A	GO:0006099	BP	2
IDH3B	GO:0006102	BP	1
IDH3B	GO:0006103	BP	1
PRKAR2A	GO:0006112	BP	5
CDK1	GO:0006260	BP	2
HMGB1	GO:0006265	BP	4
TOP2A	GO:0006266	BP	1
TOP2A	GO:0006268	BP	2
CDK1	GO:0006281	BP	2
HMGB1	GO:0006309	BP	2
HMGB1	GO:0006310	BP	1
H2AFV	GO:0006325	BP	4
HDAC8	GO:0006333	BP	1
HMGB2	GO:0006334	BP	1
HMGB1	GO:0006338	BP	2
H2AFV	GO:0006342	BP	2
HELLS	GO:0006346	BP	1
ASCL4	GO:0006351	BP	11
ASCL5	GO:0006355	BP	6
ASCL4	GO:0006357	BP	5
FOXC1	GO:0006366	BP	4
COX7A2L	GO:0006367	BP	1
HHEX	GO:0006406	BP	1
PIWIL1	GO:0006417	BP	3
HSCB	GO:0006457	BP	1
CCNB1	GO:0006461	BP	1
BIRC5	GO:0006468	BP	7
CELA1	GO:0006508	BP	28
SLC6A14	GO:0006520	BP	2
CKB	GO:0006600	BP	7
GAMT	GO:0006601	BP	2
SLC25A6	GO:0006626	BP	1
PNLIPRP1	GO:0006629	BP	1
PRKAR2B	GO:0006631	BP	2
PLA2G1B	GO:0006633	BP	1
BDH2	GO:0006635	BP	1
PNLIPRP2	GO:0006641	BP	2
PLA2G1B	GO:0006644	BP	1
PLA2G1B	GO:0006654	BP	1
ARSD	GO:0006665	BP	6
ARSD	GO:0006687	BP	6
GM2A	GO:0006689	BP	1
STS	GO:0006706	BP	1
IDH3B	GO:0006734	BP	1
AQP3	GO:0006810	BP	16
SLC6A12	GO:0006811	BP	4
TRPM3	GO:0006812	BP	1
ATP1A2	GO:0006813	BP	3
ATP1A2	GO:0006814	BP	5
TRPM2	GO:0006816	BP	1
AQP10	GO:0006833	BP	6
SLC6A1	GO:0006836	BP	10
SLC6A4	GO:0006837	BP	1
AQP9	GO:0006863	BP	1
SLC6A12	GO:0006865	BP	3
GM2A	GO:0006869	BP	1
TRPM8	GO:0006874	BP	1
ATP12A	GO:0006883	BP	7
ATP12A	GO:0006885	BP	1
PRSS12	GO:0006887	BP	2
LY75	GO:0006897	BP	3
CD163	GO:0006898	BP	10
CD302	GO:0006909	BP	1
ANKRD54	GO:0006913	BP	1
VMP1	GO:0006914	BP	1
CDK1	GO:0006915	BP	7
NKX3-1	GO:0006919	BP	1
HMGB1	GO:0006921	BP	2
DNAH9	GO:0006928	BP	1
CKMT2	GO:0006936	BP	3
ATP1A2	GO:0006940	BP	1
ATP1A2	GO:0006942	BP	1
TPSAB1	GO:0006952	BP	1
CD163	GO:0006953	BP	1
CELA1	GO:0006954	BP	5
AQP9	GO:0006955	BP	5
FCN1	GO:0006956	BP	2
AQP9	GO:0006970	BP	1
CDK3	GO:0006974	BP	2
CDK2	GO:0006977	BP	1
ANGPTL7	GO:0006979	BP	1
CDK1	GO:0006996	BP	5
PLA2G1B	GO:0007015	BP	1
DNAH10	GO:0007018	BP	10
VMP1	GO:0007029	BP	1
DYNC2H1	GO:0007030	BP	2
CPA2	GO:0007039	BP	1
DYNC1H1	GO:0007052	BP	1
BIRC5	GO:0007059	BP	3
HDAC8	GO:0007062	BP	1
BIRC5	GO:0007067	BP	7
CCNB1	GO:0007077	BP	3
CCNB1	GO:0007080	BP	1
CDK1	GO:0007095	BP	1
CDK1	GO:0007098	BP	1
CDK2	GO:0007126	BP	1
SYCE2	GO:0007130	BP	1
CCNB1IP1	GO:0007131	BP	2
MFAP4	GO:0007155	BP	5
TNR	GO:0007158	BP	1
TNN	GO:0007160	BP	2
MRC1	GO:0007165	BP	5
TRPA1	GO:0007166	BP	1
PRKAR2A	GO:0007173	BP	2
FCN1	GO:0007186	BP	1
PRKAR2A	GO:0007202	BP	2
HMGB1	GO:0007204	BP	1
TRPM1	GO:0007216	BP	1
FOXC1	GO:0007219	BP	3
CHI3L1	GO:0007250	BP	1
BIRC5	GO:0007264	BP	1
CDK2	GO:0007265	BP	1
SLC6A1	GO:0007268	BP	11
SLC6A1	GO:0007269	BP	4
EDF1	GO:0007275	BP	14
ACE	GO:0007283	BP	11
CCNB1IP1	GO:0007286	BP	6
HMGB2	GO:0007289	BP	1
CDK1	GO:0007344	BP	1
DNAH11	GO:0007368	BP	4
MDGA2	GO:0007389	BP	1
TNN	GO:0007409	BP	2
TNR	GO:0007411	BP	1
FOXC1	GO:0007420	BP	3
NKX3-1	GO:0007431	BP	1
HHEX	GO:0007492	BP	1
FOXL1	GO:0007495	BP	1
FOXC2	GO:0007498	BP	1
FOXC1	GO:0007507	BP	4
HLX	GO:0007519	BP	1
TNC	GO:0007528	BP	1
STS	GO:0007565	BP	1
VMP1	GO:0007566	BP	1
SLC6A4	GO:0007584	BP	1
CELA3A	GO:0007586	BP	4
AQP3	GO:0007588	BP	2
SLC6A3	GO:0007595	BP	1
CDK2	GO:0007596	BP	4
TRPM1	GO:0007601	BP	1
PNLIP	GO:0007603	BP	1
TMPRSS3	GO:0007605	BP	1
SLC6A3	GO:0007608	BP	1
GM2A	GO:0007611	BP	2
PRKAR2B	GO:0007612	BP	2
ATP1A3	GO:0007613	BP	2
SLC6A4	GO:0007623	BP	1
SLC6A3	GO:0007626	BP	1
BIRC5	GO:0008017	MF	2
TOP2A	GO:0008022	MF	2
CHI3L1	GO:0008061	MF	5
TOP2A	GO:0008094	MF	1
DYNC2H1	GO:0008105	BP	1
FOXC1	GO:0008134	MF	6
ACE	GO:0008144	MF	4
ASCL5	GO:0008150	BP	5
AQP9	GO:0008152	BP	20
GAMT	GO:0008168	MF	1
HHEX	GO:0008190	MF	1
CHRD	GO:0008201	MF	2
CELA3A	GO:0008203	BP	2
ACE	GO:0008217	BP	3
FCN2	GO:0008228	BP	1
CELA3B	GO:0008233	MF	3
PRSS12	GO:0008236	MF	7
ACE	GO:0008237	MF	2
ACE	GO:0008238	MF	1
ACE	GO:0008240	MF	1
ACE	GO:0008241	MF	2
ACE	GO:0008270	MF	16
CDK3	GO:0008283	BP	3
BIRC5	GO:0008284	BP	8
NKX3-1	GO:0008285	BP	1
FOXC2	GO:0008286	BP	1
FOXC1	GO:0008301	MF	8
TNR	GO:0008306	BP	1
DMBT1	GO:0008329	MF	2
ATP1A2	GO:0008344	BP	2
CDK1	GO:0008353	MF	1
FOXC1	GO:0008354	BP	1
STS	GO:0008484	MF	1
SLC6A2	GO:0008504	MF	3
BIRC5	GO:0008536	MF	1
ATP1A2	GO:0008542	BP	2
PRKAR2A	GO:0008543	BP	2
STS	GO:0008544	BP	1
HMGB2	GO:0008584	BP	2
PRKAR2A	GO:0008603	MF	3
SLC25A4	GO:0008637	BP	1
NKX3-1	GO:0008656	MF	1
CHIT1	GO:0008843	MF	1
ATP12A	GO:0008900	MF	2
IDH3B	GO:0009055	MF	1
STS	GO:0009268	BP	2
GM2A	GO:0009313	BP	1
TOP2A	GO:0009330	CC	2
PNLIPRP2	GO:0009395	BP	1
CPB2	GO:0009408	BP	1
TRPA1	GO:0009409	BP	2
ATP1A4	GO:0009566	BP	1
HHEX	GO:0009611	BP	2
CCNB1	GO:0009612	BP	3
IFI44	GO:0009615	BP	1
CHIT1	GO:0009617	BP	1
CHIA	GO:0009620	BP	1
AQP10	GO:0009636	BP	6
MFAP4	GO:0009650	BP	1
FOXL1	GO:0009653	BP	1
FOXC2	GO:0009725	BP	1
SLC6A1	GO:0009744	BP	1
CELA1	GO:0009791	BP	1
FOXL1	GO:0009887	BP	2
ACE	GO:0009897	CC	2
GM2A	GO:0009898	CC	1
HHEX	GO:0009952	BP	1
DYNC2H1	GO:0009953	BP	1
BIRC5	GO:0009966	BP	1
HMGB1	GO:0009986	CC	8
AQP10	GO:0009992	BP	3
MRC1	GO:0010008	CC	2
AQP9	GO:0010033	BP	2
ATP12A	GO:0010038	BP	1
ATP12A	GO:0010107	BP	6
ATP4A	GO:0010155	BP	1
HELLS	GO:0010216	BP	1
SLC6A1	GO:0010288	BP	1
PIWIL2	GO:0010370	CC	1
COX7A2L	GO:0010467	BP	4
HMGB1	GO:0010506	BP	3
PLA2G1B	GO:0010524	BP	1
FOXC2	GO:0010595	BP	1
HHEX	GO:0010621	BP	1
NKX3-1	GO:0010628	BP	4
CCNB1	GO:0010629	BP	2
MFAP4	GO:0010712	BP	1
LCP1	GO:0010737	BP	1
CPB2	GO:0010757	BP	1
PRSS8	GO:0010765	BP	1
CHI3L1	GO:0010800	BP	1
MEGF11	GO:0010842	BP	1
ATP1A2	GO:0010881	BP	1
NKX3-1	GO:0010942	BP	1
HHEX	GO:0010944	BP	1
TRPM7	GO:0010961	BP	1
HMGB1	GO:0012501	BP	2
SLC6A4	GO:0012505	CC	2
MYRF	GO:0014003	BP	1
TNC	GO:0014012	BP	1
FOXC1	GO:0014031	BP	1
FOXC1	GO:0014032	BP	2
CDK1	GO:0014038	BP	1
SLC6A1	GO:0014054	BP	1
NKX3-1	GO:0014068	BP	1
ATP12A	GO:0014070	BP	2
SLC6A1	GO:0014074	BP	1
ATP1A1	GO:0014704	CC	2
MEGF10	GO:0014719	BP	1
MEGF10	GO:0014816	BP	1
MEGF10	GO:0014841	BP	1
ACE	GO:0014910	BP	1
CDK2	GO:0015030	CC	2
DMBT1	GO:0015031	BP	1
AQP9	GO:0015166	MF	1
SLC6A14	GO:0015171	MF	1
SLC6A7	GO:0015193	MF	1
AQP10	GO:0015204	MF	3
SLC25A4	GO:0015207	MF	2
SLC6A4	GO:0015222	MF	2
AQP10	GO:0015250	MF	4
AQP10	GO:0015254	MF	4
TRPA1	GO:0015267	MF	1
AQP9	GO:0015288	MF	1
SLC9C1	GO:0015299	MF	2
SLC6A5	GO:0015375	MF	2
LCP1	GO:0015629	CC	1
CCNB2	GO:0015630	CC	1
BIRC5	GO:0015631	MF	1
TG	GO:0015705	BP	1
AQP9	GO:0015722	BP	1
SLC6A6	GO:0015734	BP	1
PLA2G1B	GO:0015758	BP	1
AQP9	GO:0015791	BP	1
AQP10	GO:0015793	BP	3
SLC6A1	GO:0015812	BP	4
SLC6A9	GO:0015816	BP	1
SLC6A7	GO:0015824	BP	1
AQP9	GO:0015837	BP	1
SLC6A2	GO:0015844	BP	3
SLC25A4	GO:0015853	BP	2
AQP9	GO:0015855	BP	1
SLC25A6	GO:0015866	BP	1
SLC25A6	GO:0015867	BP	1
SLC6A3	GO:0015872	BP	1
SLC6A2	GO:0015874	BP	1
SLC6A8	GO:0015881	BP	1
ATP12A	GO:0015991	BP	6
GM2A	GO:0016004	MF	1
ATP1A1	GO:0016020	CC	21
ACE	GO:0016021	CC	41
DMBT1	GO:0016032	BP	4
PNLIP	GO:0016042	BP	2
TRPM3	GO:0016048	BP	2
TNN	GO:0016049	BP	1
CELA1	GO:0016055	BP	2
HSCB	GO:0016226	BP	1
CKB	GO:0016310	BP	5
ATP1A1	GO:0016311	BP	1
AQP3	GO:0016323	CC	6
ATP12A	GO:0016324	CC	3
TNXB	GO:0016337	BP	2
TRPM7	GO:0016340	BP	1
CDK1	GO:0016477	BP	5
DYNC2H1	GO:0016485	BP	1
FOXC1	GO:0016525	BP	2
BIRC5	GO:0016567	BP	3
HDAC8	GO:0016568	BP	1
CDK2	GO:0016572	BP	1
CPA4	GO:0016573	BP	1
SLC6A3	GO:0016600	CC	1
NSMCE2	GO:0016605	CC	2
BDH2	GO:0016628	MF	1
ATP1A1	GO:0016791	MF	1
HMGB1	GO:0016829	MF	1
CCNB1IP1	GO:0016874	MF	2
ATP1A2	GO:0016887	MF	14
HHIPL1	GO:0016901	MF	2
NSMCE2	GO:0016925	BP	3
HHEX	GO:0016973	BP	1
SLC6A4	GO:0017022	MF	2
HHEX	GO:0017025	MF	1
HMGB1	GO:0017053	CC	1
HMGB1	GO:0017055	BP	1
SLC6A4	GO:0017075	MF	1
TMPRSS3	GO:0017080	MF	1
MEP1A	GO:0017090	CC	1
ODF2	GO:0017137	MF	2
CTHRC1	GO:0017147	MF	1
CELA2A	GO:0017171	MF	1
CDK1	GO:0018105	BP	2
CDK1	GO:0018107	BP	1
TOP2A	GO:0019035	CC	1
SLC25A6	GO:0019048	BP	1
SLC25A6	GO:0019058	BP	1
EDF1	GO:0019216	BP	1
ACE	GO:0019229	BP	2
TRPA1	GO:0019233	BP	1
BDH2	GO:0019290	BP	2
PLA2G1B	GO:0019370	BP	1
PNLIPRP2	GO:0019376	BP	1
PLA2G1B	GO:0019731	BP	1
NSMCE2	GO:0019789	MF	2
SLC6A4	GO:0019811	MF	1
DYNC1H1	GO:0019886	BP	2
ANKRD54	GO:0019887	MF	1
DMBT1	GO:0019898	CC	1
BIRC5	GO:0019899	MF	3
CHIA	GO:0019900	MF	1
ATP1A1	GO:0019901	MF	3
ATP1A1	GO:0019904	MF	3
GM2A	GO:0019915	BP	1
CHRD	GO:0019955	MF	1
HMGB1	GO:0019958	MF	1
RFX4	GO:0021516	BP	1
DYNC2H1	GO:0021522	BP	2
MDGA1	GO:0021527	BP	1
RFX4	GO:0021537	BP	1
DNAH5	GO:0021670	BP	1
RFX4	GO:0021696	BP	1
CKB	GO:0021762	BP	1
SLC6A4	GO:0021794	BP	1
MDGA1	GO:0021799	BP	1
RFX4	GO:0021914	BP	1
CHRD	GO:0021919	BP	1
SLC6A4	GO:0021941	BP	1
SLC6A3	GO:0021984	BP	1
MYRF	GO:0022010	BP	1
HHEX	GO:0022027	BP	1
TNR	GO:0022029	BP	1
TNR	GO:0022408	BP	1
LCP1	GO:0022617	BP	2
COX7A2L	GO:0022904	BP	1
ATP12A	GO:0030007	BP	7
DNAH9	GO:0030030	BP	1
TNXB	GO:0030036	BP	1
AQP9	GO:0030104	BP	1
FOXL1	GO:0030111	BP	1
CPA3	GO:0030133	CC	1
CPA3	GO:0030141	CC	2
FOXC1	GO:0030154	BP	9
FOXL1	GO:0030166	BP	1
CD302	GO:0030175	CC	3
HHEX	GO:0030177	BP	1
HHEX	GO:0030183	BP	1
MFAP4	GO:0030198	BP	4
FOXC1	GO:0030199	BP	3
FOXC1	GO:0030203	BP	1
CD302	GO:0030246	MF	8
TOP2A	GO:0030263	BP	1
NKX3-1	GO:0030284	MF	1
DNAH1	GO:0030286	CC	8
NKX3-1	GO:0030295	MF	1
PNLIP	GO:0030299	BP	1
ATP1A1	GO:0030315	CC	2
ATP1A4	GO:0030317	BP	5
CHI3L1	GO:0030324	BP	1
DYNC2H1	GO:0030326	BP	1
NKX3-1	GO:0030331	MF	1
CDK2	GO:0030332	MF	1
CHRD	GO:0030336	BP	1
ATP1A3	GO:0030424	CC	4
PRSS12	GO:0030425	CC	1
ANKRD54	GO:0030496	CC	3
ATP1A1	GO:0030506	MF	1
CHRD	GO:0030514	BP	1
NKX3-1	GO:0030521	BP	1
CDK1	GO:0030544	MF	2
PRKAR2A	GO:0030552	MF	2
MRC2	GO:0030574	BP	1
PLA2G1B	GO:0030593	BP	1
ATP1A4	GO:0030641	BP	1
CKB	GO:0030644	BP	1
CD163	GO:0030666	CC	1
DMBT1	GO:0030670	CC	1
PIWIL2	GO:0030718	BP	1
GAMT	GO:0030731	MF	1
BDH2	GO:0030855	BP	4
DMBT1	GO:0030858	BP	1
HHEX	GO:0030878	BP	2
CHRD	GO:0030900	BP	3
RFX4	GO:0030901	BP	1
NSMCE2	GO:0030915	CC	1
HHEX	GO:0030948	BP	1
ATP1A1	GO:0030955	MF	2
MFAP4	GO:0031012	CC	6
HHEX	GO:0031016	BP	2
CELA1	GO:0031017	BP	1
BIRC5	GO:0031021	CC	1
TRPM7	GO:0031032	BP	1
PIWIL1	GO:0031047	BP	4
PACRG	GO:0031072	MF	1
CDK2	GO:0031100	BP	1
CCNB1	GO:0031145	BP	3
HMGB1	GO:0031175	BP	1
LYPD1	GO:0031225	CC	4
FCN1	GO:0031232	CC	1
ATP1A1	GO:0031402	MF	2
ACE	GO:0031404	MF	1
PRSS12	GO:0031410	CC	1
ACE	GO:0031434	MF	1
CCNB1	GO:0031442	BP	1
FOXC2	GO:0031490	MF	2
H2AFZ	GO:0031492	MF	1
BIRC5	GO:0031503	BP	1
HELLS	GO:0031508	BP	1
DNAH11	GO:0031512	CC	3
SLC25A31	GO:0031514	CC	3
SLC6A14	GO:0031526	CC	2
BIRC5	GO:0031536	BP	1
CDK2	GO:0031571	BP	1
BIRC5	GO:0031577	BP	1
PRKAR2A	GO:0031588	CC	1
CKB	GO:0031625	MF	5
PRSS12	GO:0031638	BP	1
TG	GO:0031641	BP	1
MYRF	GO:0031643	BP	1
ACE	GO:0031711	MF	1
ATP1A3	GO:0031748	MF	1
ATP1A1	GO:0031947	BP	1
PACRG	GO:0031982	CC	2
HDAC8	GO:0032041	MF	1
PLA2G1B	GO:0032052	MF	1
HMGB1	GO:0032072	BP	1
HMGB2	GO:0032075	BP	1
CTHRC1	GO:0032092	BP	1
BIRC5	GO:0032133	CC	1
NKX3-1	GO:0032147	BP	1
SLC6A4	GO:0032227	BP	1
SLC6A1	GO:0032229	BP	1
GAMT	GO:0032259	BP	1
MYRF	GO:0032286	BP	1
CDK2	GO:0032298	BP	1
NKX3-2	GO:0032331	BP	1
CDK2	GO:0032355	BP	3
HMGB1	GO:0032392	BP	2
ANKRD54	GO:0032403	MF	3
PLS3	GO:0032420	CC	1
TRPA1	GO:0032421	CC	1
HMGB1	GO:0032425	BP	1
GM2A	GO:0032428	MF	1
PLA2G1B	GO:0032431	BP	1
LCP1	GO:0032432	CC	1
HMGB2	GO:0032496	BP	2
AQP3	GO:0032526	BP	1
PLS1	GO:0032532	BP	1
LCP1	GO:0032587	CC	1
PLA2G1B	GO:0032637	BP	1
TSSK4	GO:0032793	BP	1
FOXC1	GO:0032808	BP	1
CDK2	GO:0032869	BP	2
ACE	GO:0032943	BP	1
TNXB	GO:0032963	BP	1
HHEX	GO:0032993	CC	1
VMP1	GO:0033116	CC	1
CCNB1	GO:0033129	BP	1
HMGB1	GO:0033151	BP	2
LCP1	GO:0033157	BP	1
TRPM2	GO:0033194	BP	1
AQP3	GO:0033280	BP	1
PIWIL1	GO:0033391	CC	2
CHRD	GO:0033504	BP	1
NKX3-1	GO:0033574	BP	1
FOXC2	GO:0033630	BP	1
CTHRC1	GO:0033690	BP	1
FCN1	GO:0033691	MF	1
DYNC1H1	GO:0033962	BP	1
DYNC1H1	GO:0034063	BP	1
MEGF10	GO:0034109	BP	2
NSMCE2	GO:0034184	BP	1
PRKAR2A	GO:0034199	BP	2
AQP10	GO:0034220	BP	19
PRKAR2A	GO:0034236	MF	2
VMP1	GO:0034329	BP	1
FCN1	GO:0034394	BP	1
CDK1	GO:0034501	BP	1
HHEX	GO:0034504	BP	1
PIWIL1	GO:0034584	MF	4
PIWIL1	GO:0034587	BP	5
CHI3L1	GO:0034612	BP	1
PACRG	GO:0034620	BP	1
CKB	GO:0034641	BP	7
TRPM5	GO:0034765	BP	1
FOXC1	GO:0035050	BP	3
ATP1A2	GO:0035094	BP	1
CCNB1	GO:0035173	MF	2
SLC6A4	GO:0035176	BP	1
ATP1A3	GO:0035235	BP	1
SLC6A3	GO:0035240	MF	1
CELA1	GO:0035264	BP	2
PTPRQ	GO:0035335	BP	1
DMBT1	GO:0035375	MF	1
FOXC2	GO:0035470	BP	1
SLC6A7	GO:0035524	BP	1
PLA2G1B	GO:0035556	BP	6
TNR	GO:0035641	BP	1
NKX3-1	GO:0035690	BP	1
DYNC2H1	GO:0035721	BP	1
TRPM2	GO:0035725	BP	2
TRPM1	GO:0035841	CC	1
NKX3-1	GO:0035907	BP	1
ODF2	GO:0036064	CC	1
DNAH1	GO:0036126	CC	1
PLA2G1B	GO:0036148	BP	1
PLA2G1B	GO:0036149	BP	1
PLA2G1B	GO:0036150	BP	1
PLA2G1B	GO:0036151	BP	1
PLA2G1B	GO:0036152	BP	1
DNAH1	GO:0036156	CC	2
DNAH5	GO:0036157	CC	2
DNAH5	GO:0036158	BP	1
DNAH1	GO:0036159	BP	2
SLC6A5	GO:0036233	BP	1
ATP12A	GO:0036376	BP	6
FOXC1	GO:0036438	BP	1
CELA2A	GO:0036457	CC	1
FOXC1	GO:0038084	BP	1
CCNB2	GO:0040007	BP	1
ATP1A2	GO:0040011	BP	1
GAMT	GO:0040014	BP	1
TOP2A	GO:0040016	BP	1
PLS1	GO:0040018	BP	2
SLC6A3	GO:0042053	BP	1
HMGB1	GO:0042056	MF	2
CELA1	GO:0042127	BP	2
SLC6A3	GO:0042136	BP	1
SLC6A11	GO:0042165	MF	1
BDH2	GO:0042168	BP	1
SLC6A1	GO:0042220	BP	2
CCNB1	GO:0042246	BP	1
SLC6A4	GO:0042310	BP	2
ACE	GO:0042312	BP	1
ATP1A1	GO:0042383	CC	1
DNAH5	GO:0042384	BP	3
ATP1A4	GO:0042391	BP	2
TG	GO:0042403	BP	1
SLC6A3	GO:0042416	BP	1
SLC6A3	GO:0042420	BP	1
TG	GO:0042446	BP	1
ACE	GO:0042447	BP	2
ATP1A1	GO:0042470	CC	1
NKX3-2	GO:0042474	BP	1
FOXC1	GO:0042475	BP	1
AQP3	GO:0042476	BP	1
PLS3	GO:0042491	BP	1
ATP1A1	GO:0042493	BP	10
TRPA1	GO:0042542	BP	1
DMBT1	GO:0042589	CC	1
MALRD1	GO:0042632	BP	1
SLC25A5	GO:0042645	CC	1
SLC6A4	GO:0042713	BP	1
CPB2	GO:0042730	BP	1
TOP2A	GO:0042752	BP	1
BIRC5	GO:0042802	MF	3
BIRC5	GO:0042803	MF	8
NKX3-1	GO:0042826	MF	3
MEGF10	GO:0042995	CC	1
PACRG	GO:0043005	CC	7
FOXC1	GO:0043010	BP	3
PACRG	GO:0043014	MF	1
PRKAR2B	GO:0043025	CC	3
BIRC5	GO:0043027	MF	1
CCNB2	GO:0043029	BP	1
PIWIL2	GO:0043046	BP	2
HMGB1	GO:0043065	BP	2
BIRC5	GO:0043066	BP	4
PRSS12	GO:0043083	CC	1
TOP2A	GO:0043130	MF	1
CCNB1	GO:0043148	BP	1
DMBT1	GO:0043152	BP	1
BIRC5	GO:0043154	BP	2
TG	GO:0043168	MF	1
ACE	GO:0043171	BP	1
PIWIL1	GO:0043186	CC	3
PRSS12	GO:0043195	CC	1
ATP1A2	GO:0043197	CC	2
PRKAR2B	GO:0043198	CC	1
GM2A	GO:0043202	CC	1
MFAP4	GO:0043206	BP	2
ATP1A1	GO:0043209	CC	7
PRSS41	GO:0043229	CC	1
AQP9	GO:0043231	CC	7
ATP1A1	GO:0043234	CC	4
PLA2R1	GO:0043235	CC	1
PLA2R1	GO:0043274	MF	1
HMGB1	GO:0043280	BP	2
EDF1	GO:0043388	BP	3
FCN2	GO:0043394	MF	1
NKX3-1	GO:0043401	BP	1
HMGB1	GO:0043410	BP	1
HHEX	GO:0043434	BP	2
NKX3-1	GO:0043491	BP	1
TNXB	GO:0043506	BP	1
PLA2R1	GO:0043517	BP	1
ATP1A1	GO:0043531	MF	1
HMGB1	GO:0043537	BP	1
ATP1A1	GO:0043548	MF	1
EDF1	GO:0043565	MF	7
NKX3-1	GO:0043569	BP	1
ASCL4	GO:0043588	BP	2
NKX3-1	GO:0043621	MF	1
STS	GO:0043627	BP	1
FCN1	GO:0043654	BP	4
ARSD	GO:0043687	BP	6
CTHRC1	GO:0043932	BP	1
FOXC1	GO:0044212	MF	6
COX7A2L	GO:0044237	BP	3
PLA2G1B	GO:0044240	BP	1
PNLIP	GO:0044241	BP	2
ACE	GO:0044267	BP	9
ARSD	GO:0044281	BP	24
PACRG	GO:0044297	CC	1
ATP1A3	GO:0044326	CC	1
ATP1A3	GO:0044327	CC	1
HMGB2	GO:0044378	MF	1
TOP2A	GO:0044774	BP	2
DYNC1H1	GO:0044822	MF	6
PRKAR2A	GO:0044853	CC	1
CDK3	GO:0045023	BP	1
TG	GO:0045056	BP	1
TOP2A	GO:0045070	BP	1
DMBT1	GO:0045087	BP	6
PRKAR2B	GO:0045121	CC	4
DYNC2H1	GO:0045177	CC	1
GM2A	GO:0045179	CC	1
ATP1A3	GO:0045202	CC	1
EDF1	GO:0045446	BP	1
CDK2	GO:0045471	BP	1
CHRD	GO:0045545	MF	2
CELA1	GO:0045595	BP	1
PTPRQ	GO:0045598	BP	1
AQP3	GO:0045616	BP	1
HLX	GO:0045627	BP	1
HLX	GO:0045629	BP	1
ANKRD54	GO:0045648	BP	2
HMGB2	GO:0045654	BP	1
SLC6A4	GO:0045665	BP	1
CHRD	GO:0045668	BP	1
CTHRC1	GO:0045669	BP	1
PIWIL2	GO:0045727	BP	1
HHEX	GO:0045736	BP	1
PLA2G1B	GO:0045740	BP	1
CHI3L1	GO:0045766	BP	1
CHRD	GO:0045785	BP	1
SLC6A4	GO:0045787	BP	1
ATP1A1	GO:0045822	BP	2
ATP1A1	GO:0045823	BP	1
NSMCE2	GO:0045842	BP	1
ATP4A	GO:0045851	BP	1
ANKRD54	GO:0045859	BP	1
TOP2A	GO:0045870	BP	1
DYNC2H1	GO:0045880	BP	1
BIRC5	GO:0045892	BP	5
CDK2	GO:0045893	BP	9
FOXC1	GO:0045930	BP	2
BIRC5	GO:0045931	BP	3
CELA1	GO:0045944	BP	12
ATP1A2	GO:0045988	BP	1
ATP1A1	GO:0045989	BP	1
CDK1	GO:0045995	BP	1
ATP1A2	GO:0046034	BP	1
CKM	GO:0046314	BP	1
HMGB1	GO:0046330	BP	1
PLA2G1B	GO:0046470	BP	1
PLA2G1B	GO:0046474	BP	1
GAMT	GO:0046498	BP	1
GAMT	GO:0046500	BP	1
TRPM1	GO:0046548	BP	1
FCN1	GO:0046597	BP	1
FOXC1	GO:0046620	BP	2
SLC6A4	GO:0046621	BP	1
HLX	GO:0046622	BP	1
HELLS	GO:0046651	BP	1
MDGA1	GO:0046658	CC	2
CCNB1	GO:0046680	BP	1
CDK2	GO:0046686	BP	1
AQP9	GO:0046689	BP	1
SLC25A6	GO:0046732	BP	1
TRPM7	GO:0046777	BP	2
ARSD	GO:0046872	MF	19
AQP9	GO:0046942	BP	1
AQP9	GO:0046943	MF	1
ATP4A	GO:0046982	MF	6
ASCL4	GO:0046983	MF	2
PNLIPRP2	GO:0047372	MF	1
SLC6A3	GO:0047485	MF	1
PLA2G1B	GO:0047498	MF	1
TRPM2	GO:0047631	MF	1
PNLIPRP2	GO:0047714	MF	1
FOXC1	GO:0048010	BP	2
PRKAR2A	GO:0048011	BP	2
BIRC5	GO:0048037	MF	1
HHIPL1	GO:0048038	MF	2
CCNB1	GO:0048146	BP	2
MFAP4	GO:0048251	BP	2
SLC6A2	GO:0048265	BP	2
DMBT1	GO:0048306	MF	2
FOXC1	GO:0048341	BP	1
FOXC2	GO:0048343	BP	1
CHI3L1	GO:0048471	CC	4
PIWIL2	GO:0048477	BP	1
HLX	GO:0048484	BP	1
PACRG	GO:0048487	MF	1
TOP2A	GO:0048511	BP	1
NKX3-2	GO:0048536	BP	1
CCNB2	GO:0048538	BP	1
HMGB2	GO:0048545	BP	1
HLX	GO:0048557	BP	1
CCNB1	GO:0048565	BP	1
MEGF10	GO:0048641	BP	1
NKX3-2	GO:0048645	BP	1
TNR	GO:0048692	BP	1
FOXC2	GO:0048703	BP	1
NKX3-2	GO:0048705	BP	1
NKX3-2	GO:0048706	BP	1
MYRF	GO:0048709	BP	1
NKX3-1	GO:0048754	BP	1
FOXC1	GO:0048844	BP	2
HHEX	GO:0048853	BP	1
SLC6A4	GO:0048854	BP	1
ACE	GO:0050435	BP	1
ACE	GO:0050482	BP	2
NKX3-1	GO:0050680	BP	1
PLA2G1B	GO:0050714	BP	1
HMGB1	GO:0050716	BP	1
HMGB2	GO:0050767	BP	1
PLA2G1B	GO:0050778	BP	1
HMGB1	GO:0050786	MF	2
PRKAR2A	GO:0050796	BP	5
TNR	GO:0050805	BP	1
TNR	GO:0050808	BP	1
FCN2	GO:0050829	BP	2
FCN2	GO:0050830	BP	3
FOXC1	GO:0050880	BP	2
GM2A	GO:0050885	BP	2
BIRC5	GO:0050897	MF	1
TRPM5	GO:0050909	BP	1
HMGB1	GO:0050918	BP	2
TRPM3	GO:0050951	BP	1
TRPA1	GO:0050955	BP	2
TRPA1	GO:0050966	BP	1
TRPA1	GO:0050968	BP	1
SLC6A4	GO:0050998	MF	1
LCP1	GO:0051015	MF	3
LCP1	GO:0051017	BP	1
ACE	GO:0051019	MF	1
LCP1	GO:0051020	MF	1
CCNB1IP1	GO:0051026	BP	1
ATP1A1	GO:0051087	MF	7
PLA2G1B	GO:0051092	BP	1
HMGB1	GO:0051103	BP	2
MEGF10	GO:0051147	BP	1
CHI3L1	GO:0051216	BP	1
HSCB	GO:0051259	BP	2
SLC6A1	GO:0051260	BP	2
BDH2	GO:0051287	MF	3
TRPA1	GO:0051289	BP	2
DYNC1H1	GO:0051293	BP	1
CDK2	GO:0051298	BP	1
BIRC5	GO:0051301	BP	10
BIRC5	GO:0051303	BP	1
PIWIL1	GO:0051321	BP	4
GM2A	GO:0051345	BP	1
CCNB1	GO:0051437	BP	2
CCNB1	GO:0051439	BP	3
ATP1A2	GO:0051481	BP	1
SLC6A3	GO:0051583	BP	1
CDK2	GO:0051591	BP	1
AQP3	GO:0051592	BP	2
CDK2	GO:0051602	BP	1
DMBT1	GO:0051607	BP	2
SLC6A4	GO:0051610	BP	2
CCNB1	GO:0051726	BP	4
NKX3-1	GO:0051781	BP	1
PACRG	GO:0051879	MF	1
CHI3L1	GO:0051897	BP	1
CPB2	GO:0051918	BP	1
SLC6A1	GO:0051939	BP	1
ATP1A2	GO:0051946	BP	1
DYNC1H1	GO:0051959	MF	1
MDGA1	GO:0051964	BP	1
ATP1A2	GO:0051966	BP	1
TNR	GO:0051968	BP	1
TNR	GO:0051971	BP	1
CCNB1	GO:0051987	BP	1
MEGF10	GO:0055001	BP	1
FOXC1	GO:0055010	BP	2
CCNB1	GO:0055015	BP	1
BDH2	GO:0055072	BP	2
AQP10	GO:0055085	BP	37
HHIPL1	GO:0055114	BP	2
ATP1A1	GO:0055119	BP	2
SLC6A5	GO:0060012	BP	1
NKX3-1	GO:0060037	BP	1
FOXC1	GO:0060038	BP	2
CCNB1	GO:0060045	BP	1
ACE	GO:0060047	BP	1
ATP1A1	GO:0060048	BP	2
CTHRC1	GO:0060071	BP	1
ATP1A1	GO:0060081	BP	1
SLC6A9	GO:0060092	BP	1
CTHRC1	GO:0060122	BP	1
SLC6A3	GO:0060134	BP	1
ACE	GO:0060177	BP	1
ACE	GO:0060218	BP	1
TNR	GO:0060291	BP	1
DNAH1	GO:0060294	BP	1
HMGB2	GO:0060326	BP	1
PLS3	GO:0060348	BP	1
TRPM1	GO:0060402	BP	1
HHEX	GO:0060431	BP	1
NKX3-1	GO:0060442	BP	1
SLC25A4	GO:0060546	BP	1
PACRG	GO:0060548	BP	1
NKX3-2	GO:0060576	BP	1
CCNB1	GO:0060623	BP	1
NKX3-1	GO:0060664	BP	1
TNC	GO:0060739	BP	1
TNC	GO:0060740	BP	1
NKX3-1	GO:0060770	BP	1
PIWIL2	GO:0060903	BP	1
CDK2	GO:0060968	BP	1
HHEX	GO:0061010	BP	1
HHEX	GO:0061011	BP	1
HHEX	GO:0061017	BP	1
ACE	GO:0061098	BP	1
CELA1	GO:0061113	BP	1
FOXL1	GO:0061146	BP	1
TRPM4	GO:0061337	BP	1
PNLIP	GO:0061365	BP	1
CCNB1IP1	GO:0061630	MF	1
ACE	GO:0070062	CC	35
HMGB1	GO:0070182	MF	1
TRPM8	GO:0070207	BP	1
TRPM7	GO:0070266	BP	1
AQP3	GO:0070295	BP	1
HHEX	GO:0070365	BP	1
CHI3L1	GO:0070374	BP	2
HHEX	GO:0070491	MF	2
CHI3L1	GO:0070555	BP	1
TRPA1	GO:0070588	BP	10
RFX4	GO:0070613	BP	1
CHI3L1	GO:0070741	BP	1
MALRD1	GO:0070858	BP	1
HDAC8	GO:0070932	BP	1
DNAH5	GO:0070986	BP	1
HHEX	GO:0071103	BP	1
HMGB2	GO:0071222	BP	2
ATP1A1	GO:0071260	BP	2
CCNB1	GO:0071283	BP	1
SLC6A4	GO:0071300	BP	1
AQP9	GO:0071320	BP	1
SLC6A4	GO:0071321	BP	1
CPB2	GO:0071333	BP	1
MRC1	GO:0071346	BP	1
CHI3L1	GO:0071347	BP	2
MRC1	GO:0071353	BP	1
CHI3L1	GO:0071356	BP	2
PRKAR2A	GO:0071377	BP	2
ATP1A1	GO:0071383	BP	4
H2AFZ	GO:0071392	BP	1
CCNB1	GO:0071398	BP	1
CCNB1	GO:0071407	BP	1
TRPM2	GO:0071421	BP	1
PIWIL2	GO:0071442	BP	1
CCNB1	GO:0071456	BP	2
TRPM1	GO:0071482	BP	1
MFAP4	GO:0071493	BP	1
PIWIL2	GO:0071546	CC	1
PIWIL4	GO:0071547	CC	1
CDK2	GO:0071732	BP	1
LCP1	GO:0071803	BP	1
TRPM5	GO:0071805	BP	1
SLC25A5	GO:0071817	CC	1
HHEX	GO:0071837	MF	1
ACE	GO:0071838	BP	1
NKX3-1	GO:0071850	BP	1
NKX3-1	GO:0071899	BP	1
AQP10	GO:0071918	BP	3
HDAC8	GO:0071922	BP	1
MFAP4	GO:0071953	CC	1
FOXC2	GO:0072011	BP	1
HMGB2	GO:0072091	BP	1
FOXC2	GO:0072112	BP	1
FOXC2	GO:0072144	BP	1
DYNC2H1	GO:0072372	CC	2
SLC6A3	GO:0072488	BP	3
AQP9	GO:0072531	BP	1
TNR	GO:0072534	CC	1
FCN2	GO:0072562	CC	1
PLA2R1	GO:0072593	BP	1
CHI3L1	GO:0072606	BP	1
CDK1	GO:0072686	CC	1
ATP1A1	GO:0086004	BP	2
ATP1A1	GO:0086009	BP	2
ATP1A2	GO:0086012	BP	1
ATP1A1	GO:0086013	BP	1
ATP1A1	GO:0086064	BP	3
PLS1	GO:0090004	BP	1
HHEX	GO:0090009	BP	1
HMGB1	GO:0090026	BP	1
FOXC2	GO:0090050	BP	1
CTHRC1	GO:0090090	BP	1
CTHRC1	GO:0090103	BP	1
CDK1	GO:0090166	BP	1
CTHRC1	GO:0090177	BP	1
CHIA	GO:0090197	BP	1
PLA2R1	GO:0090238	BP	1
TRPM4	GO:0090263	BP	1
CCNB1	GO:0090266	BP	1
BIRC5	GO:0090307	BP	1
NSMCE2	GO:0090398	BP	1
PLA2R1	GO:0090399	BP	1
PLA2R1	GO:0090403	BP	1
HMGB1	GO:0097100	MF	2
NKX3-1	GO:0097162	MF	1
PACRG	GO:0097225	CC	1
PRKAR2B	GO:0097332	BP	1
PRKAR2B	GO:0097338	BP	1
CPB2	GO:0097421	BP	1
PIWIL1	GO:0097433	CC	2
ATP1A1	GO:0097481	CC	1
DYNC2H1	GO:0097542	CC	1
PRKAR2A	GO:0097546	CC	2
TRPA1	GO:0097604	MF	1
CD163L1	GO:0098779	BP	2
ACE	GO:1900086	BP	1
PLA2R1	GO:1900138	BP	1
PLA2R1	GO:1900139	BP	1
SLC25A5	GO:1901029	BP	1
FOXC1	GO:1901491	BP	1
FOXC1	GO:1901534	BP	1
MEP1B	GO:1901998	BP	1
ODF2	GO:1902017	BP	1
ACE	GO:1902033	BP	2
FOXC1	GO:1902038	BP	1
HMGB2	GO:1902042	BP	1
FOXC1	GO:1902257	BP	2
SLC6A9	GO:1902475	BP	1
ANKRD54	GO:1902531	BP	1
SLC6A8	GO:1902598	BP	3
COX7A2L	GO:1902600	BP	4
PLS1	GO:1902896	BP	1
OIT3	GO:1903118	BP	1
ATP1A2	GO:1903170	BP	1
ATP1A2	GO:1903280	BP	1
ATP1A1	GO:1903416	BP	4
ATP1A1	GO:1903561	CC	3
ACE	GO:1903597	BP	1
BIRC5	GO:1990001	BP	1
ATP1A1	GO:1990239	MF	3
PLS1	GO:1990357	CC	1
GAMT	GO:1990402	BP	1
ATP1A1	GO:1990573	BP	2
HMGB1	GO:1990774	BP	1
ACE	GO:2000170	BP	1
CPB2	GO:2000346	BP	1
HMGB1	GO:2000426	BP	1
PRKAR2A	GO:2000480	BP	2
FCN1	GO:2000484	BP	1
PIWIL2	GO:2000617	BP	1
CCNB1	GO:2000775	BP	1
HMGB1	GO:2000778	BP	1
NKX3-1	GO:2000836	BP	1
NKX3-1	GO:2001022	BP	1
FCN2	GO:2001065	MF	1
NKX3-1	GO:2001235	BP	1
NKX3-1	GO:2001244	BP	1

## Sheet: nemUP GOterms
Gene Symbol	GO ID	GO category	#transcripts mapped
SLC7A2	GO:0000064	MF	4
TUBB4A	GO:0000086	BP	3
EGR1	GO:0000122	BP	14
CNGA4	GO:0000139	CC	6
KCNH2	GO:0000155	MF	6
KCNH2	GO:0000160	BP	6
FGF9	GO:0000165	BP	8
HNRNPAB	GO:0000166	MF	1
FGF9	GO:0000186	BP	8
MOS	GO:0000187	BP	1
MOS	GO:0000212	BP	1
JUN	GO:0000228	CC	1
TUBB4A	GO:0000278	BP	3
MMS22L	GO:0000724	BP	1
JUND	GO:0000785	CC	1
JUND	GO:0000790	CC	1
LAMC3	GO:0000904	BP	1
DAPK3	GO:0000910	BP	1
EGR1	GO:0000976	MF	1
HMX3	GO:0000977	MF	3
JUN	GO:0000978	MF	6
EGR1	GO:0000979	MF	1
JUN	GO:0000980	MF	1
JUN	GO:0000981	MF	2
DMRT3	GO:0000987	MF	2
EGR1	GO:0001077	MF	6
SKIL	GO:0001078	MF	2
JUN	GO:0001102	MF	2
JUN	GO:0001190	MF	1
ALOX15	GO:0001503	BP	3
KCNC2	GO:0001508	BP	1
PAM	GO:0001519	BP	1
PDE3B	GO:0001525	BP	6
MFAP4	GO:0001527	CC	3
CLSTN1	GO:0001540	MF	1
TAF4	GO:0001541	BP	2
PDE3A	GO:0001556	BP	1
CLSTN3	GO:0001558	BP	3
SEMA5A	GO:0001569	BP	3
PKD1L3	GO:0001581	BP	1
FGF9	GO:0001649	BP	2
FGF9	GO:0001654	BP	2
FGF8	GO:0001656	BP	1
FAT4	GO:0001658	BP	3
FCN1	GO:0001664	MF	1
SKIL	GO:0001669	CC	1
DSCAML1	GO:0001709	BP	2
CNGA3	GO:0001750	CC	1
DLL1	GO:0001757	BP	1
FGF8	GO:0001759	BP	1
TUBB2B	GO:0001764	BP	1
JUN	GO:0001774	BP	1
PKD1L3	GO:0001822	BP	1
FGF8	GO:0001823	BP	1
SKIL	GO:0001825	BP	2
JUN	GO:0001836	BP	1
HNRNPAB	GO:0001837	BP	1
FGF8	GO:0001839	BP	1
SKI	GO:0001843	BP	1
FCN1	GO:0001867	BP	3
JUN	GO:0001889	BP	2
SLC8A1	GO:0001892	BP	1
STOX2	GO:0001893	BP	1
USH1G	GO:0001917	CC	1
CLIP3	GO:0001934	BP	1
JUN	GO:0001938	BP	3
DLL1	GO:0001947	BP	2
FGF18	GO:0001957	BP	1
FGF18	GO:0001958	BP	1
KCNH1	GO:0001964	BP	1
DLL4	GO:0001974	BP	2
EGR1	GO:0001975	BP	1
ADAMTSL4	GO:0002020	MF	1
SLC8A1	GO:0002026	BP	2
SLC8A1	GO:0002027	BP	1
SLC8A1	GO:0002028	BP	1
EGR3	GO:0002042	BP	1
SEMA5A	GO:0002043	BP	1
FGF9	GO:0002053	BP	1
FGF9	GO:0002062	BP	1
FGF18	GO:0002063	BP	1
JUND	GO:0002076	BP	1
SKI	GO:0002089	BP	2
TACR1	GO:0002118	BP	1
PDZD7	GO:0002141	CC	1
JUN	GO:0002224	BP	1
SLC8A3	GO:0002244	BP	1
SKIL	GO:0002260	BP	1
DLL1	GO:0002315	BP	1
ANO6	GO:0002407	BP	1
ALOX5	GO:0002526	BP	2
SLC7A2	GO:0002537	BP	1
ALOX5	GO:0002540	BP	1
ANO6	GO:0002543	BP	1
ABCC4	GO:0002576	BP	1
GGT1	GO:0002682	BP	1
TACR1	GO:0002687	BP	1
FCN1	GO:0002752	BP	1
JUN	GO:0002755	BP	1
JUN	GO:0002756	BP	1
ALOX15	GO:0002820	BP	1
SLC8A1	GO:0003007	BP	3
TACR1	GO:0003051	BP	1
KCNH2	GO:0003064	BP	1
HES1	GO:0003143	BP	1
FGF8	GO:0003148	BP	1
JUN	GO:0003151	BP	2
FGF8	GO:0003198	BP	1
DLL4	GO:0003208	BP	1
DLL4	GO:0003209	BP	1
DLL4	GO:0003222	BP	1
HES1	GO:0003266	BP	1
HES1	GO:0003281	BP	1
DLL1	GO:0003323	BP	1
DLL4	GO:0003344	BP	1
METRNL	GO:0003674	MF	6
SP9	GO:0003677	MF	9
JUN	GO:0003682	MF	7
EGR1	GO:0003690	MF	3
TAF4B	GO:0003700	MF	13
JUN	GO:0003705	MF	3
MEIS2	GO:0003712	MF	1
JUN	GO:0003713	MF	4
SKIL	GO:0003714	MF	4
HNRNPAB	GO:0003723	MF	1
TUBB4B	GO:0003725	MF	1
HNRNPAB	GO:0003729	MF	1
SMTN	GO:0003779	MF	2
FCN2	GO:0003823	MF	1
GGT1	GO:0003840	MF	5
TUBB2A	GO:0003924	MF	9
ALOX5	GO:0004051	MF	1
ALOX12B	GO:0004052	MF	5
DDC	GO:0004058	MF	2
CRAT	GO:0004092	MF	1
PDE3B	GO:0004114	MF	1
PDE3A	GO:0004115	MF	1
PDE3B	GO:0004119	MF	2
PAPPA	GO:0004222	MF	3
PRSS23	GO:0004252	MF	2
NPR2	GO:0004383	MF	2
TJP2	GO:0004385	MF	1
CASR	GO:0004435	MF	1
PAM	GO:0004504	MF	1
PAM	GO:0004598	MF	1
DAPK1	GO:0004672	MF	3
MKNK1	GO:0004674	MF	7
MKNK1	GO:0004683	MF	5
MOS	GO:0004709	MF	1
PPP1R3E	GO:0004721	MF	1
PPP1R3D	GO:0004722	MF	1
PTPRA	GO:0004725	MF	4
DIO1	GO:0004800	MF	2
TRIM56	GO:0004842	MF	2
NPR2	GO:0004872	MF	1
NPR2	GO:0004888	MF	1
CASR	GO:0004930	MF	1
TACR2	GO:0004995	MF	3
PTPRA	GO:0005001	MF	5
SPATA13	GO:0005085	MF	3
ARHGEF9	GO:0005089	MF	1
JUN	GO:0005096	MF	2
CRAT	GO:0005102	MF	2
FGF9	GO:0005104	MF	4
FGF18	GO:0005105	MF	3
FGF18	GO:0005111	MF	3
DLL4	GO:0005112	MF	2
FAM3B	GO:0005125	MF	1
TNXB	GO:0005178	MF	2
METRNL	GO:0005179	MF	1
TUBB	GO:0005198	MF	2
TUBB2A	GO:0005200	MF	8
LAMC1	GO:0005201	MF	1
ABCC1	GO:0005215	MF	3
CNGA4	GO:0005222	MF	4
CNGA4	GO:0005223	MF	4
ANO6	GO:0005227	MF	4
ANO6	GO:0005229	MF	8
KCNH2	GO:0005242	MF	2
ANO6	GO:0005244	MF	3
ANO6	GO:0005247	MF	2
KCNH2	GO:0005249	MF	15
KCNH2	GO:0005251	MF	9
ANO1	GO:0005254	MF	1
TRPC1	GO:0005261	MF	2
TRPC1	GO:0005262	MF	6
KCNK13	GO:0005267	MF	4
SLC7A2	GO:0005289	MF	1
SLC7A2	GO:0005292	MF	1
SLC8A1	GO:0005432	MF	4
ALOX5	GO:0005506	MF	6
PAM	GO:0005507	MF	1
ALOX15B	GO:0005509	MF	18
CASR	GO:0005513	BP	1
KCNH2	GO:0005515	MF	87
SLC8A1	GO:0005516	MF	11
TNXB	GO:0005518	MF	1
ABCC2	GO:0005524	MF	21
TUBB2A	GO:0005525	MF	12
SYTL4	GO:0005543	MF	1
SYTL5	GO:0005544	MF	2
ALOX15	GO:0005546	MF	1
TNN	GO:0005575	CC	4
DSCAM	GO:0005576	CC	25
TNXB	GO:0005578	CC	4
FCN1	GO:0005581	CC	2
TNXB	GO:0005583	CC	1
FGF9	GO:0005604	CC	4
LAMC1	GO:0005606	CC	2
LAMC2	GO:0005607	CC	1
LAMC2	GO:0005610	CC	1
TNC	GO:0005614	CC	2
ALOX5	GO:0005615	CC	16
ALOX15B	GO:0005622	CC	20
FAM3B	GO:0005623	CC	1
TACR3	GO:0005634	CC	54
KCNH2	GO:0005635	CC	4
KCNH1	GO:0005637	CC	1
ALOX5	GO:0005641	CC	2
STOX1	GO:0005654	CC	26
JUN	GO:0005667	CC	4
TAF4B	GO:0005669	CC	2
JUN	GO:0005719	CC	1
STOX1	GO:0005730	CC	4
TACR3	GO:0005737	CC	46
CRAT	GO:0005739	CC	6
CRAT	GO:0005743	CC	1
ARL2BP	GO:0005758	CC	1
ARL2BP	GO:0005759	CC	1
ABCC10	GO:0005765	CC	1
SYTL4	GO:0005768	CC	1
CRAT	GO:0005777	CC	1
CRAT	GO:0005782	CC	1
CRAT	GO:0005783	CC	5
ADAMTSL4	GO:0005788	CC	1
DIO1	GO:0005789	CC	7
PDE3B	GO:0005794	CC	1
CLIP3	GO:0005795	CC	1
TRPC7	GO:0005801	CC	1
CLIP3	GO:0005802	CC	1
ALOX15	GO:0005811	CC	1
STOX1	GO:0005813	CC	5
ARL2BP	GO:0005819	CC	1
ALOX5	GO:0005829	CC	42
ALOX15B	GO:0005856	CC	7
TUBB2A	GO:0005874	CC	11
DAPK3	GO:0005884	CC	1
KCNH2	GO:0005886	CC	110
KCNH2	GO:0005887	CC	47
TRPC4	GO:0005911	CC	2
TJP2	GO:0005912	CC	1
FAT2	GO:0005913	CC	2
TJP1	GO:0005921	CC	1
TJP3	GO:0005923	CC	3
TNC	GO:0005925	CC	2
TUBB4A	GO:0005929	CC	3
STOX1	GO:0005938	CC	2
ABCC5	GO:0005975	BP	2
PPP1R3E	GO:0005977	BP	2
PPP1R3E	GO:0005979	BP	2
PPP1R3E	GO:0005981	BP	2
ARL2BP	GO:0006112	BP	3
SLC23A2	GO:0006139	BP	2
NPR2	GO:0006182	BP	2
PDE3B	GO:0006198	BP	3
MOS	GO:0006325	BP	1
HMX3	GO:0006351	BP	13
TAF4	GO:0006352	BP	1
HMX3	GO:0006355	BP	11
JUND	GO:0006357	BP	1
TAF4B	GO:0006366	BP	10
TAF4B	GO:0006367	BP	5
TAF4B	GO:0006368	BP	2
SNAPC4	GO:0006383	BP	1
MKNK1	GO:0006417	BP	2
TUBB2A	GO:0006457	BP	7
LAMC1	GO:0006461	BP	2
MKNK1	GO:0006468	BP	8
PPP1R3E	GO:0006470	BP	5
ADAMTSL4	GO:0006493	BP	1
ALOX12B	GO:0006497	BP	1
PAPPA	GO:0006508	BP	6
SLC7A2	GO:0006520	BP	4
GGT1	GO:0006536	BP	1
DIO1	GO:0006590	BP	2
FGF9	GO:0006606	BP	1
EGR2	GO:0006611	BP	1
RAB3IP	GO:0006612	BP	1
ALOX15B	GO:0006629	BP	2
TNXB	GO:0006631	BP	1
TNXB	GO:0006641	BP	1
ALOX15	GO:0006646	BP	1
ALOX12B	GO:0006665	BP	2
ALOX5	GO:0006691	BP	4
GGT1	GO:0006749	BP	4
GGT1	GO:0006750	BP	4
GGT1	GO:0006751	BP	1
ABCC1	GO:0006766	BP	4
ABCC1	GO:0006767	BP	4
SLC52A3	GO:0006771	BP	1
PTPRD	GO:0006796	BP	1
GGT1	GO:0006805	BP	3
SLC7A2	GO:0006809	BP	1
ABCC2	GO:0006810	BP	12
SLC8A1	GO:0006811	BP	6
ANO6	GO:0006812	BP	5
KCNH1	GO:0006813	BP	8
SLC23A2	GO:0006814	BP	2
TRPC4	GO:0006816	BP	7
ANO6	GO:0006821	BP	6
TRPC4	GO:0006828	BP	6
SLC7A2	GO:0006865	BP	3
ANO6	GO:0006869	BP	4
CASR	GO:0006874	BP	1
SLC8A1	GO:0006883	BP	1
SYTL5	GO:0006886	BP	3
RAB3IP	GO:0006893	BP	1
ALOX15B	GO:0006915	BP	13
TJP2	GO:0006921	BP	2
TUBB4B	GO:0006928	BP	3
TACR2	GO:0006936	BP	2
SMTN	GO:0006939	BP	1
DAPK3	GO:0006940	BP	1
TACR1	GO:0006954	BP	2
FCN1	GO:0006956	BP	2
SLC23A2	GO:0006979	BP	3
CREBRF	GO:0006986	BP	1
CNGA4	GO:0006996	BP	6
FAT4	GO:0007009	BP	1
FAT1	GO:0007015	BP	1
TUBB2A	GO:0007017	BP	7
TJP1	GO:0007043	BP	1
MARVELD1	GO:0007049	BP	1
SKIL	GO:0007050	BP	2
STOX1	GO:0007067	BP	2
DAPK3	GO:0007088	BP	1
SLC8A3	GO:0007154	BP	2
DSCAM	GO:0007155	BP	14
FAT4	GO:0007156	BP	11
FAT4	GO:0007157	BP	3
TNR	GO:0007158	BP	1
TNXB	GO:0007160	BP	2
PDE3B	GO:0007162	BP	3
FAT1	GO:0007163	BP	1
FGF9	GO:0007165	BP	14
TACR2	GO:0007166	BP	5
NPR2	GO:0007168	BP	2
FGF9	GO:0007173	BP	7
JUN	GO:0007179	BP	4
JUN	GO:0007184	BP	1
PTPRF	GO:0007185	BP	3
CASR	GO:0007186	BP	3
TACR1	GO:0007200	BP	2
TACR1	GO:0007204	BP	2
TACR2	GO:0007217	BP	3
TACR2	GO:0007218	BP	2
HES1	GO:0007219	BP	8
DLL4	GO:0007220	BP	2
HES1	GO:0007224	BP	1
HES1	GO:0007262	BP	1
ARHGEF9	GO:0007264	BP	9
FGF9	GO:0007265	BP	7
FGF9	GO:0007267	BP	7
KCNH2	GO:0007268	BP	18
EGR3	GO:0007274	BP	1
FAT3	GO:0007275	BP	2
GGT1	GO:0007283	BP	3
PKDREJ	GO:0007340	BP	1
DAPK3	GO:0007346	BP	1
DLL1	GO:0007368	BP	1
FGF8	GO:0007369	BP	1
DLL1	GO:0007386	BP	1
DSCAM	GO:0007399	BP	6
DSCAML1	GO:0007409	BP	2
TRPC4	GO:0007411	BP	17
SEMA5A	GO:0007413	BP	1
CLSTN3	GO:0007416	BP	1
TAGLN3	GO:0007417	BP	2
HMX3	GO:0007420	BP	5
EGR3	GO:0007422	BP	2
LAMC1	GO:0007492	BP	1
SMTN	GO:0007517	BP	3
SKIL	GO:0007519	BP	1
KCNH1	GO:0007520	BP	1
TNC	GO:0007528	BP	2
DMRT3	GO:0007548	BP	3
PAPPA	GO:0007565	BP	1
HMX3	GO:0007566	BP	1
TACR3	GO:0007568	BP	5
ALOX5	GO:0007584	BP	2
TACR2	GO:0007588	BP	1
NPR1	GO:0007589	BP	1
PDE3B	GO:0007596	BP	10
CNGA1	GO:0007601	BP	7
TRPC3	GO:0007602	BP	1
CNGA1	GO:0007603	BP	1
SLC52A3	GO:0007605	BP	4
CNGA4	GO:0007608	BP	2
EGR1	GO:0007611	BP	2
JUN	GO:0007612	BP	1
TACR1	GO:0007616	BP	1
EGR2	GO:0007622	BP	1
DDC	GO:0007623	BP	6
DSCAM	GO:0007626	BP	2
DMRT3	GO:0007628	BP	1
CASR	GO:0007635	BP	1
TRPC4	GO:0008013	MF	1
DLL4	GO:0008015	BP	1
CLIP3	GO:0008017	MF	2
DDC	GO:0008021	CC	1
TJP2	GO:0008022	MF	1
EGR2	GO:0008045	BP	2
SEMA5A	GO:0008046	MF	1
FIBCD1	GO:0008061	MF	1
NPR2	GO:0008074	CC	2
KCNH2	GO:0008076	CC	10
FGF8	GO:0008078	BP	1
FGF9	GO:0008083	MF	7
SLC8A1	GO:0008092	MF	1
EGR1	GO:0008134	MF	5
DAPK3	GO:0008140	MF	1
DIO3	GO:0008150	BP	4
ABCC2	GO:0008152	BP	9
FGF9	GO:0008201	MF	4
ABCC3	GO:0008206	BP	1
NPR2	GO:0008217	BP	3
FCN2	GO:0008228	BP	1
KY	GO:0008233	MF	1
PAPPA	GO:0008237	MF	3
PAPPA	GO:0008270	MF	6
ABCC9	GO:0008281	MF	2
ABCC9	GO:0008282	CC	1
SKI	GO:0008283	BP	1
STOX1	GO:0008284	BP	11
ALOX15B	GO:0008285	BP	6
PDE3B	GO:0008286	BP	8
ALOX15B	GO:0008289	MF	1
TACR1	GO:0008306	BP	2
SMTN	GO:0008307	MF	1
PKD1L3	GO:0008324	MF	1
FCN1	GO:0008329	MF	1
DAPK3	GO:0008360	BP	1
FGF8	GO:0008406	BP	1
DIO1	GO:0008430	MF	1
ABCC2	GO:0008514	MF	4
SLC23A2	GO:0008520	MF	2
SLC23A2	GO:0008523	MF	1
NPR1	GO:0008528	MF	1
MKNK1	GO:0008543	BP	10
LAMC2	GO:0008544	BP	1
FGF9	GO:0008584	BP	1
DAPK1	GO:0008625	BP	1
ABCC1	GO:0009235	BP	1
FGF16	GO:0009266	BP	1
ABCC8	GO:0009268	BP	1
SNAPC4	GO:0009301	BP	1
JUN	GO:0009314	BP	2
TACR1	GO:0009408	BP	1
METRNL	GO:0009409	BP	1
JUND	GO:0009416	BP	1
TACR1	GO:0009582	BP	1
TNC	GO:0009611	BP	1
JUN	GO:0009612	BP	3
KCNC1	GO:0009636	BP	2
KCNC2	GO:0009642	BP	2
MFAP4	GO:0009650	BP	1
CASR	GO:0009653	BP	4
SLC8A1	GO:0009749	BP	2
STOX2	GO:0009790	BP	1
SLC8A1	GO:0009791	BP	1
FGF16	GO:0009887	BP	1
FGF8	GO:0009897	CC	2
SLC23A2	GO:0009925	CC	2
MKNK1	GO:0009931	MF	2
SKI	GO:0009948	BP	1
DSCAML1	GO:0009953	BP	2
SP8	GO:0009954	BP	2
KCNH2	GO:0009986	CC	15
TUBB	GO:0009987	BP	1
METRN	GO:0010001	BP	1
DIO3	GO:0010008	CC	1
TJP2	GO:0010033	BP	1
ABCC8	GO:0010043	BP	1
ABCC9	GO:0010107	BP	1
TACR1	GO:0010193	BP	1
DDC	GO:0010259	BP	1
KCNH5	GO:0010389	BP	1
TACR3	GO:0010460	BP	1
TAF4B	GO:0010467	BP	5
STOX1	GO:0010468	BP	1
DAPK1	GO:0010506	BP	3
TRPC3	GO:0010524	BP	1
ALOX12	GO:0010595	BP	1
DLL4	GO:0010596	BP	1
SKI	GO:0010626	BP	1
STOX1	GO:0010628	BP	7
STOX1	GO:0010629	BP	2
FAT2	GO:0010631	BP	1
TACR1	GO:0010634	BP	2
SLC8A1	GO:0010649	BP	1
ALOX12	GO:0010656	BP	1
MFAP4	GO:0010712	BP	1
GLIPR2	GO:0010718	BP	1
ALOX15B	GO:0010744	BP	1
SLC8A1	GO:0010763	BP	1
STOX1	GO:0010800	BP	1
ALOX15	GO:0010811	BP	1
STOX1	GO:0010821	BP	1
CLIP3	GO:0010828	BP	1
SLC8A1	GO:0010881	BP	2
SLC8A1	GO:0010882	BP	1
JUN	GO:0010941	BP	2
STOX1	GO:0010971	BP	1
TACR1	GO:0010996	BP	2
DAPK1	GO:0012501	BP	3
DLL1	GO:0014002	BP	2
TNC	GO:0014012	BP	1
EGR2	GO:0014037	BP	1
TACR2	GO:0014057	BP	1
KCNC2	GO:0014070	BP	2
KCNC2	GO:0014075	BP	2
SLC8A1	GO:0014704	CC	3
TACR2	GO:0014827	BP	1
SLC8A1	GO:0014829	BP	1
METRNL	GO:0014850	BP	1
SKI	GO:0014902	BP	1
TACR1	GO:0014910	BP	1
RAB3IL1	GO:0015031	BP	1
ABCC8	GO:0015079	MF	1
SLC23A1	GO:0015081	MF	1
ANO1	GO:0015111	MF	1
SLC7A2	GO:0015174	MF	2
SLC7A2	GO:0015181	MF	4
SLC7A2	GO:0015189	MF	4
SLC23A2	GO:0015205	MF	2
ABCC11	GO:0015216	MF	1
SLC23A2	GO:0015229	MF	2
CNGA3	GO:0015276	MF	1
TRPC4	GO:0015279	MF	6
SLC7A2	GO:0015297	MF	4
ABCC9	GO:0015459	MF	1
SMTN	GO:0015629	CC	3
ANO1	GO:0015705	BP	1
ABCC2	GO:0015711	BP	4
ABCC3	GO:0015721	BP	1
DDC	GO:0015842	BP	1
SLC23A2	GO:0015851	BP	2
ABCC11	GO:0015865	BP	1
SLC23A2	GO:0015882	BP	2
SLC23A2	GO:0015993	BP	1
PDE3B	GO:0016020	CC	26
DIO1	GO:0016021	CC	43
TAF4B	GO:0016032	BP	2
ANO3	GO:0016048	BP	1
TNN	GO:0016049	BP	1
CNGA1	GO:0016056	BP	1
SYTL5	GO:0016079	BP	2
PDE3A	GO:0016101	BP	1
ALOX15B	GO:0016165	MF	2
SLC8A1	GO:0016323	CC	9
ABCC2	GO:0016324	CC	10
TJP1	GO:0016327	CC	1
ABCC6	GO:0016328	CC	1
TNXB	GO:0016337	BP	2
DCHS1	GO:0016339	BP	2
ALOX5	GO:0016363	CC	1
ABCC4	GO:0016404	MF	1
SPATA13	GO:0016477	BP	6
TACR1	GO:0016496	MF	1
TACR2	GO:0016497	MF	1
PDE3B	GO:0016525	BP	2
DAPK3	GO:0016568	BP	1
DDC	GO:0016597	MF	1
CREBRF	GO:0016604	CC	2
DAPK3	GO:0016605	CC	4
ALOX12B	GO:0016702	MF	3
ALOXE3	GO:0016829	MF	1
TRIM56	GO:0016874	MF	2
ABCC1	GO:0016887	MF	1
JUND	GO:0016922	MF	1
EGR2	GO:0016925	BP	1
NPR2	GO:0016941	MF	2
NPR2	GO:0017046	MF	2
DAPK3	GO:0017048	MF	2
JUN	GO:0017053	CC	2
CNGA4	GO:0017071	CC	1
DAPK1	GO:0017075	MF	1
RAB3IL1	GO:0017112	MF	3
ANO6	GO:0017121	BP	2
ANO6	GO:0017128	MF	4
SYTL5	GO:0017137	MF	3
DAPK1	GO:0017148	BP	2
SYTL5	GO:0017158	BP	2
OPLAH	GO:0017168	MF	1
MKNK1	GO:0018105	BP	2
CLIP3	GO:0018230	BP	1
SNAPC4	GO:0019185	CC	1
EGR1	GO:0019221	BP	1
DMRT3	GO:0019226	BP	1
ALOX5	GO:0019233	BP	2
CRAT	GO:0019254	BP	1
GGT1	GO:0019344	BP	1
ALOX5	GO:0019369	BP	15
ALOX5	GO:0019370	BP	5
ALOX5	GO:0019372	BP	10
ALOX12	GO:0019395	BP	1
SLC23A2	GO:0019852	BP	3
CLSTN1	GO:0019894	MF	2
ALOX15B	GO:0019898	CC	2
DDC	GO:0019899	MF	4
KCNH1	GO:0019901	MF	3
DDC	GO:0019904	MF	7
SYTL5	GO:0019905	MF	3
PDE3A	GO:0019933	BP	1
PDE3A	GO:0019934	BP	1
PTPRS	GO:0021510	BP	1
DMRT3	GO:0021521	BP	1
SEMA5A	GO:0021536	BP	1
SLC8A1	GO:0021537	BP	3
FGF8	GO:0021543	BP	1
FGF8	GO:0021544	BP	1
PTPRS	GO:0021549	BP	2
HES1	GO:0021555	BP	1
HES1	GO:0021557	BP	1
HES1	GO:0021558	BP	1
HES1	GO:0021575	BP	1
EGR2	GO:0021612	BP	1
EGR2	GO:0021660	BP	1
EGR2	GO:0021666	BP	1
DLL1	GO:0021688	BP	1
DLL1	GO:0021693	BP	1
KCNC2	GO:0021759	BP	2
FGF9	GO:0021762	BP	1
PTPRS	GO:0021766	BP	1
SKI	GO:0021772	BP	1
FGF8	GO:0021798	BP	1
FGF8	GO:0021846	BP	1
HES1	GO:0021861	BP	1
FGF8	GO:0021884	BP	1
DCHS1	GO:0021915	BP	1
HES1	GO:0021984	BP	1
FAT4	GO:0021987	BP	2
FAT4	GO:0022008	BP	2
SKI	GO:0022011	BP	1
TNR	GO:0022029	BP	1
PTPRS	GO:0022038	BP	1
CNGA1	GO:0022400	BP	1
TNR	GO:0022408	BP	1
LAMC1	GO:0022617	BP	3
KCNK13	GO:0022841	MF	2
KCNH2	GO:0023014	BP	6
FGF8	GO:0023019	BP	1
TRPC1	GO:0030017	CC	2
SLC8A1	GO:0030018	CC	2
SPATA13	GO:0030027	CC	3
SPATA13	GO:0030032	BP	2
TNXB	GO:0030036	BP	2
TJP3	GO:0030054	CC	6
FAM3B	GO:0030073	BP	1
MKNK2	GO:0030097	BP	2
HMX3	GO:0030154	BP	4
DLL1	GO:0030155	BP	1
TRPC7	GO:0030168	BP	4
DDC	GO:0030170	MF	1
SPATA13	GO:0030175	CC	2
SKI	GO:0030177	BP	1
FGF9	GO:0030178	BP	1
DAPK3	GO:0030182	BP	2
LAMC1	GO:0030198	BP	8
TNXB	GO:0030199	BP	1
ABCC5	GO:0030203	BP	1
ABCC5	GO:0030212	BP	1
ABCC5	GO:0030213	BP	1
SEMA5A	GO:0030215	MF	1
EGR1	GO:0030217	BP	2
JUN	GO:0030224	BP	1
FGF9	GO:0030238	BP	1
FCN1	GO:0030246	MF	3
SYTL5	GO:0030276	MF	2
EGR2	GO:0030278	BP	1
ALOX15	GO:0030282	BP	1
ALOX12	GO:0030307	BP	1
NPR1	GO:0030308	BP	1
SLC8A1	GO:0030315	CC	2
KCNK13	GO:0030322	BP	2
FGF18	GO:0030324	BP	3
SP9	GO:0030326	BP	4
SPATA13	GO:0030334	BP	1
DAPK3	GO:0030335	BP	2
ALOX15B	GO:0030336	BP	1
DDC	GO:0030424	CC	4
ALOX5	GO:0030425	CC	7
DSCAM	GO:0030426	CC	1
ARL2BP	GO:0030496	CC	1
SLC8A1	GO:0030501	BP	2
SLC8A1	GO:0030506	MF	2
USH1G	GO:0030507	MF	1
EGR1	GO:0030509	BP	3
SKIL	GO:0030512	BP	5
HES1	GO:0030513	BP	1
SKI	GO:0030514	BP	2
HNRNPAB	GO:0030529	CC	1
FGF8	GO:0030539	BP	1
SACS	GO:0030544	MF	1
CNGA4	GO:0030552	MF	3
CNGA4	GO:0030553	MF	4
SYTL4	GO:0030658	CC	1
CNGA4	GO:0030660	CC	2
SYTL4	GO:0030667	CC	1
ABCC8	GO:0030672	CC	1
KCNH1	GO:0030673	CC	4
TJP2	GO:0030674	MF	1
SPATA13	GO:0030676	MF	3
ARL2BP	GO:0030695	MF	1
TUBB	GO:0030705	BP	1
NPR1	GO:0030828	BP	1
SEMA5A	GO:0030836	BP	1
ALOX15	GO:0030838	BP	1
ALOX15B	GO:0030850	BP	1
TAGLN2	GO:0030855	BP	1
ALOX15B	GO:0030856	BP	1
DLL1	GO:0030857	BP	1
TRPC4	GO:0030863	CC	1
FGF8	GO:0030878	BP	1
HES1	GO:0030901	BP	1
FGF8	GO:0030916	BP	1
FGF8	GO:0030917	BP	1
FGF9	GO:0030949	BP	2
LAMC1	GO:0031012	CC	7
MEIS2	GO:0031016	BP	1
PDE3B	GO:0031018	BP	2
SKI	GO:0031064	BP	1
ABCC4	GO:0031088	CC	2
PTPRF	GO:0031102	BP	1
JUN	GO:0031103	BP	1
CLIP3	GO:0031115	BP	1
FCN1	GO:0031232	CC	1
ALOX15	GO:0031234	CC	1
MMS22L	GO:0031297	BP	1
GGT1	GO:0031362	CC	4
DAPK2	GO:0031410	CC	2
PAM	GO:0031418	MF	1
ANO2	GO:0031513	CC	1
LAMC1	GO:0031581	BP	2
KCNC4	GO:0031594	CC	2
KCNH2	GO:0031625	MF	4
GGT1	GO:0031638	BP	1
TMPRSS9	GO:0031639	BP	1
EGR1	GO:0031667	BP	1
KCNH1	GO:0031901	CC	2
JUN	GO:0031953	BP	1
ALOX5	GO:0031965	CC	1
TAGLN2	GO:0031982	CC	3
SLC7A3	GO:0032006	BP	1
KCNC2	GO:0032026	BP	1
PDE3B	GO:0032045	CC	1
ANO6	GO:0032060	BP	1
SLC52A3	GO:0032217	MF	1
SLC52A3	GO:0032218	BP	1
TACR1	GO:0032224	BP	1
TACR1	GO:0032230	BP	1
FGF18	GO:0032332	BP	1
TACR1	GO:0032355	BP	2
CREBRF	GO:0032388	BP	1
USH1G	GO:0032391	CC	1
SKIL	GO:0032403	MF	3
TRPC6	GO:0032414	BP	1
CDH23	GO:0032420	CC	1
TRIM56	GO:0032479	BP	1
TRIM56	GO:0032481	BP	1
RASEF	GO:0032482	BP	1
JUN	GO:0032496	BP	3
INF2	GO:0032535	BP	1
TACR1	GO:0032570	BP	1
SPATA13	GO:0032587	CC	2
CLIP3	GO:0032588	CC	2
TACR3	GO:0032590	CC	3
TRIM56	GO:0032608	BP	1
DLL1	GO:0032693	BP	1
TUBB	GO:0032794	MF	1
TACR3	GO:0032809	CC	4
ABCC8	GO:0032868	BP	2
PDE3B	GO:0032869	BP	2
JUN	GO:0032870	BP	2
SKI	GO:0032926	BP	1
FGF9	GO:0032927	BP	1
TNXB	GO:0032963	BP	1
JUND	GO:0032993	CC	1
PTPRE	GO:0033003	BP	1
PKD1L3	GO:0033040	MF	1
DDC	GO:0033076	BP	1
EGR3	GO:0033089	BP	1
STOX1	GO:0033138	BP	1
SLC8A1	GO:0033198	BP	2
EGR1	GO:0033233	BP	1
TUBB4A	GO:0033269	CC	1
TAF4	GO:0033276	CC	1
SLC23A1	GO:0033300	MF	1
RAB3IP	GO:0033365	BP	1
CRAT	GO:0033540	BP	1
FGF8	GO:0033563	BP	1
PDE3B	GO:0033629	BP	1
TACR2	GO:0033685	BP	1
FCN1	GO:0033691	MF	1
DIO3	GO:0033798	MF	1
JUN	GO:0034097	BP	3
ALOX15	GO:0034116	BP	1
JUN	GO:0034134	BP	1
JUN	GO:0034138	BP	1
JUN	GO:0034142	BP	1
JUN	GO:0034146	BP	1
JUN	GO:0034162	BP	1
JUN	GO:0034166	BP	1
TRPC4	GO:0034220	BP	14
LAMC2	GO:0034329	BP	1
TRIM56	GO:0034340	BP	1
DLL1	GO:0034351	BP	1
FCN1	GO:0034394	BP	1
DAPK2	GO:0034423	CC	1
LAMC1	GO:0034446	BP	1
EGR1	GO:0034465	BP	1
ANO1	GO:0034605	BP	1
SLC8A1	GO:0034614	BP	2
DIO1	GO:0034641	BP	3
PKD1L3	GO:0034703	CC	1
TRPC4	GO:0034704	CC	2
ANO6	GO:0034707	CC	3
KCNH1	GO:0034765	BP	11
ANO6	GO:0034767	BP	1
ALOX15	GO:0034976	BP	3
HES1	GO:0035019	BP	2
ARHGEF9	GO:0035023	BP	3
JUN	GO:0035026	BP	1
EGR1	GO:0035035	MF	1
SLC8A1	GO:0035050	BP	1
TACR1	GO:0035094	BP	1
MMS22L	GO:0035101	CC	1
TACR2	GO:0035106	BP	2
FGF8	GO:0035116	BP	1
CLSTN3	GO:0035249	BP	1
EGR2	GO:0035284	BP	1
FAT4	GO:0035329	BP	4
PTPRA	GO:0035335	BP	9
ALOXE3	GO:0035357	BP	1
ALOX15	GO:0035358	BP	1
ALOX15B	GO:0035360	BP	1
SEMA5A	GO:0035373	MF	2
SEMA5A	GO:0035413	BP	1
SLC23A2	GO:0035461	BP	5
JUN	GO:0035497	MF	1
MKNK1	GO:0035556	BP	7
ANO6	GO:0035590	BP	1
CLIP3	GO:0035594	MF	1
ANO6	GO:0035630	BP	1
TNR	GO:0035641	BP	1
JUN	GO:0035666	BP	1
KCNH2	GO:0035690	BP	4
SLC8A1	GO:0035725	BP	6
EGR3	GO:0035767	BP	1
ANO1	GO:0035774	BP	2
NPR1	GO:0035810	BP	1
TACR1	GO:0035815	BP	2
MEIS1	GO:0035855	BP	1
KCNC1	GO:0035864	BP	1
SLC8A1	GO:0035902	BP	1
FGF8	GO:0035909	BP	1
HES1	GO:0035910	BP	1
DLL4	GO:0035912	BP	1
EGR1	GO:0035914	BP	2
EGR3	GO:0035924	BP	2
ALOX15	GO:0035963	BP	1
SLC8A1	GO:0035994	BP	2
TRPC6	GO:0036057	CC	1
USH1G	GO:0036064	CC	3
ADAMTSL4	GO:0036066	BP	1
DCHS1	GO:0036342	BP	1
GGT1	GO:0036374	MF	1
ALOX15B	GO:0036403	MF	1
TUBB	GO:0036464	CC	1
DDC	GO:0036468	MF	1
KCNC2	GO:0038060	BP	1
FGF9	GO:0038095	BP	8
JUN	GO:0038123	BP	1
JUN	GO:0038124	BP	1
DLL1	GO:0040008	BP	1
DIO3	GO:0040018	BP	1
MOS	GO:0040020	BP	2
SYTL4	GO:0042043	MF	1
TACR3	GO:0042053	BP	1
FGF8	GO:0042056	MF	1
ALOX15	GO:0042060	BP	1
HES1	GO:0042102	BP	1
SLC7A2	GO:0042116	BP	1
JUN	GO:0042127	BP	3
TACR3	GO:0042220	BP	2
TUBB4B	GO:0042267	BP	2
TUBB3	GO:0042277	MF	1
TUBB4B	GO:0042288	MF	2
NPR1	GO:0042312	BP	1
DSCAM	GO:0042327	BP	1
ALOX5	GO:0042383	CC	6
RAB3IP	GO:0042384	BP	1
KCNH2	GO:0042391	BP	13
DIO3	GO:0042404	BP	1
DDC	GO:0042416	BP	1
NPR1	GO:0042417	BP	1
DDC	GO:0042423	BP	1
DDC	GO:0042427	BP	1
TRPC1	GO:0042438	BP	1
DIO1	GO:0042446	BP	2
HMX3	GO:0042472	BP	4
FGF8	GO:0042476	BP	1
DMRT3	GO:0042487	BP	2
SLC8A1	GO:0042493	BP	8
HES1	GO:0042517	BP	2
TACR3	GO:0042538	BP	1
SLC8A1	GO:0042542	BP	2
EGR2	GO:0042552	BP	1
ALOX12	GO:0042554	BP	1
MMS22L	GO:0042555	CC	1
NPR2	GO:0042562	MF	2
PPP1R3E	GO:0042587	CC	2
PDE3B	GO:0042593	BP	1
CNGA1	GO:0042622	CC	1
ABCC2	GO:0042626	MF	11
HES1	GO:0042668	BP	1
CREBRF	GO:0042711	BP	1
TACR1	GO:0042713	BP	1
KCNH1	GO:0042734	CC	2
TACR1	GO:0042755	BP	1
SNAPC4	GO:0042795	BP	1
SNAPC4	GO:0042796	BP	1
KCNH2	GO:0042802	MF	6
KCNH2	GO:0042803	MF	13
HES1	GO:0042826	MF	1
DAPK1	GO:0042981	BP	6
CLSTN1	GO:0042988	MF	1
PTPRF	GO:0043005	CC	1
SKI	GO:0043010	BP	1
DDC	GO:0043025	CC	6
SLC7A2	GO:0043030	BP	1
TRPC1	GO:0043034	CC	1
ANO6	GO:0043065	BP	6
EGR1	GO:0043066	BP	6
NPR1	GO:0043114	BP	1
PDE3A	GO:0043116	BP	1
TACR2	GO:0043117	BP	3
KCNC2	GO:0043195	CC	1
SLC8A1	GO:0043197	CC	2
SLC8A1	GO:0043198	CC	1
CNGA4	GO:0043204	CC	2
MFAP4	GO:0043206	BP	2
LAMC1	GO:0043208	MF	1
TUBB4A	GO:0043209	CC	3
SLC23A1	GO:0043229	CC	1
PPP1R3D	GO:0043231	CC	1
SKIL	GO:0043234	CC	3
TRPC1	GO:0043235	CC	4
LAMC1	GO:0043259	CC	1
LAMC1	GO:0043260	CC	1
ABCC8	GO:0043268	BP	1
DAPK2	GO:0043276	BP	1
ALOX15	GO:0043277	BP	1
TACR1	GO:0043278	BP	2
DAPK1	GO:0043280	BP	2
TJP1	GO:0043296	CC	1
HES1	GO:0043388	BP	2
JUN	GO:0043392	BP	1
FCN2	GO:0043394	MF	1
SEMA5A	GO:0043395	MF	1
FGF18	GO:0043406	BP	1
ALOX12B	GO:0043410	BP	1
PDE3B	GO:0043422	MF	1
JUND	GO:0043434	BP	1
TNXB	GO:0043506	BP	1
DAPK3	GO:0043519	BP	1
DAPK3	GO:0043522	MF	1
JUN	GO:0043524	BP	2
EGR1	GO:0043525	BP	2
ARHGEF9	GO:0043547	BP	13
EGR1	GO:0043565	MF	7
SKI	GO:0043585	BP	1
MMS22L	GO:0043596	CC	1
ALOX12B	GO:0043651	BP	4
FCN1	GO:0043654	BP	2
KCNC4	GO:0043679	CC	2
ADAMTSL4	GO:0043687	BP	1
JUN	GO:0043922	BP	1
JUN	GO:0043923	BP	1
FAT4	GO:0043931	BP	2
PDE3B	GO:0043951	BP	1
CLIP3	GO:0044091	BP	1
JUN	GO:0044212	MF	3
CRAT	GO:0044255	BP	1
TUBB2A	GO:0044267	BP	9
ALOX5	GO:0044281	BP	21
TACR1	GO:0044297	CC	2
SLC8A1	GO:0044325	MF	8
EGR3	GO:0044344	BP	2
SLC8A1	GO:0044557	BP	1
NPR2	GO:0044702	BP	1
JUN	GO:0044822	MF	3
FCN1	GO:0045087	BP	11
TRPC1	GO:0045121	CC	4
FAT4	GO:0045177	CC	3
PDZD7	GO:0045184	BP	1
KCNC2	GO:0045202	CC	1
CLSTN3	GO:0045211	CC	4
TRPC4	GO:0045296	MF	1
METRNL	GO:0045444	BP	4
TACR1	GO:0045471	BP	3
USH1G	GO:0045494	BP	2
SEMA5A	GO:0045545	MF	2
EGR3	GO:0045586	BP	1
SKIL	GO:0045596	BP	3
JUN	GO:0045597	BP	2
HES1	GO:0045598	BP	1
ALOX12	GO:0045603	BP	1
DLL1	GO:0045605	BP	1
HES1	GO:0045608	BP	2
ALOX15B	GO:0045618	BP	1
MEIS2	GO:0045638	BP	3
JUN	GO:0045657	BP	1
DLL1	GO:0045662	BP	1
MEIS1	GO:0045665	BP	1
SKI	GO:0045668	BP	1
JUND	GO:0045669	BP	1
CREBRF	GO:0045732	BP	1
JUN	GO:0045740	BP	1
HES1	GO:0045747	BP	2
TACR1	GO:0045760	BP	1
SEMA5A	GO:0045766	BP	2
TACR1	GO:0045777	BP	2
TACR1	GO:0045778	BP	1
ALOX12	GO:0045785	BP	1
ALOX15B	GO:0045786	BP	1
ANO6	GO:0045794	BP	1
CLIP3	GO:0045807	BP	1
FGF8	GO:0045840	BP	1
FGF9	GO:0045880	BP	1
JUN	GO:0045892	BP	2
EGR1	GO:0045893	BP	5
ALOX5	GO:0045907	BP	2
ALOX12	GO:0045909	BP	1
SYTL4	GO:0045921	BP	1
ALOX15B	GO:0045926	BP	1
EGR1	GO:0045944	BP	13
HES1	GO:0045977	BP	1
TACR2	GO:0045987	BP	2
TJP2	GO:0046037	BP	1
DDC	GO:0046219	BP	1
HES1	GO:0046331	BP	2
SKIL	GO:0046332	MF	3
PTPRD	GO:0046426	BP	1
HES1	GO:0046427	BP	1
ALOX12B	GO:0046513	BP	2
TRPC1	GO:0046541	BP	1
CNGA3	GO:0046549	BP	1
TJP1	GO:0046581	CC	1
FCN1	GO:0046597	BP	1
FGF8	GO:0046622	BP	1
PTPRE	GO:0046627	BP	1
DMRT3	GO:0046661	BP	1
SYTL4	GO:0046676	BP	2
SKIL	GO:0046677	BP	1
DDC	GO:0046684	BP	1
TJP2	GO:0046710	BP	1
MKNK1	GO:0046777	BP	8
SKI	GO:0046811	MF	1
SPATA13	GO:0046847	BP	2
PDE3B	GO:0046872	MF	13
TACR1	GO:0046878	BP	1
TACR1	GO:0046887	BP	1
KCNC4	GO:0046928	BP	2
ANO6	GO:0046931	BP	1
TAF4B	GO:0046982	MF	9
ALOX15	GO:0047977	MF	2
FGF9	GO:0048010	BP	7
ARHGEF9	GO:0048011	BP	9
FGF9	GO:0048015	BP	6
HMX2	GO:0048026	BP	1
JUN	GO:0048146	BP	1
SKI	GO:0048147	BP	1
EGR2	GO:0048168	BP	1
EGR1	GO:0048169	BP	1
MFAP4	GO:0048251	BP	3
TACR1	GO:0048266	BP	1
FCN2	GO:0048306	MF	1
HES1	GO:0048469	BP	1
KCNH2	GO:0048471	CC	9
TAF4B	GO:0048477	BP	1
FGF9	GO:0048505	BP	1
HES1	GO:0048538	BP	1
FAT4	GO:0048565	BP	2
FGF9	GO:0048566	BP	1
SKI	GO:0048593	BP	1
DLL1	GO:0048630	BP	1
DLL1	GO:0048631	BP	1
DLL1	GO:0048633	BP	1
TACR1	GO:0048660	BP	1
JUN	GO:0048661	BP	2
NPR1	GO:0048662	BP	1
DLL1	GO:0048665	BP	1
HES1	GO:0048667	BP	1
PTPRF	GO:0048679	BP	1
TNR	GO:0048692	BP	1
DSCAML1	GO:0048704	BP	1
FGF9	GO:0048706	BP	1
EGR1	GO:0048709	BP	1
HES1	GO:0048711	BP	1
HES1	GO:0048715	BP	1
SKI	GO:0048741	BP	1
SLC8A1	GO:0048747	BP	1
SYTL5	GO:0048791	BP	2
DSCAM	GO:0048813	BP	1
STOX1	GO:0048839	BP	2
DSCAM	GO:0048842	BP	2
SEMA5A	GO:0048843	BP	1
HES1	GO:0048844	BP	1
FGF8	GO:0048853	BP	1
SKI	GO:0048870	BP	1
ALOX15	GO:0050473	MF	3
TACR1	GO:0050671	BP	1
TACR1	GO:0050679	BP	4
SYTL4	GO:0050714	BP	1
SLC7A2	GO:0050727	BP	2
METRNL	GO:0050728	BP	1
DLL4	GO:0050767	BP	2
SKIL	GO:0050772	BP	3
PTPRD	GO:0050775	BP	1
PTPRD	GO:0050776	BP	1
ARL2BP	GO:0050790	BP	1
PDE3B	GO:0050796	BP	4
TNR	GO:0050805	BP	1
CLSTN3	GO:0050806	BP	3
TNR	GO:0050808	BP	1
FCN2	GO:0050829	BP	1
FCN2	GO:0050830	BP	1
PTPRD	GO:0050839	MF	1
METRNL	GO:0050873	BP	1
NPR1	GO:0050880	BP	1
HMX3	GO:0050885	BP	2
TJP2	GO:0050892	BP	1
CNGA4	GO:0050896	BP	4
PDZD7	GO:0050910	BP	1
PKD1L3	GO:0050915	BP	1
SEMA5A	GO:0050918	BP	2
USH1G	GO:0050953	BP	2
USH1G	GO:0050957	BP	2
ANO1	GO:0050965	BP	1
PKDREJ	GO:0050982	BP	3
PDE3B	GO:0050995	BP	1
ARHGEF9	GO:0051056	BP	2
TAF4B	GO:0051059	MF	1
TUBB4B	GO:0051082	MF	1
TUBB2A	GO:0051084	BP	6
HES1	GO:0051087	MF	2
JUN	GO:0051090	BP	1
ALOX15	GO:0051120	MF	3
ALOX12	GO:0051121	BP	1
ALOX12B	GO:0051122	BP	5
CREBRF	GO:0051222	BP	1
TUBB1	GO:0051225	BP	2
TUBB2A	GO:0051258	BP	8
KCNC2	GO:0051260	BP	4
TRPC1	GO:0051281	BP	1
CNGA4	GO:0051290	BP	1
KCNH7	GO:0051291	BP	2
MOS	GO:0051296	BP	1
STOX1	GO:0051301	BP	2
DLL1	GO:0051302	BP	1
JUN	GO:0051365	BP	1
JUN	GO:0051403	BP	1
NPR2	GO:0051447	BP	1
ARL2BP	GO:0051457	BP	1
TRPC4	GO:0051480	BP	7
SLC8A1	GO:0051481	BP	1
TACR1	GO:0051496	BP	1
JUN	GO:0051591	BP	3
TRPC1	GO:0051592	BP	2
TACR2	GO:0051602	BP	3
TRIM56	GO:0051607	BP	2
JUN	GO:0051726	BP	2
FGF9	GO:0051781	BP	1
STOX1	GO:0051881	BP	1
DAPK3	GO:0051893	BP	1
STOX1	GO:0051897	BP	3
JUN	GO:0051899	BP	1
ALOX12	GO:0051901	BP	1
TRPC6	GO:0051928	BP	1
CLSTN3	GO:0051932	BP	1
CLSTN3	GO:0051965	BP	3
TNR	GO:0051968	BP	1
TNR	GO:0051971	BP	1
DDC	GO:0052314	BP	1
SLC8A1	GO:0055013	BP	1
FGF8	GO:0055026	BP	1
CLIP3	GO:0055038	CC	1
SLC8A1	GO:0055074	BP	1
KCNH2	GO:0055075	BP	1
ABCC2	GO:0055085	BP	31
ALOX5	GO:0055093	BP	1
ALOX5	GO:0055114	BP	10
SLC8A1	GO:0055119	BP	2
KCNH2	GO:0055131	MF	1
SKI	GO:0060021	BP	1
FGF8	GO:0060037	BP	1
RD3	GO:0060041	BP	3
FGF20	GO:0060043	BP	1
FGF9	GO:0060045	BP	1
PKDREJ	GO:0060046	BP	1
KCNH2	GO:0060048	BP	2
DSCAM	GO:0060060	BP	1
FGF8	GO:0060070	BP	1
TACR1	GO:0060083	BP	1
PDZD7	GO:0060088	BP	1
ANO6	GO:0060100	BP	1
FGF20	GO:0060113	BP	1
FAT4	GO:0060122	BP	2
FGF8	GO:0060128	BP	1
FGF8	GO:0060129	BP	1
HMX3	GO:0060135	BP	1
HES1	GO:0060164	BP	1
CNGA4	GO:0060170	CC	2
DMRTA1	GO:0060179	BP	1
MEIS1	GO:0060216	BP	1
HES1	GO:0060253	BP	1
TACR3	GO:0060259	BP	1
PDE3A	GO:0060282	BP	1
EGR1	GO:0060291	BP	2
KCNH2	GO:0060306	BP	1
KCNH2	GO:0060307	BP	1
SKI	GO:0060325	BP	1
SEMA5A	GO:0060326	BP	1
EGR1	GO:0060337	BP	1
NPR2	GO:0060348	BP	2
PAPPA2	GO:0060349	BP	2
JUN	GO:0060395	BP	2
SLC8A1	GO:0060401	BP	1
SLC8A1	GO:0060402	BP	2
HES1	GO:0060412	BP	1
FGF8	GO:0060425	BP	1
FGF8	GO:0060445	BP	1
FGF9	GO:0060484	BP	1
FGF8	GO:0060563	BP	1
DLL4	GO:0060579	BP	1
HES1	GO:0060675	BP	1
HES1	GO:0060716	BP	1
TNC	GO:0060739	BP	1
TNC	GO:0060740	BP	1
DLL1	GO:0060853	BP	1
HES1	GO:0061009	BP	1
TJP1	GO:0061024	BP	1
DLL4	GO:0061074	BP	1
HES1	GO:0061106	BP	1
HES1	GO:0061309	BP	1
DLL4	GO:0061314	BP	1
STOX1	GO:0061418	BP	2
ALOX12B	GO:0061436	BP	3
ANO6	GO:0061589	BP	3
ANO6	GO:0061590	BP	4
ANO6	GO:0061591	BP	4
HES1	GO:0061626	BP	1
METRNL	GO:0070062	CC	42
SKIL	GO:0070207	BP	2
SKIL	GO:0070208	BP	1
ALOX12B	GO:0070257	BP	1
TRPC6	GO:0070301	BP	1
SKIL	GO:0070306	BP	1
FGF16	GO:0070349	BP	1
ALOX15	GO:0070374	BP	4
SYTL5	GO:0070382	CC	2
JUN	GO:0070412	MF	1
TACR2	GO:0070459	BP	1
TACR2	GO:0070474	BP	3
SKI	GO:0070491	MF	1
EGR1	GO:0070498	BP	1
SLC8A1	GO:0070509	BP	3
TRIM56	GO:0070534	BP	1
SLC8A1	GO:0070588	BP	18
DSCAM	GO:0070593	BP	1
SACS	GO:0070628	MF	1
TRPC4	GO:0070679	MF	6
SLC23A1	GO:0070837	BP	1
SKIL	GO:0070848	BP	2
SACS	GO:0070852	CC	1
SLC23A2	GO:0070890	MF	2
SLC23A2	GO:0070904	BP	2
DLL1	GO:0070986	BP	1
EGR1	GO:0071236	BP	1
KCNC2	GO:0071242	BP	1
MKNK2	GO:0071243	BP	1
EGR1	GO:0071260	BP	1
ALOX15	GO:0071277	BP	4
ABCC8	GO:0071310	BP	1
DDC	GO:0071312	BP	1
SLC8A1	GO:0071313	BP	1
EGR1	GO:0071317	BP	1
SLC8A1	GO:0071320	BP	5
PDE3A	GO:0071321	BP	1
TAF4	GO:0071339	CC	1
DAPK1	GO:0071346	BP	2
DDC	GO:0071363	BP	1
EGR1	GO:0071371	BP	3
EGR1	GO:0071372	BP	1
EGR1	GO:0071383	BP	1
ALOX12	GO:0071396	BP	1
KCNH2	GO:0071435	BP	1
SLC8A1	GO:0071436	BP	2
EGR1	GO:0071455	BP	1
SLC8A1	GO:0071456	BP	2
PKD1L3	GO:0071468	BP	1
EGR1	GO:0071480	BP	1
MFAP4	GO:0071493	BP	1
STOX1	GO:0071500	BP	1
EGR1	GO:0071504	BP	1
EGR1	GO:0071506	BP	1
FGF8	GO:0071542	BP	1
PDE3A	GO:0071560	BP	1
KCNC2	GO:0071732	BP	1
KCNC1	GO:0071774	BP	1
KCNH2	GO:0071805	BP	22
HES1	GO:0071820	MF	1
JUN	GO:0071837	MF	2
EGR1	GO:0071873	BP	1
KCNH1	GO:0071889	MF	1
TUBB3	GO:0071944	CC	1
MFAP4	GO:0071953	CC	1
SYTL4	GO:0071985	BP	1
HES1	GO:0072012	BP	1
DLL1	GO:0072014	BP	1
HES1	GO:0072049	BP	1
HES1	GO:0072050	BP	1
DLL1	GO:0072070	BP	1
EGR1	GO:0072110	BP	1
HES1	GO:0072141	BP	1
HES1	GO:0072282	BP	1
EGR1	GO:0072303	BP	1
FAT4	GO:0072307	BP	1
CLIP3	GO:0072321	BP	1
TBC1D30	GO:0072372	CC	1
TNR	GO:0072534	CC	1
DLL4	GO:0072554	BP	1
FCN2	GO:0072562	CC	1
ALOX12	GO:0072593	BP	1
KCNH2	GO:0086005	BP	1
KCNH2	GO:0086008	MF	1
KCNH2	GO:0086010	BP	1
KCNH2	GO:0086011	BP	1
SLC8A1	GO:0086012	BP	1
KCNH2	GO:0086013	BP	1
SLC8A1	GO:0086064	BP	1
KCNH2	GO:0086091	BP	2
CLIP3	GO:0090004	BP	1
ANO6	GO:0090026	BP	1
DLL4	GO:0090051	BP	2
SACS	GO:0090084	BP	1
EGR1	GO:0090090	BP	1
DCHS1	GO:0090102	BP	2
FGF8	GO:0090134	BP	1
INF2	GO:0090140	BP	1
ALOX15B	GO:0090197	BP	1
DAPK3	GO:0090263	BP	2
ALOX12	GO:0090331	BP	1
METRNL	GO:0090336	BP	1
TJP2	GO:0090557	BP	3
TJP2	GO:0090559	BP	1
HNRNPAB	GO:0090575	CC	1
NPR2	GO:0097011	BP	1
ANO6	GO:0097045	BP	1
HES1	GO:0097084	BP	1
PTPRD	GO:0097105	BP	1
KCNH2	GO:0097110	MF	1
HES1	GO:0097150	BP	2
ARHGEF9	GO:0097190	BP	4
DAPK1	GO:0097191	BP	1
MKNK1	GO:0097192	BP	2
KCNC2	GO:0097237	BP	1
ALOX15	GO:0097260	MF	1
SLC8A1	GO:0097369	BP	1
CLSTN3	GO:0097481	CC	3
KCNH2	GO:0097623	BP	1
SLC7A2	GO:0097626	MF	1
SLC7A2	GO:0097627	MF	1
SLC7A2	GO:0097638	BP	4
SLC7A2	GO:0097639	BP	1
SLC7A2	GO:0097640	BP	1
ANO1	GO:0098655	BP	1
SLC8A1	GO:0098735	BP	1
DLL1	GO:0098773	BP	1
CREBRF	GO:1900102	BP	1
PTPRF	GO:1900121	BP	1
CREBRF	GO:1900170	BP	1
NPR2	GO:1900194	BP	1
DLL1	GO:1900746	BP	1
ALOX15	GO:1901074	BP	1
TJP1	GO:1901350	BP	1
KCNH2	GO:1901379	BP	1
KCNH2	GO:1901380	BP	1
KCNH2	GO:1901381	BP	3
SLC8A1	GO:1901660	BP	2
GGT1	GO:1901687	BP	3
ALOX12	GO:1901751	BP	1
STOX1	GO:1901858	BP	1
TBC1D30	GO:1902018	BP	1
DAPK1	GO:1902042	BP	1
SKIL	GO:1902043	BP	1
MOS	GO:1902103	BP	1
CREBRF	GO:1902213	BP	1
SKIL	GO:1902231	BP	1
KCNH2	GO:1902282	MF	1
KCNH2	GO:1902303	BP	1
CLSTN3	GO:1902474	BP	1
ANO6	GO:1902476	BP	7
CNGA3	GO:1902495	CC	1
STOX1	GO:1902882	BP	1
TRPC3	GO:1903244	BP	1
SLC7A2	GO:1903352	BP	4
SLC7A2	GO:1903401	BP	4
ARL2BP	GO:1903506	BP	1
TUBB2A	GO:1903561	CC	2
DLL4	GO:1903588	BP	1
HES1	GO:1903955	BP	1
ANO6	GO:1903959	BP	2
STOX1	GO:1904031	BP	1
STOX1	GO:1904120	BP	1
SLC8A3	GO:1990034	BP	1
SLC8A3	GO:1990035	BP	1
KCNC2	GO:1990089	BP	2
ALOX12B	GO:1990136	MF	1
SEMA5A	GO:1990256	BP	1
JUN	GO:1990441	BP	1
PDZD7	GO:1990696	CC	1
SLC7A2	GO:1990822	BP	3
TJP3	GO:2000045	BP	1
JUN	GO:2000144	BP	1
DAPK3	GO:2000145	BP	1
DLL4	GO:2000179	BP	1
HES1	GO:2000227	BP	1
DAPK3	GO:2000249	BP	2
DAPK1	GO:2000310	BP	1
SEMA5A	GO:2000352	BP	1
ANO6	GO:2000353	BP	1
FCN1	GO:2000484	BP	1
DLL1	GO:2000505	BP	1
METRNL	GO:2000507	BP	1
FGF18	GO:2000546	BP	2
HES1	GO:2000737	BP	1
HES1	GO:2000974	BP	1
HES1	GO:2000978	BP	1
SEMA5A	GO:2001028	BP	1
FCN2	GO:2001065	MF	1
MEIS3	GO:2001234	BP	1
DAPK3	GO:2001241	BP	1
DAPK2	GO:2001242	BP	1
ALOX5	GO:2001300	BP	2
ALOX15	GO:2001303	BP	2
ALOX12	GO:2001306	BP	1

## Sheet: tenUP GOterms
Gene Symbol	GO ID	GO category	#transcripts mapped
SEPSECS	GO:0000049	MF	1
CPS1	GO:0000050	BP	4
SIX3	GO:0000060	BP	1
CDK5R1	GO:0000079	BP	2
GFI1	GO:0000083	BP	1
GFI1	GO:0000122	BP	10
FGF10	GO:0000132	BP	1
NOS3	GO:0000139	CC	13
MYO3B	GO:0000146	MF	3
GRIN1	GO:0000165	BP	5
ELAVL2	GO:0000166	MF	4
GRIN1	GO:0000186	BP	4
CHRNA7	GO:0000187	BP	2
OBSL1	GO:0000226	BP	1
PGP	GO:0000287	MF	2
GPX3	GO:0000302	BP	1
PPIB	GO:0000413	BP	2
ZSWIM7	GO:0000724	BP	1
DNASE1L1	GO:0000737	BP	2
TREX1	GO:0000738	BP	1
RUNX2	GO:0000790	CC	2
TTN	GO:0000794	CC	1
LAMC3	GO:0000904	BP	1
RUNX1	GO:0000975	MF	1
SP5	GO:0000977	MF	7
ZIC1	GO:0000978	MF	6
RUNX2	GO:0000979	MF	1
MEOX2	GO:0000980	MF	3
SOX14	GO:0000981	MF	7
HEY1	GO:0000983	MF	2
HEY1	GO:0000988	MF	2
MEOX1	GO:0001046	MF	1
RUNX1	GO:0001047	MF	1
LHX3	GO:0001076	MF	1
ZIC1	GO:0001077	MF	7
GFI1	GO:0001078	MF	1
HEY2	GO:0001102	MF	1
MEOX2	GO:0001205	MF	4
ARX	GO:0001206	MF	1
SIX3	GO:0001222	MF	1
BARX2	GO:0001228	MF	3
RUNX1	GO:0001501	BP	1
BARX2	GO:0001502	BP	1
CHRDL2	GO:0001503	BP	4
GLUL	GO:0001504	BP	2
PDE1B	GO:0001505	BP	1
GLRA1	GO:0001508	BP	1
SEPSECS	GO:0001514	BP	1
CHST4	GO:0001517	MF	8
RDH5	GO:0001523	BP	1
CYP1B1	GO:0001525	BP	10
TGM1	GO:0001533	CC	1
CHRNA7	GO:0001540	MF	4
FGF7	GO:0001541	BP	1
NOS3	GO:0001542	BP	1
PAPPA2	GO:0001558	BP	1
HEY1	GO:0001570	BP	2
PKD1L3	GO:0001581	BP	1
GRIK3	GO:0001640	MF	1
LGR4	GO:0001649	BP	3
SIX3	GO:0001654	BP	1
LHX1	GO:0001655	BP	1
FGF10	GO:0001656	BP	1
LHX1	GO:0001657	BP	1
FAT4	GO:0001658	BP	3
ADRB3	GO:0001659	BP	2
GRIN1	GO:0001661	BP	1
GRIK2	GO:0001662	BP	2
CYP1A1	GO:0001666	BP	5
ARC	GO:0001669	CC	2
ACSL6	GO:0001676	BP	6
HRH2	GO:0001697	BP	1
HRH2	GO:0001698	BP	1
NOS3	GO:0001701	BP	5
LHX1	GO:0001702	BP	1
LHX1	GO:0001705	BP	1
LHX1	GO:0001706	BP	1
VIL1	GO:0001726	CC	2
MYO3B	GO:0001750	CC	1
MEOX1	GO:0001757	BP	2
FGF10	GO:0001759	BP	2
CDK5R1	GO:0001764	BP	2
SCIN	GO:0001786	MF	2
ACE	GO:0001822	BP	6
FGF10	GO:0001823	BP	1
ZIC2	GO:0001843	BP	1
COL18A1	GO:0001886	BP	1
CAD	GO:0001889	BP	2
LHX4	GO:0001890	BP	2
NOS2	GO:0001912	BP	1
NOS1	GO:0001917	CC	3
KNDC1	GO:0001934	BP	1
LGR5	GO:0001942	BP	4
ZIC3	GO:0001947	BP	1
VIL1	GO:0001951	BP	1
NINJ1	GO:0001954	BP	1
CSGALNACT1	GO:0001958	BP	2
HRH2	GO:0001963	BP	1
GLRA1	GO:0001964	BP	1
ADRB2	GO:0001965	MF	1
GRIN1	GO:0001967	BP	1
NOS3	GO:0001974	BP	5
PDE1B	GO:0001975	BP	3
ADRA1A	GO:0001985	BP	1
ADRA1D	GO:0001986	BP	1
ADRA1B	GO:0001987	BP	1
CHRFAM7A	GO:0001988	BP	1
ADRA1D	GO:0001994	BP	3
ADRB1	GO:0001996	BP	3
ADRB1	GO:0001997	BP	3
PCSK5	GO:0002001	BP	1
ACE	GO:0002003	BP	1
ACE	GO:0002005	BP	1
ACE	GO:0002019	BP	1
FURIN	GO:0002020	MF	2
ADRB2	GO:0002024	BP	3
ADRB2	GO:0002025	BP	3
CSRP3	GO:0002026	BP	1
NOS3	GO:0002028	BP	2
ADRB2	GO:0002032	BP	1
RUNX2	GO:0002051	BP	1
OTP	GO:0002052	BP	1
RUNX2	GO:0002062	BP	2
RUNX2	GO:0002063	BP	1
SIX3	GO:0002070	BP	1
HEY1	GO:0002076	BP	2
PCSK4	GO:0002080	CC	1
ADRB2	GO:0002086	BP	1
GLRA1	GO:0002087	BP	2
SIX3	GO:0002088	BP	1
GSN	GO:0002102	CC	1
NOS2	GO:0002227	BP	1
FGF7	GO:0002230	BP	3
RUNX1	GO:0002318	BP	1
PLCL2	GO:0002322	BP	1
PLCL2	GO:0002337	BP	1
ACE	GO:0002446	BP	1
ACE	GO:0002474	BP	1
MYLK3	GO:0002528	BP	1
ABCC4	GO:0002576	BP	3
CYP1B1	GO:0002930	BP	1
FAT4	GO:0003007	BP	2
NOS3	GO:0003057	BP	1
ADRB2	GO:0003059	BP	1
ACE	GO:0003081	BP	2
ADRA1A	GO:0003084	BP	1
NOS3	GO:0003100	BP	1
HEY2	GO:0003150	BP	1
HEY2	GO:0003151	BP	1
HEY1	GO:0003184	BP	2
HEY2	GO:0003186	BP	1
HEY1	GO:0003190	BP	1
HEY2	GO:0003195	BP	1
HEY1	GO:0003198	BP	1
HEY1	GO:0003199	BP	2
HEY1	GO:0003203	BP	1
HEY1	GO:0003208	BP	2
HEY2	GO:0003214	BP	1
HEY2	GO:0003215	BP	1
HEY1	GO:0003222	BP	2
CSRP3	GO:0003300	BP	2
SLC6A19	GO:0003333	BP	4
DNASE1L2	GO:0003335	BP	1
FGF10	GO:0003338	BP	1
ARMC4	GO:0003341	BP	1
ARMC4	GO:0003356	BP	1
HRH2	GO:0003382	BP	1
SIX3	GO:0003404	BP	1
WNT16	GO:0003408	BP	1
PTCHD3	GO:0003674	MF	10
PRDM6	GO:0003676	MF	1
DNASE1L3	GO:0003677	MF	10
BARX2	GO:0003682	MF	5
TREX1	GO:0003697	MF	1
ZIC1	GO:0003700	MF	16
SIX3	GO:0003713	MF	1
LHX1	GO:0003714	MF	1
ELAVL1	GO:0003723	MF	2
ELAVL1	GO:0003725	MF	1
ELAVL1	GO:0003729	MF	1
ELAVL2	GO:0003730	MF	3
EIF2B3	GO:0003743	MF	1
ABTB1	GO:0003746	MF	1
PPIB	GO:0003755	MF	3
ACE	GO:0003779	MF	9
NOS3	GO:0003785	MF	1
TGM1	GO:0003810	MF	2
TSPAN4	GO:0003823	MF	1
SYN3	GO:0003824	MF	4
ALAS2	GO:0003870	MF	2
NOS3	GO:0003958	MF	3
DHRS9	GO:0004022	MF	1
CAD	GO:0004070	MF	3
CPS1	GO:0004087	MF	2
CPS1	GO:0004088	MF	4
PDE1B	GO:0004115	MF	1
PDE1B	GO:0004117	MF	3
DCAKD	GO:0004140	MF	1
CAD	GO:0004151	MF	3
ACE	GO:0004175	MF	4
ACE	GO:0004180	MF	1
PAPPA	GO:0004222	MF	1
PCSK1	GO:0004252	MF	8
HSD17B6	GO:0004303	MF	1
GLUL	GO:0004351	MF	1
GLUL	GO:0004356	MF	1
GUCY1A2	GO:0004383	MF	5
PLCL2	GO:0004435	MF	7
ACSL6	GO:0004467	MF	6
CYP1B1	GO:0004497	MF	8
CYP17A1	GO:0004508	MF	2
NOS3	GO:0004517	MF	5
DNASE1L3	GO:0004520	MF	3
DNASE1L3	GO:0004536	MF	3
ATHL1	GO:0004555	MF	1
FUCA1	GO:0004560	MF	3
GPX5	GO:0004602	MF	4
PLA2G4A	GO:0004622	MF	1
PLA2G4A	GO:0004623	MF	3
PLCL1	GO:0004629	MF	1
GALNT1	GO:0004653	MF	2
CDK5R1	GO:0004672	MF	5
PIM3	GO:0004674	MF	7
MYLK2	GO:0004683	MF	2
MYLK2	GO:0004687	MF	3
CDK5R1	GO:0004693	MF	1
TTN	GO:0004713	MF	1
PGP	GO:0004725	MF	1
RDH5	GO:0004745	MF	5
TRIM56	GO:0004842	MF	3
MAPK8IP1	GO:0004860	MF	1
FURIN	GO:0004867	MF	1
PLCL2	GO:0004871	MF	7
GUCY1A3	GO:0004872	MF	6
LGR6	GO:0004888	MF	4
CHRNA7	GO:0004889	MF	4
ADRA1D	GO:0004937	MF	5
ADRB3	GO:0004939	MF	2
ADRB1	GO:0004940	MF	1
ADRB2	GO:0004941	MF	1
HRH2	GO:0004969	MF	1
GRIK3	GO:0004970	MF	4
GRIA3	GO:0004971	MF	4
GRIN1	GO:0004972	MF	1
TMPRSS15	GO:0005044	MF	1
ADRB1	GO:0005057	MF	1
MAPK8IP1	GO:0005078	MF	2
RAPGEF4	GO:0005085	MF	4
ARFGEF3	GO:0005086	MF	1
ADRB1	GO:0005088	MF	4
OBSCN	GO:0005089	MF	1
CHRNA10	GO:0005102	MF	2
FGF10	GO:0005104	MF	2
WNT16	GO:0005109	MF	1
FGF7	GO:0005111	MF	2
CMTM6	GO:0005125	MF	1
EDIL3	GO:0005178	MF	2
COL18A1	GO:0005198	MF	3
VILL	GO:0005200	MF	1
COL15A1	GO:0005201	MF	2
ABCC1	GO:0005215	MF	4
TRPA1	GO:0005218	MF	2
GRIA3	GO:0005234	MF	10
TMC2	GO:0005245	MF	2
AOC1	GO:0005261	MF	2
GRIN1	GO:0005262	MF	6
ABCC9	GO:0005267	MF	2
AOC1	GO:0005272	MF	1
SLC6A15	GO:0005298	MF	1
SLC1A3	GO:0005313	MF	5
SLC1A3	GO:0005314	MF	1
SLC6A15	GO:0005326	MF	1
SLC6A19	GO:0005328	MF	5
CYP3A4	GO:0005496	MF	1
CYP17A1	GO:0005506	MF	10
AOC1	GO:0005507	MF	1
SCIN	GO:0005509	MF	33
ADRB2	GO:0005515	MF	95
NOS3	GO:0005516	MF	13
PPIB	GO:0005518	MF	1
ABCC2	GO:0005524	MF	36
GUCY1A2	GO:0005525	MF	6
CPS1	GO:0005543	MF	1
PLA2G4A	GO:0005544	MF	1
SCIN	GO:0005545	MF	1
SCIN	GO:0005546	MF	3
PTCHD3	GO:0005575	CC	8
ACE	GO:0005576	CC	27
HMCN2	GO:0005578	CC	4
COL18A1	GO:0005581	CC	1
COL15A1	GO:0005582	CC	1
LAMC1	GO:0005604	CC	5
LAMC1	GO:0005606	CC	2
LAMC2	GO:0005607	CC	1
LAMC2	GO:0005610	CC	1
PCSK1	GO:0005615	CC	22
ATHL1	GO:0005618	CC	1
CSGALNACT1	GO:0005622	CC	10
ADRB2	GO:0005634	CC	67
TREX1	GO:0005635	CC	3
LGR6	GO:0005654	CC	14
BARX2	GO:0005667	CC	3
NSMF	GO:0005719	CC	1
CPS1	GO:0005730	CC	7
FUCA1	GO:0005737	CC	64
CYP17A1	GO:0005739	CC	11
NOS1	GO:0005741	CC	4
ALAS2	GO:0005743	CC	5
ALAS2	GO:0005759	CC	3
ADRB2	GO:0005764	CC	3
ABCC10	GO:0005765	CC	1
ADRB2	GO:0005768	CC	3
ADRB1	GO:0005769	CC	2
AOC1	GO:0005777	CC	2
ACSL6	GO:0005778	CC	2
CYP17A1	GO:0005783	CC	11
PPIB	GO:0005788	CC	5
CYP17A1	GO:0005789	CC	21
PPIB	GO:0005790	CC	1
GLUL	GO:0005791	CC	1
FGF7	GO:0005794	CC	12
PCSK6	GO:0005796	CC	3
CHST4	GO:0005802	CC	4
OBSL1	GO:0005813	CC	3
NOS3	GO:0005829	CC	46
EIF2B3	GO:0005851	CC	1
NOS3	GO:0005856	CC	7
TTN	GO:0005859	CC	1
TTN	GO:0005865	CC	1
ADRB2	GO:0005886	CC	109
ADRB2	GO:0005887	CC	42
CHRNA7	GO:0005892	CC	4
NOS3	GO:0005901	CC	2
VIL1	GO:0005902	CC	2
SCIN	GO:0005903	CC	3
FAT1	GO:0005911	CC	1
FAT2	GO:0005913	CC	1
CALB2	GO:0005921	CC	1
AOC1	GO:0005923	CC	1
PPIB	GO:0005925	CC	6
PKHD1L1	GO:0005929	CC	1
ARMC4	GO:0005930	CC	1
SCIN	GO:0005938	CC	4
ADRB3	GO:0005975	BP	13
CHST7	GO:0005976	BP	2
CPS1	GO:0005980	BP	1
ATHL1	GO:0005993	BP	1
FUCA1	GO:0006004	BP	2
CHST1	GO:0006012	BP	1
FUCA1	GO:0006027	BP	1
CHST4	GO:0006044	BP	6
ADRB3	GO:0006091	BP	1
ADRB3	GO:0006112	BP	4
GUCY1A2	GO:0006182	BP	7
PDE1B	GO:0006198	BP	1
CAD	GO:0006206	BP	1
CPS1	GO:0006207	BP	3
CAD	GO:0006228	BP	1
ADRA1D	GO:0006259	BP	5
TREX1	GO:0006260	BP	1
TREX1	GO:0006281	BP	1
TREX1	GO:0006298	BP	1
DNASE1L3	GO:0006309	BP	1
TREX1	GO:0006310	BP	1
SP5	GO:0006351	BP	16
SP5	GO:0006355	BP	12
SOX21	GO:0006357	BP	4
ZIC1	GO:0006366	BP	12
RUNX2	GO:0006367	BP	1
SNAPC4	GO:0006383	BP	1
ELAVL4	GO:0006396	BP	1
ELAVL4	GO:0006397	BP	1
EIF2B3	GO:0006412	BP	1
EIF2B3	GO:0006413	BP	2
ABTB1	GO:0006414	BP	1
LAMC1	GO:0006461	BP	4
TGM1	GO:0006464	BP	1
FURIN	GO:0006465	BP	2
PIM3	GO:0006468	BP	8
CHST4	GO:0006477	BP	2
GALNT1	GO:0006493	BP	3
PCSK1	GO:0006508	BP	6
CPS1	GO:0006526	BP	2
NOS3	GO:0006527	BP	3
SLC1A3	GO:0006537	BP	1
GLUL	GO:0006538	BP	1
CPS1	GO:0006541	BP	2
GLUL	GO:0006542	BP	1
GRIK5	GO:0006621	BP	1
PLCL2	GO:0006629	BP	6
ACSL6	GO:0006637	BP	1
PLCD1	GO:0006644	BP	2
PLA2G4A	GO:0006654	BP	1
FGF7	GO:0006656	BP	1
PLA2G4A	GO:0006663	BP	1
PLA2G4A	GO:0006690	BP	1
ABCC1	GO:0006691	BP	1
CYP17A1	GO:0006694	BP	1
CYP17A1	GO:0006702	BP	2
CYP17A1	GO:0006704	BP	1
CYP1A2	GO:0006706	BP	2
HSD17B6	GO:0006710	BP	1
CYP1B1	GO:0006725	BP	1
ABCC1	GO:0006766	BP	1
ABCC1	GO:0006767	BP	1
CYP1A1	GO:0006778	BP	4
ALAS2	GO:0006782	BP	2
ALAS2	GO:0006783	BP	4
CHST4	GO:0006790	BP	7
NOS2	GO:0006801	BP	1
CYP17A1	GO:0006805	BP	8
CYP1B1	GO:0006809	BP	4
ABCC2	GO:0006810	BP	10
GLRA1	GO:0006811	BP	14
GRIN1	GO:0006812	BP	2
ABCC9	GO:0006813	BP	2
CHRNA7	GO:0006816	BP	4
GLRA1	GO:0006821	BP	1
SLC1A7	GO:0006835	BP	1
SLC6A19	GO:0006836	BP	5
SLC6A19	GO:0006865	BP	5
GRIN1	GO:0006874	BP	5
ALAS2	GO:0006879	BP	1
GRIK2	GO:0006886	BP	2
ARC	GO:0006897	BP	2
ADRB2	GO:0006898	BP	2
GSN	GO:0006911	BP	1
PDE1B	GO:0006915	BP	5
GSN	GO:0006921	BP	1
CHST4	GO:0006928	BP	1
CMTM6	GO:0006935	BP	1
GLRA1	GO:0006936	BP	4
ADRA1A	GO:0006939	BP	1
NOS1	GO:0006941	BP	3
CHST4	GO:0006954	BP	4
CHST4	GO:0006955	BP	3
GPX6	GO:0006979	BP	1
GPX3	GO:0006982	BP	1
ALAS1	GO:0006996	BP	1
NOS3	GO:0007005	BP	2
FAT4	GO:0007009	BP	1
ARC	GO:0007010	BP	4
FAT1	GO:0007015	BP	1
OBSL1	GO:0007030	BP	1
PIM3	GO:0007049	BP	2
TTN	GO:0007076	BP	1
OBSL1	GO:0007088	BP	1
ENPP5	GO:0007154	BP	1
CYP1B1	GO:0007155	BP	13
FAT4	GO:0007156	BP	7
FAT4	GO:0007157	BP	2
CDK5R1	GO:0007158	BP	1
FAT1	GO:0007163	BP	1
GUCY1A2	GO:0007165	BP	23
ADRB2	GO:0007166	BP	6
NPR2	GO:0007168	BP	2
ADRB2	GO:0007171	BP	1
MAPK8IP2	GO:0007172	BP	1
PDE1B	GO:0007173	BP	8
FURIN	GO:0007179	BP	1
ADRA1D	GO:0007186	BP	8
ADRB3	GO:0007187	BP	2
ADRB2	GO:0007188	BP	4
ADRB2	GO:0007190	BP	3
HRH2	GO:0007191	BP	1
GRIK3	GO:0007196	BP	1
ADRA1D	GO:0007200	BP	3
PDE1B	GO:0007202	BP	4
ADRA1D	GO:0007204	BP	6
CDK5R1	GO:0007213	BP	1
PLCL2	GO:0007214	BP	2
GRIA3	GO:0007215	BP	6
GRIK3	GO:0007216	BP	1
GLRA1	GO:0007218	BP	4
FURIN	GO:0007219	BP	5
PTCHD1	GO:0007224	BP	1
MAPK8IP2	GO:0007254	BP	1
MAPK8IP1	GO:0007258	BP	1
NOS3	GO:0007263	BP	5
GRIN1	GO:0007264	BP	9
GRIN1	GO:0007265	BP	4
ADRB2	GO:0007267	BP	12
GRIA3	GO:0007268	BP	24
SYN3	GO:0007269	BP	10
CHRNA7	GO:0007271	BP	4
CHRNA9	GO:0007274	BP	3
ADRA1D	GO:0007275	BP	11
ACE	GO:0007283	BP	2
PTCHD3	GO:0007286	BP	1
PCSK4	GO:0007339	BP	1
GLRA1	GO:0007340	BP	4
PIM3	GO:0007346	BP	2
PCSK6	GO:0007354	BP	1
ARMC4	GO:0007368	BP	4
ZIC1	GO:0007389	BP	2
CSGALNACT1	GO:0007399	BP	11
GRIN1	GO:0007411	BP	9
CDK5R1	GO:0007413	BP	1
TAGLN3	GO:0007417	BP	3
ZIC1	GO:0007420	BP	7
FGF10	GO:0007431	BP	1
LAMC1	GO:0007492	BP	2
CPS1	GO:0007494	BP	1
PCSK5	GO:0007507	BP	2
ADRA1A	GO:0007512	BP	2
CSRP3	GO:0007519	BP	2
NOS1	GO:0007520	BP	1
CYP17A1	GO:0007548	BP	1
ADRB2	GO:0007565	BP	4
PCSK5	GO:0007566	BP	1
ADRB2	GO:0007568	BP	9
SLC6A19	GO:0007584	BP	2
GRIN1	GO:0007585	BP	1
NPR1	GO:0007589	BP	1
CAD	GO:0007595	BP	1
NOS3	GO:0007596	BP	15
CYP1B1	GO:0007601	BP	14
RDH5	GO:0007603	BP	1
SLC1A3	GO:0007605	BP	3
HRH2	GO:0007606	BP	1
ARC	GO:0007612	BP	2
CHRNA7	GO:0007613	BP	3
GRIN1	GO:0007616	BP	2
MAPK8IP2	GO:0007617	BP	1
NOS2	GO:0007623	BP	1
PDE1B	GO:0007626	BP	5
GLRA1	GO:0007628	BP	2
SLC1A2	GO:0007632	BP	1
GFI1	GO:0007638	BP	1
GUCY1A3	GO:0008015	BP	3
GRIA2	GO:0008021	CC	8
TRIM3	GO:0008022	MF	1
CSGALNACT1	GO:0008037	BP	1
LHX1	GO:0008045	BP	3
GRIK3	GO:0008066	MF	2
GUCY1A2	GO:0008074	CC	5
ABCC9	GO:0008076	CC	2
FGF7	GO:0008083	MF	3
APBA1	GO:0008088	BP	1
OBSL1	GO:0008093	MF	1
AOC1	GO:0008131	MF	1
PIM1	GO:0008134	MF	5
EIF2B3	GO:0008135	MF	1
ADRB2	GO:0008144	MF	5
CHST4	GO:0008146	MF	5
TSPAN9	GO:0008150	BP	11
ABCC2	GO:0008152	BP	13
PTCHD3	GO:0008158	MF	3
PRDM12	GO:0008168	MF	1
ADRB2	GO:0008179	MF	2
AOC1	GO:0008201	MF	5
CYP17A1	GO:0008202	BP	5
ABCC3	GO:0008206	BP	1
CYP3A4	GO:0008209	BP	2
CYP1B1	GO:0008210	BP	1
NOS3	GO:0008217	BP	5
FURIN	GO:0008233	MF	2
ACE	GO:0008237	MF	5
ACE	GO:0008238	MF	1
ACE	GO:0008240	MF	1
ACE	GO:0008241	MF	2
ACE	GO:0008270	MF	16
ABCC9	GO:0008281	MF	2
ABCC9	GO:0008282	CC	1
CYP1A1	GO:0008283	BP	9
ADRB2	GO:0008284	BP	8
CYP1B1	GO:0008285	BP	9
GRIN1	GO:0008286	BP	4
CDK5R2	GO:0008289	MF	1
TREX1	GO:0008296	MF	1
ADRB2	GO:0008306	BP	3
CSRP3	GO:0008307	MF	4
PKD1L3	GO:0008324	MF	1
ADRB2	GO:0008333	BP	1
GRIN1	GO:0008344	BP	1
GRIN1	GO:0008355	BP	1
VIL1	GO:0008360	BP	1
CSGALNACT1	GO:0008376	MF	3
CYP1A1	GO:0008395	MF	2
TREX1	GO:0008408	MF	2
GPX3	GO:0008430	MF	1
CHST3	GO:0008459	MF	2
ABCC2	GO:0008514	MF	4
NPR1	GO:0008528	MF	1
PDE1B	GO:0008542	BP	4
PDE1B	GO:0008543	BP	9
FGF7	GO:0008544	BP	2
ZIC1	GO:0008589	BP	2
ACSL1	GO:0008610	BP	1
CYP1B1	GO:0008631	BP	1
GLUL	GO:0008652	BP	1
TREX1	GO:0008853	MF	1
CSGALNACT1	GO:0008955	MF	1
PGP	GO:0008967	MF	1
CYP1A2	GO:0009055	MF	3
PCSK6	GO:0009100	BP	1
ABCC1	GO:0009235	BP	1
GLUL	GO:0009267	BP	1
ABCC8	GO:0009268	BP	1
SNAPC4	GO:0009301	BP	1
CYP1A1	GO:0009308	BP	2
PLA2G4A	GO:0009395	BP	1
CYP1A2	GO:0009403	BP	1
CYP1B1	GO:0009404	BP	1
NOS3	GO:0009408	BP	4
ADRB2	GO:0009409	BP	4
SLC1A3	GO:0009416	BP	1
SLC1A3	GO:0009449	BP	1
CYP1A1	GO:0009611	BP	4
CYP1A1	GO:0009615	BP	1
VIL1	GO:0009617	BP	3
CYP1A1	GO:0009624	BP	1
CYP1A1	GO:0009635	BP	2
CYP1B1	GO:0009636	BP	2
SOX14	GO:0009649	BP	1
CSGALNACT1	GO:0009653	BP	4
ADRA1A	GO:0009725	BP	1
GLUL	GO:0009749	BP	2
CDK5R1	GO:0009790	BP	1
CYP1A2	GO:0009791	BP	3
CYP1A1	GO:0009792	BP	1
CYP1A1	GO:0009804	BP	1
CYP1A1	GO:0009812	BP	1
CYP1A2	GO:0009820	BP	1
CYP3A5	GO:0009822	BP	2
FGF10	GO:0009880	BP	2
LHX1	GO:0009887	BP	5
GLRA1	GO:0009897	CC	5
SIX3	GO:0009946	BP	1
LHX1	GO:0009948	BP	3
ZIC3	GO:0009952	BP	5
LHX1	GO:0009953	BP	1
RUNX1	GO:0009966	BP	1
MAPK8IP1	GO:0009967	BP	1
ABCC2	GO:0009986	CC	11
LGR5	GO:0009994	BP	1
GFI1	GO:0009996	BP	1
TRPA1	GO:0010033	BP	1
CYP1A1	GO:0010041	BP	1
CPS1	GO:0010043	BP	2
ABCC9	GO:0010107	BP	1
NOS3	GO:0010181	MF	3
SLC1A2	GO:0010259	BP	1
NOS1	GO:0010288	BP	1
HEY2	GO:0010460	BP	2
FGF7	GO:0010463	BP	1
SNAPC4	GO:0010467	BP	4
CYP1A2	GO:0010468	BP	4
MAPK8IP2	GO:0010469	BP	1
NOS1	GO:0010523	BP	1
NOS3	GO:0010544	BP	1
CYP1B1	GO:0010575	BP	1
HRH2	GO:0010579	BP	1
HEY2	GO:0010621	BP	1
DNASE1L3	GO:0010623	BP	1
WNT16	GO:0010628	BP	3
HEY2	GO:0010629	BP	2
FAT2	GO:0010631	BP	2
FGF10	GO:0010634	BP	4
HEY2	GO:0010667	BP	1
ADRB2	GO:0010765	BP	1
EDIL3	GO:0010811	BP	1
PKHD1	GO:0010824	BP	1
FGF7	GO:0010838	BP	2
LHX1	GO:0010842	BP	1
NKX1-1	GO:0010906	BP	1
ARFGEF3	GO:0010923	BP	1
FURIN	GO:0010951	BP	1
GFI1	GO:0010956	BP	1
GFI1	GO:0010957	BP	1
AVIL	GO:0010976	BP	1
GFI1	GO:0010977	BP	1
GSN	GO:0012501	BP	1
RAPGEF3	GO:0012505	CC	1
NOS1	GO:0012506	CC	1
LAMC3	GO:0014002	BP	1
GSN	GO:0014003	BP	2
SIX3	GO:0014016	BP	1
HEY2	GO:0014031	BP	1
SLC1A3	GO:0014047	BP	6
APBA1	GO:0014051	BP	1
GRIK1	GO:0014054	BP	1
CHRFAM7A	GO:0014061	BP	1
WNT16	GO:0014068	BP	1
NOS1	GO:0014069	CC	9
GUCY1A3	GO:0014070	BP	3
CPS1	GO:0014075	BP	2
OBSL1	GO:0014704	CC	1
NOS3	GO:0014740	BP	1
NOS3	GO:0014806	BP	1
MYLK2	GO:0014816	BP	1
NOS1	GO:0014823	BP	1
GSN	GO:0014891	BP	1
HEY2	GO:0014898	BP	1
BARX2	GO:0014902	BP	1
ACE	GO:0014910	BP	1
CSGALNACT1	GO:0015014	BP	1
CSGALNACT1	GO:0015020	MF	1
TRIM3	GO:0015031	BP	3
ADRB3	GO:0015052	MF	1
ABCC8	GO:0015079	MF	1
SLC6A18	GO:0015171	MF	3
SLC6A19	GO:0015175	MF	1
SLC1A6	GO:0015183	MF	1
ABCC11	GO:0015216	MF	1
TRPA1	GO:0015267	MF	1
GRIK3	GO:0015277	MF	5
ADRB2	GO:0015459	MF	2
CHRNA7	GO:0015464	MF	4
SLC1A1	GO:0015501	MF	2
ARC	GO:0015629	CC	5
CHRNA7	GO:0015643	MF	1
ABCC2	GO:0015711	BP	4
ABCC3	GO:0015721	BP	1
SLC6A19	GO:0015804	BP	3
SLC1A6	GO:0015810	BP	1
SLC1A6	GO:0015813	BP	1
SLC6A20	GO:0015816	BP	3
SLC6A15	GO:0015820	BP	4
SLC6A15	GO:0015824	BP	4
ABCC11	GO:0015865	BP	1
DCAKD	GO:0015937	BP	1
PPIB	GO:0016020	CC	34
GLRA1	GO:0016021	CC	61
PLA2G4A	GO:0016023	CC	1
GFI1	GO:0016032	BP	2
PLCD1	GO:0016042	BP	5
ADRA1A	GO:0016049	BP	2
LGR6	GO:0016055	BP	2
CYP1A2	GO:0016098	BP	2
CYP17A1	GO:0016125	BP	2
FUCA1	GO:0016139	BP	2
MAPK8IP1	GO:0016192	BP	3
GALNT1	GO:0016266	BP	2
CDK5R1	GO:0016301	MF	1
HYKK	GO:0016310	BP	3
PGP	GO:0016311	BP	1
SLC1A3	GO:0016323	CC	4
ADRB2	GO:0016324	CC	7
ABCC6	GO:0016328	CC	1
FAT1	GO:0016337	BP	2
DCHS1	GO:0016339	BP	2
GFI1	GO:0016363	CC	3
ABCC4	GO:0016404	MF	1
MYO3B	GO:0016459	CC	2
LAMC1	GO:0016477	BP	3
PCSK1	GO:0016485	BP	6
PCSK1	GO:0016486	BP	4
CYP1A1	GO:0016491	MF	5
ADRB2	GO:0016525	BP	2
GSN	GO:0016528	CC	1
NOS1	GO:0016529	CC	1
CDK5R1	GO:0016533	CC	2
CDK5R1	GO:0016534	MF	2
TRIM3	GO:0016567	BP	2
HEY2	GO:0016580	CC	1
GLRA1	GO:0016594	MF	7
CPS1	GO:0016595	MF	6
GFI1	GO:0016604	CC	1
MEOX2	GO:0016607	CC	1
CYP1A1	GO:0016679	MF	1
CYP1A1	GO:0016711	MF	1
CYP1B1	GO:0016712	MF	2
EIF2B3	GO:0016779	MF	1
SEPSECS	GO:0016785	MF	1
ENPP5	GO:0016787	MF	1
DHRS9	GO:0016854	MF	1
TRIM56	GO:0016874	MF	2
ABCC1	GO:0016887	MF	1
DNASE1L3	GO:0016888	MF	3
GLRA1	GO:0016934	MF	6
NPR2	GO:0016941	MF	2
RAPGEF4	GO:0017016	MF	1
RAPGEF5	GO:0017034	MF	2
NPR2	GO:0017046	MF	2
GFI1	GO:0017053	CC	2
NOS1	GO:0017080	MF	1
CHRNA7	GO:0017081	MF	1
ELAVL1	GO:0017091	MF	3
GRIK5	GO:0017124	MF	1
CYP1A1	GO:0017143	BP	1
CYP1A1	GO:0017144	BP	4
GRIN1	GO:0017146	CC	1
SLC1A3	GO:0017153	MF	5
SCIN	GO:0017156	BP	2
RAPGEF4	GO:0017157	BP	1
FURIN	GO:0017187	BP	1
PRDM6	GO:0018024	MF	1
CDK5R1	GO:0018105	BP	3
CDK5R1	GO:0018107	BP	5
TTN	GO:0018108	BP	1
NOS1	GO:0018119	BP	2
CHST2	GO:0018146	BP	5
TGM1	GO:0018149	BP	2
GALNT1	GO:0018242	BP	1
GALNT1	GO:0018243	BP	1
CYP1A2	GO:0018894	BP	1
GRIN1	GO:0018964	BP	1
FURIN	GO:0019058	BP	3
FURIN	GO:0019068	BP	1
FURIN	GO:0019082	BP	1
SNAPC4	GO:0019185	CC	1
GRIK2	GO:0019228	BP	2
ACE	GO:0019229	BP	1
GRIN1	GO:0019233	BP	2
CPS1	GO:0019240	BP	1
CSGALNACT1	GO:0019276	BP	1
CYP1A1	GO:0019341	BP	1
CYP1B1	GO:0019369	BP	6
CYP1B1	GO:0019373	BP	3
NOS3	GO:0019430	BP	1
ACSL6	GO:0019432	BP	3
CPS1	GO:0019433	BP	1
CYP17A1	GO:0019825	MF	6
MAPK8IP1	GO:0019894	MF	2
CYP1A1	GO:0019899	MF	8
CDK5R1	GO:0019901	MF	8
RUNX2	GO:0019904	MF	3
ABCC8	GO:0019905	MF	1
RAPGEF4	GO:0019933	BP	2
CYP17A1	GO:0020037	MF	14
ZIC1	GO:0021510	BP	1
LHX1	GO:0021517	BP	1
LHX3	GO:0021520	BP	1
LHX3	GO:0021521	BP	1
LHX4	GO:0021526	BP	2
LHX1	GO:0021527	BP	5
LHX1	GO:0021537	BP	3
EMX2	GO:0021542	BP	1
SLC1A3	GO:0021545	BP	1
CDK5R1	GO:0021549	BP	3
GSX2	GO:0021575	BP	1
GRIN1	GO:0021586	BP	1
ARMC4	GO:0021591	BP	1
LHX1	GO:0021702	BP	2
KNDC1	GO:0021707	BP	1
CDK5R1	GO:0021722	BP	2
ARX	GO:0021759	BP	1
CDK5R1	GO:0021766	BP	3
EMX2	GO:0021796	BP	2
SIX3	GO:0021797	BP	1
GSX2	GO:0021798	BP	2
CCDC141	GO:0021799	BP	1
ARX	GO:0021800	BP	1
CDK5R1	GO:0021819	BP	2
ARX	GO:0021831	BP	1
EMX2	GO:0021846	BP	4
ARX	GO:0021853	BP	1
GSX1	GO:0021854	BP	1
LHX1	GO:0021871	BP	1
LHX5	GO:0021879	BP	2
EMX2	GO:0021885	BP	1
GSX2	GO:0021889	BP	1
EMX1	GO:0021895	BP	1
DCHS1	GO:0021915	BP	1
LHX1	GO:0021937	BP	2
GSX2	GO:0021978	BP	2
OTP	GO:0021979	BP	1
FGF10	GO:0021983	BP	3
GSX1	GO:0021984	BP	1
OTP	GO:0021985	BP	1
GRIN1	GO:0021987	BP	2
FAT4	GO:0022008	BP	4
ARC	GO:0022604	BP	1
COL15A1	GO:0022617	BP	6
GLRA1	GO:0022824	MF	4
GRIN1	GO:0022843	MF	2
CHRNA7	GO:0022848	MF	2
OBSCN	GO:0030016	CC	1
MYLK2	GO:0030017	CC	2
NOS1	GO:0030018	CC	6
VIL1	GO:0030027	CC	4
SPIRE2	GO:0030036	BP	1
VIL1	GO:0030041	BP	4
VIL1	GO:0030042	BP	1
TTN	GO:0030049	BP	1
GLRA1	GO:0030054	CC	24
RAPGEF4	GO:0030073	BP	1
RUNX2	GO:0030097	BP	4
GFI1	GO:0030099	BP	2
PCSK1	GO:0030133	CC	1
FURIN	GO:0030140	CC	1
PCSK5	GO:0030141	CC	1
PIM1	GO:0030145	MF	3
CSRP2	GO:0030154	BP	7
ADRB1	GO:0030165	MF	5
CSGALNACT1	GO:0030166	BP	2
RAPGEF4	GO:0030168	BP	6
ALAS2	GO:0030170	MF	2
CSGALNACT1	GO:0030173	CC	2
VIL1	GO:0030175	CC	4
DHRS9	GO:0030176	CC	1
LGR6	GO:0030177	BP	1
SIX3	GO:0030178	BP	1
CDK5R1	GO:0030182	BP	6
ENPP4	GO:0030194	BP	1
PPIB	GO:0030198	BP	8
CYP1B1	GO:0030199	BP	2
CSGALNACT1	GO:0030203	BP	9
CSGALNACT1	GO:0030204	BP	4
CSGALNACT1	GO:0030206	BP	7
CSGALNACT1	GO:0030210	BP	1
PIM1	GO:0030212	BP	2
ABCC5	GO:0030213	BP	1
TGM1	GO:0030216	BP	2
RUNX2	GO:0030217	BP	1
ALAS2	GO:0030218	BP	2
PDE1B	GO:0030224	BP	1
TTN	GO:0030240	BP	1
TTN	GO:0030241	BP	1
GALNT1	GO:0030246	MF	4
ADRB2	GO:0030279	BP	1
LGR4	GO:0030282	BP	1
MAPK8IP2	GO:0030295	MF	2
NPR1	GO:0030308	BP	2
NOS1	GO:0030315	CC	2
CHRFAM7A	GO:0030317	BP	1
PCSK5	GO:0030323	BP	1
NOS3	GO:0030324	BP	4
GSX2	GO:0030334	BP	1
LGR6	GO:0030335	BP	4
CYP1B1	GO:0030336	BP	1
CYP3A4	GO:0030343	MF	1
ADRB2	GO:0030424	CC	7
GRIA3	GO:0030425	CC	18
CDK5R1	GO:0030426	CC	3
GSN	GO:0030478	CC	1
ADRB2	GO:0030501	BP	1
OBSCN	GO:0030506	MF	1
RUNX2	GO:0030509	BP	1
PCSK6	GO:0030510	BP	1
FURIN	GO:0030511	BP	1
CHRDL2	GO:0030514	BP	1
CDK5R1	GO:0030517	BP	1
DCBLD2	GO:0030522	BP	1
GRIK1	GO:0030534	BP	2
FGF10	GO:0030538	BP	1
LGR4	GO:0030539	BP	1
RAPGEF4	GO:0030552	MF	2
COL15A1	GO:0030574	BP	3
SCGN	GO:0030658	CC	1
SPIRE2	GO:0030659	CC	1
NOS3	GO:0030666	CC	5
SYN3	GO:0030672	CC	6
SLC1A2	GO:0030673	CC	1
RAPGEF5	GO:0030742	MF	1
ADRB1	GO:0030819	BP	1
RAPGEF3	GO:0030822	BP	1
GUCY1A2	GO:0030828	BP	3
VIL1	GO:0030836	BP	1
RUNX1	GO:0030853	BP	1
RUNX1	GO:0030854	BP	1
TAGLN2	GO:0030855	BP	3
NSMF	GO:0030863	CC	2
GSN	GO:0030864	CC	2
FGF10	GO:0030878	BP	1
MYO3A	GO:0030898	MF	1
FGF10	GO:0030916	BP	2
FGF10	GO:0030949	BP	1
GLRA1	GO:0030977	MF	1
CAD	GO:0031000	BP	1
PCSK6	GO:0031012	CC	11
FGF10	GO:0031016	BP	1
FGF7	GO:0031069	BP	4
FGF10	GO:0031076	BP	1
ABCC4	GO:0031088	CC	2
F13A1	GO:0031093	CC	1
ELAVL4	GO:0031099	BP	1
CAD	GO:0031100	BP	1
CDK5R1	GO:0031175	BP	1
SLC1A3	GO:0031223	BP	1
TGM1	GO:0031224	CC	1
SPACA4	GO:0031225	CC	1
CHST4	GO:0031228	CC	3
NOS3	GO:0031284	BP	4
PKHD1	GO:0031362	CC	1
ADRB2	GO:0031398	BP	1
ACE	GO:0031404	MF	1
TGM1	GO:0031424	BP	1
OBSCN	GO:0031430	CC	3
OBSCN	GO:0031432	MF	1
CSRP3	GO:0031433	MF	4
ACE	GO:0031434	MF	1
ZIC2	GO:0031490	MF	1
SLC6A19	GO:0031526	CC	2
FGF7	GO:0031532	BP	2
LAMC1	GO:0031581	BP	2
CDK5R1	GO:0031594	CC	1
GRIA1	GO:0031623	BP	1
GRIK2	GO:0031624	MF	1
GRIK2	GO:0031625	MF	1
GRIK5	GO:0031630	BP	1
GSN	GO:0031648	BP	1
ADRB2	GO:0031649	BP	3
PIM1	GO:0031659	BP	2
NOS3	GO:0031663	BP	1
SLC1A2	GO:0031668	BP	1
TTN	GO:0031674	CC	1
ADRB1	GO:0031694	MF	1
ADRB3	GO:0031699	MF	1
ACE	GO:0031711	MF	1
ADRB2	GO:0031713	MF	1
HSD17B6	GO:0031901	CC	1
MYO3A	GO:0031941	CC	1
NOS1	GO:0031965	CC	5
MAPK8IP1	GO:0031966	CC	1
LGR6	GO:0031982	CC	3
FURIN	GO:0031985	CC	1
PKHD1	GO:0032006	BP	1
ARFGEF3	GO:0032012	BP	1
GLUL	GO:0032024	BP	1
KNDC1	GO:0032045	CC	1
EIF2B3	GO:0032057	BP	1
CYP1B1	GO:0032088	BP	3
CYP1A1	GO:0032094	BP	3
MAPK8IP2	GO:0032147	BP	2
PLCD3	GO:0032154	CC	2
CHRFAM7A	GO:0032225	BP	1
SYN3	GO:0032228	BP	3
GRIK1	GO:0032229	BP	1
ADRA1A	GO:0032230	BP	2
VIL1	GO:0032233	BP	1
CYP1A2	GO:0032259	BP	2
CHRFAM7A	GO:0032279	CC	1
GRIA3	GO:0032281	CC	8
SLC6A17	GO:0032328	BP	2
SCIN	GO:0032330	BP	1
RUNX2	GO:0032332	BP	1
CYP1A2	GO:0032355	BP	2
ALAS2	GO:0032364	BP	1
ADRB2	GO:0032403	MF	6
TREX1	GO:0032405	MF	1
TREX1	GO:0032407	MF	1
CDH23	GO:0032420	CC	1
TRPA1	GO:0032421	CC	1
TMC2	GO:0032426	CC	4
VIL1	GO:0032432	CC	1
VIL1	GO:0032433	CC	3
CYP1A1	GO:0032451	MF	2
PCSK6	GO:0032455	BP	3
TREX1	GO:0032479	BP	2
TREX1	GO:0032481	BP	2
RAPGEF3	GO:0032486	BP	1
CYP1A1	GO:0032496	BP	6
LHX1	GO:0032525	BP	1
VIL1	GO:0032532	BP	1
ADRB2	GO:0032570	BP	1
CSGALNACT1	GO:0032580	CC	3
LGR6	GO:0032588	CC	2
GRIN1	GO:0032590	CC	1
GRIA1	GO:0032591	CC	1
TRIM56	GO:0032608	BP	1
RUNX3	GO:0032609	BP	1
CHRFAM7A	GO:0032691	BP	1
CHRFAM7A	GO:0032715	BP	1
CHRNA7	GO:0032720	BP	2
RUNX1	GO:0032743	BP	1
ADRB2	GO:0032781	BP	2
CYP1A2	GO:0032787	BP	1
PLCD1	GO:0032794	MF	1
FURIN	GO:0032804	BP	1
FGF10	GO:0032808	BP	1
ADRB2	GO:0032809	CC	1
GRIK3	GO:0032839	CC	2
ABCC8	GO:0032868	BP	1
MAPK8IP2	GO:0032874	BP	1
PCSK6	GO:0032902	BP	2
FURIN	GO:0032911	BP	1
LGR4	GO:0032922	BP	1
FGF10	GO:0032925	BP	1
PCSK6	GO:0032940	BP	2
ACE	GO:0032943	BP	1
CDK5R1	GO:0032956	BP	1
MYLK2	GO:0032971	BP	1
GRIK3	GO:0032983	CC	5
PPIB	GO:0032991	CC	1
PKD1L3	GO:0033040	MF	1
PLCL2	GO:0033135	BP	2
CDK5R1	GO:0033136	BP	1
RAPGEF3	GO:0033138	BP	1
CYP1A1	GO:0033189	BP	1
NOS1	GO:0033197	BP	1
ACSL1	GO:0033211	BP	1
SLC1A1	GO:0033229	MF	1
CSRP3	GO:0033365	BP	1
NOS1	GO:0033555	BP	1
ACSL1	GO:0033559	BP	1
ADRB2	GO:0033574	BP	2
CYP1B1	GO:0033629	BP	1
CYP3A4	GO:0033780	MF	1
OBSL1	GO:0034067	BP	1
GFI1	GO:0034121	BP	1
LGR4	GO:0034122	BP	1
ACSL1	GO:0034201	BP	1
GLRA1	GO:0034220	BP	15
RAPGEF3	GO:0034242	BP	1
LAMC2	GO:0034329	BP	1
TRIM56	GO:0034340	BP	1
FGF7	GO:0034394	BP	2
NOS3	GO:0034405	BP	1
LAMC1	GO:0034446	BP	1
GPX5	GO:0034599	BP	1
NOS3	GO:0034617	MF	3
NOS3	GO:0034618	MF	3
CPS1	GO:0034641	BP	2
PPIB	GO:0034663	CC	1
PKD1L3	GO:0034703	CC	1
GLRA1	GO:0034707	CC	4
GRIN1	GO:0034765	BP	2
PCSK1	GO:0034774	CC	1
CYP1A2	GO:0034875	MF	2
PRDM6	GO:0034968	BP	1
ELAVL4	GO:0034976	BP	1
ZIC3	GO:0035019	BP	2
OBSCN	GO:0035023	BP	1
ADRA1A	GO:0035024	BP	1
NOS1	GO:0035066	BP	1
NOS1	GO:0035094	BP	4
CHRFAM7A	GO:0035095	BP	1
PCSK5	GO:0035108	BP	1
RUNX2	GO:0035115	BP	1
RUNX1	GO:0035162	BP	1
GRIN1	GO:0035176	BP	2
GRIA3	GO:0035235	BP	19
ADRB2	GO:0035240	MF	1
ADRB2	GO:0035249	BP	11
GRIN1	GO:0035254	MF	1
ADRB2	GO:0035255	MF	1
APBA1	GO:0035264	BP	3
ADRA1A	GO:0035265	BP	2
NSMF	GO:0035307	BP	1
FAT4	GO:0035329	BP	2
PGP	GO:0035335	BP	1
ACSL6	GO:0035338	BP	3
ZIC3	GO:0035469	BP	1
LHX1	GO:0035502	BP	1
SLC6A15	GO:0035524	BP	1
ZIC3	GO:0035545	BP	1
ADRB1	GO:0035556	BP	12
CAD	GO:0035690	BP	2
AOC1	GO:0035725	BP	2
VIL1	GO:0035727	MF	1
VIL1	GO:0035729	BP	1
NPR1	GO:0035810	BP	1
ADRB2	GO:0035811	BP	1
NPR1	GO:0035815	BP	1
LHX1	GO:0035846	BP	1
LHX1	GO:0035847	BP	1
LHX1	GO:0035849	BP	1
LHX1	GO:0035852	BP	1
AOC1	GO:0035874	BP	1
CYP1A1	GO:0035902	BP	2
HEY2	GO:0035910	BP	1
HEY1	GO:0035912	BP	2
MYLK2	GO:0035914	BP	1
ELAVL1	GO:0035925	MF	1
HEY1	GO:0035939	MF	2
PLA2G4A	GO:0035965	BP	1
CSRP3	GO:0035995	BP	3
PDE1B	GO:0036006	BP	1
PKHD1	GO:0036064	CC	1
SPIRE2	GO:0036089	BP	1
ACSL1	GO:0036109	BP	1
PLA2G4A	GO:0036148	BP	1
PLA2G4A	GO:0036149	BP	1
PLA2G4A	GO:0036150	BP	1
PLA2G4A	GO:0036151	BP	1
PLA2G4A	GO:0036152	BP	1
ARMC4	GO:0036158	BP	1
HEY1	GO:0036304	BP	2
OBSCN	GO:0036309	BP	1
LGR4	GO:0036335	BP	1
SP5	GO:0036342	BP	3
CYP3A4	GO:0036378	BP	1
GUCY1B3	GO:0038060	BP	1
GRIN1	GO:0038095	BP	4
ADRB2	GO:0040015	BP	3
PPIB	GO:0040018	BP	2
LHX1	GO:0040019	BP	1
RUNX2	GO:0040036	BP	1
SPIRE2	GO:0040038	BP	1
PDE1B	GO:0042053	BP	1
FGF7	GO:0042056	MF	2
ADRB2	GO:0042060	BP	4
PCSK5	GO:0042089	BP	1
CHRFAM7A	GO:0042110	BP	1
CHRFAM7A	GO:0042113	BP	1
LGR5	GO:0042127	BP	8
NOS1	GO:0042136	BP	1
GRIN1	GO:0042165	MF	1
CHRNA7	GO:0042166	MF	4
FURIN	GO:0042176	BP	1
NOS2	GO:0042177	BP	1
ACSL1	GO:0042178	BP	1
ELAVL4	GO:0042220	BP	1
NINJ1	GO:0042246	BP	3
PPIB	GO:0042277	MF	3
ZIC1	GO:0042307	BP	1
ACE	GO:0042312	BP	2
CHST2	GO:0042339	BP	5
CYP1A1	GO:0042359	BP	2
ADRB2	GO:0042383	CC	4
PKHD1	GO:0042384	BP	1
GLRA1	GO:0042391	BP	12
CHRFAM7A	GO:0042416	BP	1
NPR1	GO:0042417	BP	1
PDE1B	GO:0042428	BP	1
CYP17A1	GO:0042446	BP	1
ACE	GO:0042447	BP	2
CYP17A1	GO:0042448	BP	2
PPIB	GO:0042470	CC	1
GFI1	GO:0042472	BP	4
FGF10	GO:0042475	BP	2
RUNX2	GO:0042487	BP	1
GFI1	GO:0042491	BP	1
CYP1A1	GO:0042493	BP	14
ALAS2	GO:0042541	BP	1
TRPA1	GO:0042542	BP	1
NPR2	GO:0042562	MF	2
CYP1B1	GO:0042572	BP	3
CYP1B1	GO:0042574	BP	1
NOS1	GO:0042582	CC	1
PKHD1	GO:0042592	BP	1
ADRA1B	GO:0042593	BP	1
CPS1	GO:0042594	BP	1
ADRB1	GO:0042596	BP	1
ABCC2	GO:0042626	MF	11
CPS1	GO:0042645	CC	1
GFI1	GO:0042660	BP	1
FGF10	GO:0042693	BP	1
GRIK3	GO:0042734	CC	6
CYP1A2	GO:0042737	BP	4
NOS1	GO:0042738	BP	3
NOS2	GO:0042742	BP	2
GPX3	GO:0042744	BP	1
ADRB3	GO:0042755	BP	1
ELAVL4	GO:0042788	CC	1
SNAPC4	GO:0042795	BP	1
SNAPC4	GO:0042796	BP	1
GLUL	GO:0042802	MF	7
ADRB2	GO:0042803	MF	14
CSRP3	GO:0042805	MF	3
HEY2	GO:0042826	MF	3
SLC1A1	GO:0042883	BP	1
CYP1A1	GO:0042904	BP	2
SCIN	GO:0042989	BP	2
CAD	GO:0042995	CC	2
GLRA1	GO:0043005	CC	13
CYP1A1	GO:0043010	BP	1
PIM1	GO:0043024	MF	1
CYP17A1	GO:0043025	CC	12
VIL1	GO:0043027	MF	1
CHST3	GO:0043029	BP	1
PCSK1	GO:0043043	BP	3
ADRB2	GO:0043065	BP	5
NOS1	GO:0043066	BP	6
GRIN1	GO:0043083	CC	1
KNDC1	GO:0043087	BP	1
GRIK5	GO:0043113	BP	2
NPR1	GO:0043114	BP	1
FGF7	GO:0043129	BP	1
VIL1	GO:0043154	BP	1
TGM1	GO:0043163	BP	1
ACE	GO:0043171	BP	1
GRIK3	GO:0043195	CC	8
ADRB2	GO:0043197	CC	8
CHRFAM7A	GO:0043198	CC	1
GLRA1	GO:0043200	BP	6
GRIK3	GO:0043204	CC	6
SLC1A3	GO:0043205	CC	1
LAMC1	GO:0043208	MF	1
GLUL	GO:0043209	CC	4
GLRA1	GO:0043231	CC	10
NOS1	GO:0043234	CC	7
ADRB2	GO:0043235	CC	4
LAMC1	GO:0043259	CC	1
LAMC1	GO:0043260	CC	1
NOS3	GO:0043267	BP	2
ADRB2	GO:0043268	BP	2
GRIN1	GO:0043278	BP	2
CDK5R1	GO:0043292	CC	1
ADRB2	GO:0043410	BP	5
RUNX2	GO:0043425	MF	1
PIM1	GO:0043433	BP	1
NOS1	GO:0043434	BP	2
NOS2	GO:0043457	BP	1
NKX1-1	GO:0043467	BP	1
ELAVL4	GO:0043488	BP	1
SLC1A3	GO:0043490	BP	1
NSMF	GO:0043523	BP	2
GRIN1	GO:0043524	BP	2
GRIK5	GO:0043525	BP	3
MYO3A	GO:0043531	MF	1
CDK5R1	GO:0043539	MF	2
CYP1B1	GO:0043542	BP	2
ADRB1	GO:0043547	BP	14
NKX1-1	GO:0043565	MF	17
GRIN1	GO:0043576	BP	1
FGF10	GO:0043616	BP	2
TTN	GO:0043621	MF	1
ADRB2	GO:0043627	BP	2
PLCD1	GO:0043647	BP	4
ACSL1	GO:0043651	BP	1
GLUL	GO:0043679	CC	2
FURIN	GO:0043687	BP	3
FAT4	GO:0043931	BP	2
ADRB1	GO:0043950	BP	1
CAD	GO:0044205	BP	1
GFI1	GO:0044212	MF	1
ARX	GO:0044241	BP	1
CYP1A1	GO:0044255	BP	5
PCSK1	GO:0044267	BP	8
CYP17A1	GO:0044281	BP	35
MAPK8IP1	GO:0044297	CC	1
MAPK8IP1	GO:0044302	CC	1
GRIN1	GO:0044307	CC	1
GRIA1	GO:0044308	CC	1
GRIA1	GO:0044309	CC	1
NOS1	GO:0044325	MF	4
CPS1	GO:0044344	BP	3
ACSL1	GO:0044539	BP	1
NPR2	GO:0044702	BP	1
ZIC2	GO:0044782	BP	1
PPIB	GO:0044794	BP	1
SOX14	GO:0044798	CC	1
PPIB	GO:0044822	MF	4
PPIB	GO:0044829	BP	1
ADRB2	GO:0044849	BP	1
SCIN	GO:0045010	BP	4
PDE1B	GO:0045087	BP	10
NOS1	GO:0045121	CC	3
CHST1	GO:0045130	MF	1
GSN	GO:0045159	MF	1
GFI1	GO:0045165	BP	3
FAT4	GO:0045177	CC	2
GLRA1	GO:0045202	CC	15
GLRA1	GO:0045211	CC	20
MYLK3	GO:0045214	BP	3
CDK5R1	GO:0045296	MF	1
CYP1A2	GO:0045333	BP	1
CSRP2	GO:0045445	BP	1
ADRB2	GO:0045453	BP	1
NOS1	GO:0045471	BP	3
CDH23	GO:0045494	BP	1
GLUL	GO:0045503	MF	1
RUNX2	GO:0045595	BP	2
FGF10	GO:0045596	BP	1
HEY2	GO:0045607	BP	1
SCIN	GO:0045654	BP	1
CSRP3	GO:0045662	BP	1
CSRP3	GO:0045663	BP	1
CDK5R1	GO:0045664	BP	1
SIX3	GO:0045665	BP	1
HEY1	GO:0045669	BP	2
FURIN	GO:0045714	BP	1
ELAVL1	GO:0045727	BP	1
FGF10	GO:0045739	BP	1
FGF10	GO:0045740	BP	1
HEY1	GO:0045746	BP	2
FGF10	GO:0045747	BP	2
ADRA1A	GO:0045760	BP	1
CYP1B1	GO:0045766	BP	5
NOS3	GO:0045776	BP	3
RUNX3	GO:0045786	BP	1
ADRA1B	GO:0045818	BP	1
ADRA1B	GO:0045819	BP	1
NOS1	GO:0045822	BP	1
TTN	GO:0045859	BP	1
RUNX2	GO:0045879	BP	1
GFI1	GO:0045892	BP	12
NOS1	GO:0045893	BP	13
NOS1	GO:0045906	BP	1
ADRA1D	GO:0045907	BP	5
ADRB2	GO:0045909	BP	7
FGF10	GO:0045931	BP	1
ADRB2	GO:0045944	BP	19
CDK5R2	GO:0045956	BP	1
ADRB2	GO:0045986	BP	1
ADRA1D	GO:0045987	BP	3
PDE1B	GO:0046069	BP	1
ENPP4	GO:0046130	BP	1
CAD	GO:0046134	BP	1
NOS3	GO:0046209	BP	2
SLC1A2	GO:0046326	BP	1
MAPK8IP1	GO:0046328	BP	3
WNT16	GO:0046330	BP	1
CSGALNACT1	GO:0046398	BP	1
CYP1B1	GO:0046427	BP	1
PLA2G4A	GO:0046456	BP	1
CYP1B1	GO:0046466	BP	1
PLA2G4A	GO:0046474	BP	1
CYP1A2	GO:0046483	BP	2
PLCD4	GO:0046488	BP	2
FGF10	GO:0046579	BP	1
GSN	GO:0046597	BP	1
ARX	GO:0046622	BP	1
NOS1	GO:0046676	BP	2
ADRB3	GO:0046677	BP	4
CYP1A1	GO:0046685	BP	1
PIM3	GO:0046777	BP	7
RAPGEF3	GO:0046827	BP	1
WNT16	GO:0046849	BP	2
NOS3	GO:0046870	MF	2
TGM1	GO:0046872	MF	23
CDK5R1	GO:0046875	MF	1
FGF10	GO:0046877	BP	1
SPIRE2	GO:0046907	BP	1
SYN1	GO:0046928	BP	1
MAPK8IP2	GO:0046958	BP	1
ADRB1	GO:0046982	MF	7
HEY1	GO:0046983	MF	2
DHRS9	GO:0047035	MF	2
CSGALNACT1	GO:0047237	MF	2
CSGALNACT1	GO:0047238	MF	1
CYP17A1	GO:0047442	MF	1
PLA2G4A	GO:0047498	MF	1
CYP3A4	GO:0047638	MF	1
ENPP4	GO:0047710	MF	1
HYKK	GO:0047992	MF	1
NOS3	GO:0048010	BP	5
PDE1B	GO:0048011	BP	11
GRIN1	GO:0048013	BP	2
FGF7	GO:0048015	BP	5
AOC1	GO:0048038	MF	1
ZIC2	GO:0048066	BP	1
PDE1B	GO:0048101	MF	1
FGF10	GO:0048146	BP	1
NOS1	GO:0048148	BP	2
CHRFAM7A	GO:0048149	BP	1
HRH2	GO:0048167	BP	1
ARC	GO:0048168	BP	2
GRIN1	GO:0048169	BP	2
GRIK2	GO:0048172	BP	2
PCSK4	GO:0048240	BP	1
ELAVL1	GO:0048255	BP	2
TRPA1	GO:0048265	BP	1
GRIK1	GO:0048266	BP	2
SYN1	GO:0048306	MF	2
PCSK6	GO:0048406	MF	2
RUNX2	GO:0048469	BP	2
NOS1	GO:0048471	CC	14
GRIN1	GO:0048511	BP	2
SIX3	GO:0048512	BP	1
CYP1B1	GO:0048514	BP	1
FGF10	GO:0048536	BP	1
FGF10	GO:0048538	BP	2
FGF10	GO:0048557	BP	1
CYP1A1	GO:0048565	BP	5
PCSK5	GO:0048566	BP	2
ADRB2	GO:0048633	BP	1
LHX1	GO:0048646	BP	1
NPR1	GO:0048662	BP	1
GSX1	GO:0048663	BP	1
GSX2	GO:0048665	BP	1
SLC1A3	GO:0048667	BP	1
RUNX2	GO:0048701	BP	1
LHX1	GO:0048703	BP	1
PCSK5	GO:0048706	BP	2
GSX2	GO:0048714	BP	1
HRH2	GO:0048732	BP	1
CSRP3	GO:0048738	BP	1
TTN	GO:0048739	BP	1
FGF3	GO:0048752	BP	1
FGF10	GO:0048754	BP	1
MYLK3	GO:0048769	BP	2
SYN1	GO:0048786	CC	1
LHX1	GO:0048793	BP	1
FGF10	GO:0048807	BP	1
FGF10	GO:0048808	BP	1
MAPK8IP2	GO:0048813	BP	2
GRIN1	GO:0048814	BP	3
LGR5	GO:0048839	BP	3
GSX2	GO:0048853	BP	1
EMX1	GO:0048854	BP	1
SOX21	GO:0048863	BP	2
RUNX1	GO:0048935	BP	2
PLCH1	GO:0050429	MF	1
ACE	GO:0050435	BP	1
ACE	GO:0050482	BP	2
CYP3A4	GO:0050591	MF	1
CYP3A4	GO:0050649	MF	1
CSGALNACT1	GO:0050650	BP	2
CSGALNACT1	GO:0050651	BP	2
CSGALNACT2	GO:0050652	BP	1
CSGALNACT1	GO:0050653	BP	2
NOS3	GO:0050660	MF	3
NOS3	GO:0050661	MF	3
ALAS2	GO:0050662	MF	1
CYP1A1	GO:0050665	BP	2
CPS1	GO:0050667	BP	1
FGF10	GO:0050671	BP	1
FGF10	GO:0050673	BP	1
FGF10	GO:0050674	BP	1
FGF10	GO:0050677	BP	1
FGF7	GO:0050679	BP	4
RUNX3	GO:0050680	BP	1
CHST3	GO:0050698	MF	1
WBP1	GO:0050699	MF	2
LGR4	GO:0050710	BP	1
ADRB2	GO:0050728	BP	2
FGF7	GO:0050731	BP	2
NOS1	GO:0050767	BP	1
GRIN1	GO:0050770	BP	1
OBSL1	GO:0050775	BP	1
TTN	GO:0050790	BP	1
PCSK1	GO:0050796	BP	5
GRIK2	GO:0050804	BP	1
SLC1A3	GO:0050806	BP	2
PLCL2	GO:0050811	MF	1
PPIB	GO:0050821	BP	2
NOS2	GO:0050829	BP	1
PLCL2	GO:0050859	BP	1
FGF10	GO:0050872	BP	1
ADRB2	GO:0050873	BP	3
GLRA4	GO:0050877	BP	7
NOS3	GO:0050880	BP	3
GLRA1	GO:0050884	BP	1
SLC1A3	GO:0050885	BP	1
CHRNA7	GO:0050890	BP	3
HMCN2	GO:0050896	BP	5
CHRNA9	GO:0050910	BP	4
PKD1L3	GO:0050915	BP	1
FGF7	GO:0050918	BP	2
FGF10	GO:0050930	BP	1
CDH23	GO:0050953	BP	1
TRPA1	GO:0050955	BP	1
CDH23	GO:0050957	BP	1
TRPA1	GO:0050966	BP	1
TRPA1	GO:0050968	BP	1
PKDREJ	GO:0050982	BP	2
NOS3	GO:0050999	BP	1
SCIN	GO:0051014	BP	5
SCIN	GO:0051015	MF	4
VIL1	GO:0051016	BP	2
ACE	GO:0051019	MF	1
FURIN	GO:0051044	BP	1
SCIN	GO:0051047	BP	1
OBSCN	GO:0051056	BP	1
PPIB	GO:0051082	MF	1
ZIC2	GO:0051091	BP	1
CHRFAM7A	GO:0051117	MF	1
VIL1	GO:0051125	BP	1
SCIN	GO:0051127	BP	2
FGF10	GO:0051145	BP	2
PRDM6	GO:0051151	BP	1
CSGALNACT1	GO:0051216	BP	2
GLUL	GO:0051260	BP	2
GRIN1	GO:0051262	BP	1
PKHD1	GO:0051271	BP	1
GPX3	GO:0051289	BP	2
SPIRE2	GO:0051295	BP	1
NOS3	GO:0051346	BP	2
TTN	GO:0051371	MF	1
ADRB2	GO:0051379	MF	3
ADRB2	GO:0051380	MF	3
GRIK2	GO:0051402	BP	1
CAD	GO:0051414	BP	1
NPR2	GO:0051447	BP	1
CALB2	GO:0051480	BP	3
NOS1	GO:0051481	BP	1
MYO3B	GO:0051491	BP	2
RAPGEF3	GO:0051496	BP	1
FGF7	GO:0051549	BP	2
GRIN1	GO:0051592	BP	2
GSN	GO:0051593	BP	1
COL18A1	GO:0051599	BP	1
TRIM56	GO:0051607	BP	2
NOS1	GO:0051612	BP	1
CCDC141	GO:0051642	BP	1
GRIK5	GO:0051649	BP	1
SCIN	GO:0051693	BP	6
NOS3	GO:0051701	BP	3
NOS2	GO:0051712	BP	1
EIF2B3	GO:0051716	BP	1
FGF7	GO:0051781	BP	2
PKHD1	GO:0051898	BP	1
GRIK1	GO:0051899	BP	1
ADRB2	GO:0051924	BP	1
NOS3	GO:0051926	BP	2
ADRB2	GO:0051930	BP	2
SLC1A3	GO:0051938	BP	3
GRIN1	GO:0051963	BP	1
GRIK1	GO:0051966	BP	2
GRIK3	GO:0051967	BP	3
GLUL	GO:0051968	BP	1
GLRA1	GO:0051970	BP	1
FURIN	GO:0052548	BP	1
GUCY1A3	GO:0052565	BP	1
AOC1	GO:0052597	MF	1
AOC1	GO:0052598	MF	1
AOC1	GO:0052599	MF	1
AOC1	GO:0052600	MF	1
CSRP3	GO:0055003	BP	4
MYLK2	GO:0055008	BP	2
HEY2	GO:0055015	BP	1
FGF3	GO:0055026	BP	1
GRIA1	GO:0055037	CC	1
GRIN1	GO:0055074	BP	2
CPS1	GO:0055081	BP	1
GLRA1	GO:0055085	BP	25
CAD	GO:0055086	BP	1
CYP1A1	GO:0055093	BP	1
CYP17A1	GO:0055114	BP	19
NOS1	GO:0055117	BP	2
MYO3A	GO:0060002	MF	1
TMC2	GO:0060005	BP	2
GLRA1	GO:0060012	BP	4
GLRA1	GO:0060013	BP	1
FGF10	GO:0060019	BP	1
MEOX2	GO:0060021	BP	1
LAMC3	GO:0060041	BP	1
HEY2	GO:0060045	BP	1
PKDREJ	GO:0060046	BP	1
ACE	GO:0060047	BP	1
CSRP3	GO:0060048	BP	3
FGF10	GO:0060054	BP	1
LHX1	GO:0060059	BP	1
LHX1	GO:0060065	BP	1
LHX1	GO:0060066	BP	1
LHX1	GO:0060067	BP	1
LHX1	GO:0060068	BP	1
ADRA1A	GO:0060073	BP	1
GRIN1	GO:0060076	CC	1
GLRA1	GO:0060077	CC	1
ADRB2	GO:0060079	BP	6
GLRA1	GO:0060080	BP	3
GUCY1A3	GO:0060087	BP	1
CHRFAM7A	GO:0060112	BP	1
TMC1	GO:0060117	BP	1
FAT4	GO:0060122	BP	1
GRIN1	GO:0060134	BP	1
CYP1A1	GO:0060137	BP	1
RAPGEF3	GO:0060143	BP	1
HRH2	GO:0060158	BP	1
GSX2	GO:0060163	BP	1
MEOX2	GO:0060173	BP	1
FGF10	GO:0060174	BP	1
ACE	GO:0060177	BP	1
GRIN1	GO:0060179	BP	1
RUNX1	GO:0060216	BP	1
ACE	GO:0060218	BP	2
SIX3	GO:0060235	BP	1
GSN	GO:0060271	BP	2
GRIA1	GO:0060292	BP	1
MYLK3	GO:0060298	BP	1
NOS1	GO:0060314	BP	1
HEY1	GO:0060317	BP	3
LHX1	GO:0060322	BP	1
VIL1	GO:0060327	BP	1
HEY1	GO:0060347	BP	2
PPIB	GO:0060348	BP	2
SP5	GO:0060349	BP	2
ADRA1A	GO:0060402	BP	1
HEY1	GO:0060411	BP	2
HEY1	GO:0060412	BP	2
HEY2	GO:0060413	BP	1
CPS1	GO:0060416	BP	1
FGF10	GO:0060428	BP	1
LHX1	GO:0060429	BP	1
FGF10	GO:0060430	BP	1
FGF10	GO:0060436	BP	1
FGF7	GO:0060445	BP	1
FGF10	GO:0060447	BP	1
FGF10	GO:0060449	BP	1
ADRA1A	GO:0060452	BP	1
FGF10	GO:0060496	BP	1
FGF7	GO:0060501	BP	1
FGF10	GO:0060510	BP	1
FGF10	GO:0060513	BP	1
WNT16	GO:0060548	BP	1
FGF10	GO:0060595	BP	1
FGF10	GO:0060615	BP	1
HEY2	GO:0060633	BP	1
FGF10	GO:0060661	BP	1
FGF10	GO:0060664	BP	1
FGF7	GO:0060665	BP	2
FGF10	GO:0060667	BP	1
PLCD1	GO:0060716	BP	4
HEY1	GO:0060842	BP	2
FGF10	GO:0060879	BP	1
FGF10	GO:0060915	BP	1
HEY2	GO:0060948	BP	1
HEY2	GO:0060977	BP	1
GRIN1	GO:0060992	BP	1
CDK5R1	GO:0061001	BP	1
RAPGEF3	GO:0061028	BP	1
FGF7	GO:0061033	BP	2
VIL1	GO:0061041	BP	1
MEOX1	GO:0061053	BP	1
MEOX1	GO:0061056	BP	1
SIX3	GO:0061074	BP	1
PPIB	GO:0061077	BP	1
ACE	GO:0061098	BP	1
FGF10	GO:0061115	BP	1
HEY2	GO:0061156	BP	1
PIM3	GO:0061179	BP	1
LHX1	GO:0061205	BP	1
LGR4	GO:0061290	BP	1
CYP1B1	GO:0061304	BP	1
HEY1	GO:0061314	BP	2
TRIM3	GO:0061630	MF	2
HEY2	GO:0065004	BP	1
FUCA1	GO:0070062	CC	38
PPIB	GO:0070063	MF	1
FGF10	GO:0070075	BP	1
GFI1	GO:0070105	BP	1
PLCD1	GO:0070300	MF	1
CYP1B1	GO:0070301	BP	1
SIX3	GO:0070306	BP	1
CYP1B1	GO:0070330	MF	6
CAD	GO:0070335	MF	1
FGF10	GO:0070352	BP	1
CYP1A1	GO:0070365	BP	2
FGF10	GO:0070371	BP	1
PKHD1	GO:0070372	BP	1
FGF10	GO:0070374	BP	2
FGF10	GO:0070384	BP	1
CPS1	GO:0070409	BP	1
RUNX2	GO:0070491	MF	2
CDK5R1	GO:0070507	BP	1
TRIM56	GO:0070534	BP	1
PIM1	GO:0070561	BP	1
CYP1A1	GO:0070576	MF	2
GRIN1	GO:0070588	BP	11
SPIRE2	GO:0070649	BP	1
SLC1A3	GO:0070779	BP	3
ELAVL1	GO:0070935	BP	2
ARMC4	GO:0070986	BP	1
CYP1A1	GO:0070988	BP	1
CYP1A2	GO:0070989	BP	3
MEOX2	GO:0070997	BP	1
FGF10	GO:0071157	BP	1
CDK5R1	GO:0071158	BP	1
GFI1	GO:0071222	BP	2
NSMF	GO:0071230	BP	1
PLA2G4A	GO:0071236	BP	1
NSMF	GO:0071257	BP	1
NOS1	GO:0071260	BP	1
CYP1A2	GO:0071276	BP	2
AOC1	GO:0071280	BP	1
GRIN1	GO:0071287	BP	1
ABCC8	GO:0071310	BP	1
CPS1	GO:0071320	BP	2
GRIK5	GO:0071333	BP	1
RUNX1	GO:0071336	BP	1
FGF10	GO:0071338	BP	1
NOS2	GO:0071346	BP	1
MYLK3	GO:0071347	BP	1
NOS1	GO:0071363	BP	1
VIL1	GO:0071364	BP	2
NSMF	GO:0071371	BP	1
CPS1	GO:0071377	BP	1
HEY1	GO:0071385	BP	1
CPS1	GO:0071400	BP	1
CYP1B1	GO:0071407	BP	3
AOC1	GO:0071420	BP	1
RUNX1	GO:0071425	BP	1
ADRB2	GO:0071456	BP	1
PKD1L3	GO:0071468	BP	1
AOC1	GO:0071504	BP	1
ADRB2	GO:0071548	BP	2
RUNX3	GO:0071559	BP	1
RUNX1	GO:0071560	BP	1
CYP1B1	GO:0071603	BP	1
CYP1A2	GO:0071615	BP	1
NOS1	GO:0071731	BP	1
GUCY1B3	GO:0071732	BP	1
RUNX2	GO:0071773	BP	1
GSN	GO:0071801	BP	1
ABCC8	GO:0071805	BP	2
MEOX1	GO:0071837	MF	1
ACE	GO:0071838	BP	1
ADRB2	GO:0071867	BP	1
ADRB2	GO:0071880	BP	6
ACSL1	GO:0071902	BP	5
ZIC3	GO:0071907	BP	1
ZIC3	GO:0071910	BP	1
EMX2	GO:0072001	BP	1
LHX1	GO:0072049	BP	1
LHX1	GO:0072050	BP	1
LHX1	GO:0072077	BP	1
ARX	GO:0072148	BP	1
LHX1	GO:0072177	BP	1
LHX1	GO:0072178	BP	1
LGR4	GO:0072202	BP	1
LHX1	GO:0072224	BP	2
LHX1	GO:0072278	BP	1
LGR4	GO:0072282	BP	1
LHX1	GO:0072283	BP	1
LHX1	GO:0072284	BP	1
FAT4	GO:0072307	BP	1
CPS1	GO:0072341	MF	1
PKHD1	GO:0072372	CC	1
F13A1	GO:0072562	CC	2
PKHD1	GO:0072686	CC	1
SLC1A3	GO:0089711	BP	7
SLC1A6	GO:0089712	BP	1
VIL1	GO:0090004	BP	1
LHX1	GO:0090009	BP	1
ADRA1A	GO:0090037	BP	1
DCHS1	GO:0090102	BP	2
LHX1	GO:0090190	BP	2
LGR6	GO:0090263	BP	4
CDK5R1	GO:0090314	BP	1
ADRB2	GO:0090331	BP	1
NOS3	GO:0090382	BP	3
WNT16	GO:0090399	BP	1
WNT16	GO:0090403	BP	1
GSN	GO:0090527	BP	1
PDE1B	GO:0097011	BP	2
GSN	GO:0097017	BP	1
SEPSECS	GO:0097056	BP	1
HEY2	GO:0097084	BP	1
NOS3	GO:0097110	MF	3
GLRA3	GO:0097112	BP	1
AOC1	GO:0097185	BP	1
OBSCN	GO:0097190	BP	1
ADRA1A	GO:0097195	BP	1
ZSWIM7	GO:0097196	CC	1
TSPAN9	GO:0097197	CC	1
PTCHD3	GO:0097225	CC	1
CYP1B1	GO:0097267	BP	3
GSN	GO:0097284	BP	1
GLUL	GO:0097386	CC	1
SIX3	GO:0097402	BP	1
ADRB2	GO:0097421	BP	1
NSMF	GO:0097440	CC	1
LHX1	GO:0097477	BP	1
SYN3	GO:0097481	CC	4
TTN	GO:0097493	MF	1
GPX5	GO:0097524	CC	1
ARMC4	GO:0097546	CC	1
TRPA1	GO:0097604	MF	1
PGP	GO:0098519	MF	1
CHRNA7	GO:0098655	BP	5
NOS1	GO:0098735	BP	1
ADRB2	GO:0098779	BP	4
ELAVL4	GO:1900006	BP	1
ACE	GO:1900086	BP	1
CYP1A1	GO:1900087	BP	1
PLCL2	GO:1900122	BP	2
NPR2	GO:1900194	BP	1
ZIC2	GO:1900224	BP	1
NOS1	GO:1900273	BP	1
ADRB2	GO:1901098	BP	1
NOS1	GO:1901205	BP	1
NOS1	GO:1901206	BP	1
NOS1	GO:1901216	BP	1
RUNX2	GO:1901522	BP	1
PLCD1	GO:1901981	MF	1
RAPGEF3	GO:1901985	BP	1
SIX3	GO:1901987	BP	1
HRH2	GO:1901998	BP	1
ACE	GO:1902033	BP	2
NOS3	GO:1902042	BP	1
GSN	GO:1902174	BP	1
NOS1	GO:1902307	BP	1
GLRA1	GO:1902476	BP	8
NOS1	GO:1902514	BP	1
SIX3	GO:1902692	BP	1
SIX3	GO:1902742	BP	1
VIL1	GO:1902896	BP	1
RUNX1	GO:1903431	BP	1
EDIL3	GO:1903561	CC	2
ACE	GO:1903597	BP	1
GSN	GO:1903689	BP	2
SLC1A1	GO:1903712	BP	1
GSN	GO:1903903	BP	1
GSN	GO:1903906	BP	1
GSN	GO:1903909	BP	1
CSRP3	GO:1903919	BP	1
CSRP3	GO:1903920	BP	1
GSN	GO:1903923	BP	1
MAPK8IP1	GO:1904030	BP	1
ADRB2	GO:1904504	BP	1
GSN	GO:1990000	BP	1
SIX3	GO:1990086	BP	1
ELAVL4	GO:1990090	BP	1
EMX1	GO:1990138	BP	1
NINJ1	GO:1990384	BP	1
OBSL1	GO:1990393	CC	1
NOS1	GO:1990425	CC	1
ELAVL1	GO:2000036	BP	1
ACE	GO:2000170	BP	1
SIX3	GO:2000177	BP	1
RAPGEF3	GO:2000249	BP	1
SYN1	GO:2000300	BP	1
MAPK8IP2	GO:2000310	BP	1
MAPK8IP2	GO:2000311	BP	1
GLRA1	GO:2000344	BP	1
COL18A1	GO:2000353	BP	1
CYP1B1	GO:2000377	BP	1
VIL1	GO:2000392	BP	1
VIL1	GO:2000394	BP	2
GRIN1	GO:2000463	BP	1
FUCA2	GO:2000535	BP	1
LHX1	GO:2000543	BP	1
HEY1	GO:2000678	BP	2
HEY2	GO:2000723	BP	1
LHX1	GO:2000744	BP	1
LHX1	GO:2000768	BP	1
HEY1	GO:2000820	BP	2
ARC	GO:2000969	BP	1
LGR5	GO:2001013	BP	2
HEY1	GO:2001212	BP	2
SOX14	GO:2001222	BP	1
NSMF	GO:2001224	BP	1
ACSL5	GO:2001236	BP	1
RUNX3	GO:2001238	BP	1
FGF10	GO:2001240	BP	1
MAPK8IP1	GO:2001243	BP	1
GSN	GO:2001269	BP	1

## Sheet: NvecRef_HumRef_mapping
Tissue	TrID	HumRef
mes	NvecRef.21492.1	NP_005241.1
mes	NvecRef.24027.1	XP_011510112.1
mes	NvecRef.24027.1	XP_011528038.1
mes	NvecRef.24027.1	XP_011518337.1
mes	NvecRef.24027.1	XP_011516551.1
mes	NvecRef.24027.1	XP_011517349.1
mes	NvecRef.24027.1	NP_001238949.1
mes	NvecRef.24027.1	NP_001288141.1
mes	NvecRef.24027.1	NP_060106.2
mes	NvecRef.11475.1	NP_699197.3
mes	NvecRef.3381.2	NP_036599.3
mes	NvecRef.3381.2	NP_077078.5
mes	NvecRef.3381.2	NP_003285.2
mes	NvecRef.3381.2	NP_036349.1
mes	NvecRef.3381.2	NP_006790.1
mes	NvecRef.3381.2	XP_011520779.1
mes	NvecRef.8266.1	NP_001161079.1
mes	NvecRef.24147.1	NP_001127847.1
mes	NvecRef.224.1	NP_003991.2
mes	NvecRef.224.1	XP_011507412.1
mes	NvecRef.224.1	NP_970615.2
mes	NvecRef.224.1	NP_001267.2
mes	NvecRef.18859.1	NP_982260.2
mes	NvecRef.18859.1	NP_001257530.1
mes	NvecRef.26787.1	NP_005241.1
mes	NvecRef.1851.1	NP_001861.2
mes	NvecRef.1851.1	XP_005247181.1
mes	NvecRef.1851.1	NP_065094.3
mes	NvecRef.1851.1	NP_001860.2
mes	NvecRef.1851.1	NP_057436.2
mes	NvecRef.1851.1	NP_525124.3
mes	NvecRef.1851.1	NP_001859.1
mes	NvecRef.1851.1	NP_001265470.1
mes	NvecRef.1975.1	NP_001243246.1
mes	NvecRef.25879.1	XP_011510112.1
mes	NvecRef.25879.1	XP_011528038.1
mes	NvecRef.25879.1	XP_011518337.1
mes	NvecRef.25879.1	XP_011516551.1
mes	NvecRef.25879.1	XP_011517349.1
mes	NvecRef.25879.1	NP_001238949.1
mes	NvecRef.25879.1	NP_001288141.1
mes	NvecRef.25879.1	NP_060106.2
mes	NvecRef.487.1	NP_001182058.1
mes	NvecRef.556.1	NP_002764.1
mes	NvecRef.556.1	NP_690851.2
mes	NvecRef.556.1	XP_011518365.1
mes	NvecRef.9948.1	NP_001180.1
mes	NvecRef.9948.1	NP_001243268.1
mes	NvecRef.8376.1	XP_005263640.1
mes	NvecRef.17128.1	NP_699197.3
mes	NvecRef.265.1	NP_254275.1
mes	NvecRef.265.1	XP_011539434.1
mes	NvecRef.265.1	XP_011538852.1
mes	NvecRef.265.1	NP_056933.2
mes	NvecRef.265.1	NP_005738.4
mes	NvecRef.265.1	NP_001962.3
mes	NvecRef.274.1	NP_003610.2
mes	NvecRef.18913.1	NP_114417.1
mes	NvecRef.18913.1	NP_443732.3
mes	NvecRef.18913.1	NP_001171668.1
mes	NvecRef.19706.1	NP_689623.2
mes	NvecRef.7708.1	NP_699197.3
mes	NvecRef.1096.1	NP_005916.2
mes	NvecRef.1096.1	XP_011512931.1
mes	NvecRef.5271.1	XP_011518918.1
mes	NvecRef.5271.1	XP_011537690.1
mes	NvecRef.5271.1	XP_005253586.1
mes	NvecRef.5271.1	XP_011536592.1
mes	NvecRef.9181.1	NP_001142.2
mes	NvecRef.9181.1	NP_001143.2
mes	NvecRef.9181.1	NP_001627.2
mes	NvecRef.9181.1	NP_112581.1
mes	NvecRef.7402.1	NP_699197.3
mes	NvecRef.22396.1	NP_114417.1
mes	NvecRef.22396.1	NP_443732.3
mes	NvecRef.22396.1	NP_001171668.1
mes	NvecRef.25059.1	NP_998759.1
mes	NvecRef.25513.1	NP_705691.1
mes	NvecRef.25513.1	XP_011534823.1
mes	NvecRef.9561.1	NP_001816.2
mes	NvecRef.9561.1	XP_011519496.1
mes	NvecRef.9561.1	NP_001814.2
mes	NvecRef.9561.1	NP_001815.2
mes	NvecRef.9561.1	NP_001015001.1
mes	NvecRef.8270.1	NP_001011709.2
mes	NvecRef.8270.1	NP_006220.1
mes	NvecRef.8270.1	NP_005387.2
mes	NvecRef.8270.1	NP_000927.1
mes	NvecRef.15131.1	NP_006811.2
mes	NvecRef.15131.1	XP_011538818.1
mes	NvecRef.3486.1	XP_005263197.1
mes	NvecRef.19374.1	NP_848622.2
mes	NvecRef.19374.1	XP_011511016.1
mes	NvecRef.2760.1	NP_001777.1
mes	NvecRef.2760.1	NP_001249.1
mes	NvecRef.2760.1	XP_011536034.1
mes	NvecRef.16634.1	NP_068777.1
mes	NvecRef.11431.1	NP_002119.1
mes	NvecRef.11431.1	NP_002120.1
mes	NvecRef.19300.1	NP_001361.1
mes	NvecRef.19300.1	XP_011531879.1
mes	NvecRef.19300.1	XP_011531769.1
mes	NvecRef.19300.1	XP_011509790.1
mes	NvecRef.19300.1	XP_011521965.1
mes	NvecRef.19300.1	NP_060009.1
mes	NvecRef.19300.1	XP_011542359.1
mes	NvecRef.19300.1	XP_005253612.1
mes	NvecRef.19300.1	XP_011522005.1
mes	NvecRef.19300.1	NP_775899.3
mes	NvecRef.19300.1	XP_005248319.1
mes	NvecRef.19300.1	NP_001367.2
mes	NvecRef.19300.1	NP_001193856.1
mes	NvecRef.19300.1	NP_001264044.1
mes	NvecRef.19300.1	NP_001073932.1
mes	NvecRef.19394.1	NP_001020016.1
mes	NvecRef.19394.1	XP_011518775.1
mes	NvecRef.19394.1	NP_055043.2
mes	NvecRef.19394.1	NP_055044.1
mes	NvecRef.19394.1	XP_005253806.1
mes	NvecRef.19394.1	XP_011519313.1
mes	NvecRef.19394.1	NP_003033.3
mes	NvecRef.19394.1	NP_005620.1
mes	NvecRef.19394.1	NP_001127839.2
mes	NvecRef.19394.1	NP_001035.1
mes	NvecRef.19394.1	NP_001165975.1
mes	NvecRef.19394.1	NP_001036.1
mes	NvecRef.19394.1	NP_009162.1
mes	NvecRef.17273.1	NP_001816.2
mes	NvecRef.17273.1	XP_011519496.1
mes	NvecRef.17273.1	NP_001814.2
mes	NvecRef.17273.1	NP_001815.2
mes	NvecRef.17273.1	NP_001015001.1
mes	NvecRef.19109.1	NP_001159890.1
mes	NvecRef.14835.1	NP_000692.2
mes	NvecRef.14835.1	NP_689509.1
mes	NvecRef.14835.1	NP_000693.1
mes	NvecRef.14835.1	NP_653300.2
mes	NvecRef.14835.1	NP_001172014.1
mes	NvecRef.14835.1	NP_000695.2
mes	NvecRef.17218.1	NP_001361.1
mes	NvecRef.17218.1	XP_011531879.1
mes	NvecRef.17218.1	XP_011531769.1
mes	NvecRef.17218.1	XP_011509790.1
mes	NvecRef.17218.1	XP_011521965.1
mes	NvecRef.17218.1	NP_060009.1
mes	NvecRef.17218.1	XP_011542359.1
mes	NvecRef.17218.1	XP_005253612.1
mes	NvecRef.17218.1	XP_011522005.1
mes	NvecRef.17218.1	NP_775899.3
mes	NvecRef.17218.1	XP_005248319.1
mes	NvecRef.17218.1	NP_001367.2
mes	NvecRef.17218.1	NP_001193856.1
mes	NvecRef.17218.1	NP_001264044.1
mes	NvecRef.17218.1	NP_001073932.1
mes	NvecRef.18903.1	NP_004692.1
mes	NvecRef.18903.1	NP_114172.1
mes	NvecRef.1454.1	NP_002097.1
mes	NvecRef.1454.1	NP_619541.1
mes	NvecRef.17418.1	NP_002289.2
mes	NvecRef.17418.1	NP_002661.2
mes	NvecRef.17418.1	NP_001129497.1
mes	NvecRef.28224.1	XP_011526184.1
mes	NvecRef.16903.1	NP_000147.1
mes	NvecRef.9180.1	XP_005274571.1
mes	NvecRef.9180.1	XP_011543824.1
mes	NvecRef.9180.1	NP_001269560.1
mes	NvecRef.9180.1	XP_005274568.1
mes	NvecRef.9180.1	NP_001011719.1
mes	NvecRef.2.1	NP_000919.1
mes	NvecRef.729.1	NP_071376.1
mes	NvecRef.729.1	XP_005252032.1
mes	NvecRef.729.1	XP_011508251.1
mes	NvecRef.729.1	NP_061978.6
mes	NvecRef.729.1	NP_001994.2
mes	NvecRef.729.1	XP_011516694.1
mes	NvecRef.729.1	NP_002395.1
mes	NvecRef.729.1	NP_001138578.1
mes	NvecRef.729.1	NP_066969.1
mes	NvecRef.20596.1	XP_011517755.1
mes	NvecRef.15506.1	XP_006717171.2
mes	NvecRef.15506.1	NP_001274168.1
mes	NvecRef.1752.1	NP_689848.1
mes	NvecRef.25645.1	NP_067001.3
mes	NvecRef.1072.1	NP_001861.2
mes	NvecRef.1072.1	XP_005247181.1
mes	NvecRef.1072.1	NP_065094.3
mes	NvecRef.1072.1	NP_001860.2
mes	NvecRef.1072.1	NP_057436.2
mes	NvecRef.1072.1	NP_525124.3
mes	NvecRef.1072.1	NP_001859.1
mes	NvecRef.1072.1	NP_001265470.1
mes	NvecRef.620.1	NP_612464.1
mes	NvecRef.15252.1	NP_689538.1
mes	NvecRef.16955.1	XP_011517755.1
mes	NvecRef.3228.1	NP_620129.2
mes	NvecRef.9911.1	NP_777280.1
mes	NvecRef.21924.1	NP_003226.4
mes	NvecRef.10447.1	NP_002720.1
mes	NvecRef.7090.1	NP_005521.1
mes	NvecRef.15631.1	XP_011528180.1
mes	NvecRef.10972.1	XP_011518918.1
mes	NvecRef.10972.1	XP_011537690.1
mes	NvecRef.10972.1	XP_005253586.1
mes	NvecRef.10972.1	XP_011536592.1
mes	NvecRef.18089.1	NP_001275996.1
mes	NvecRef.12318.1	XP_011515926.1
mes	NvecRef.15827.1	XP_011517755.1
mes	NvecRef.5428.1	NP_002727.2
mes	NvecRef.5428.1	XP_005265371.1
mes	NvecRef.20240.1	NP_775956.1
mes	NvecRef.23873.1	NP_003732.2
mes	NvecRef.22862.1	NP_003226.4
mes	NvecRef.21548.1	NP_060454.3
mes	NvecRef.5596.1	NP_112200.2
mes	NvecRef.1766.1	NP_004709.2
mes	NvecRef.15616.1	NP_001058.2
mes	NvecRef.15616.1	NP_001059.2
mes	NvecRef.31170.1	XP_011517031.1
mes	NvecRef.10268.1	NP_005242.1
mes	NvecRef.10268.1	NP_001444.2
mes	NvecRef.3511.1	NP_001268227.1
mes	NvecRef.15603.1	NP_000692.2
mes	NvecRef.15603.1	NP_689509.1
mes	NvecRef.15603.1	NP_000693.1
mes	NvecRef.15603.1	NP_653300.2
mes	NvecRef.15603.1	NP_001172014.1
mes	NvecRef.15603.1	NP_000695.2
mes	NvecRef.3165.1	NP_004916.1
mes	NvecRef.3165.1	NP_066190.2
mes	NvecRef.3165.1	XP_011508406.1
mes	NvecRef.14404.1	NP_079022.2
mes	NvecRef.14404.1	XP_006720340.1
mes	NvecRef.1446.1	NP_741999.3
mes	NvecRef.17393.1	NP_001012270.1
mes	NvecRef.13887.1	NP_997300.1
mes	NvecRef.11452.1	NP_001185689.1
mes	NvecRef.11452.1	NP_002340.2
mes	NvecRef.11452.1	NP_006030.2
mes	NvecRef.11452.1	NP_002429.1
mes	NvecRef.11452.1	NP_001185693.1
mes	NvecRef.11452.1	NP_001182570.1
mes	NvecRef.11452.1	XP_011547655.1
mes	NvecRef.4898.1	XP_005274279.1
mes	NvecRef.4898.1	XP_011537352.1
mes	NvecRef.21356.1	NP_001003704.1
mes	NvecRef.24407.1	NP_705691.1
mes	NvecRef.24407.1	XP_011534823.1
mes	NvecRef.3396.1	NP_001129193.1
mes	NvecRef.3396.1	XP_006719761.1
mes	NvecRef.3396.1	NP_689644.2
mes	NvecRef.3396.1	NP_001242904.1
mes	NvecRef.3912.1	NP_000780.1
mes	NvecRef.5303.1	NP_001185689.1
mes	NvecRef.5303.1	NP_002340.2
mes	NvecRef.5303.1	NP_006030.2
mes	NvecRef.5303.1	NP_002429.1
mes	NvecRef.5303.1	NP_001185693.1
mes	NvecRef.5303.1	NP_001182570.1
mes	NvecRef.5303.1	XP_011547655.1
mes	NvecRef.10018.1	XP_006711365.1
mes	NvecRef.10018.1	XP_011520411.1
mes	NvecRef.10018.1	NP_115822.1
mes	NvecRef.19009.1	NP_001156592.1
mes	NvecRef.9856.1	NP_115639.1
mes	NvecRef.16016.1	XP_011531685.1
mes	NvecRef.9803.1	XP_011537540.1
nem	NvecRef.2134.1	NP_001353.4
nem	NvecRef.2134.1	NP_000783.2
nem	NvecRef.13721.1	NP_001229601.1
nem	NvecRef.22545.1	NP_001229817.1
nem	NvecRef.20643.1	NP_002001.1
nem	NvecRef.20643.1	NP_062825.1
nem	NvecRef.20643.1	NP_003859.1
nem	NvecRef.5783.1	NP_005107.4
nem	NvecRef.5783.1	XP_011542068.1
nem	NvecRef.9124.1	NP_001049.1
nem	NvecRef.9124.1	NP_001050.1
nem	NvecRef.9124.1	NP_001048.2
nem	NvecRef.12152.1	NP_001099044.1
nem	NvecRef.12152.1	XP_005269800.1
nem	NvecRef.2093.1	XP_011541720.1
nem	NvecRef.5575.1	NP_212134.3
nem	NvecRef.8347.1	XP_005247115.1
nem	NvecRef.8347.1	XP_006719977.1
nem	NvecRef.8347.1	XP_011523725.1
nem	NvecRef.8347.1	XP_005253347.1
nem	NvecRef.8347.1	XP_011518633.1
nem	NvecRef.8347.1	XP_011513280.1
nem	NvecRef.8347.1	NP_000383.1
nem	NvecRef.8347.1	NP_004987.2
nem	NvecRef.8347.1	XP_011506849.1
nem	NvecRef.8347.1	XP_011520781.1
nem	NvecRef.8347.1	NP_150229.2
nem	NvecRef.8347.1	NP_660187.1
nem	NvecRef.8347.1	XP_005247115.1
nem	NvecRef.8347.1	XP_006719977.1
nem	NvecRef.8347.1	XP_011523725.1
nem	NvecRef.8347.1	XP_005253347.1
nem	NvecRef.8347.1	XP_011518633.1
nem	NvecRef.8347.1	XP_011513280.1
nem	NvecRef.8347.1	NP_000383.1
nem	NvecRef.8347.1	NP_004987.2
nem	NvecRef.8347.1	XP_011506849.1
nem	NvecRef.8347.1	XP_011520781.1
nem	NvecRef.8347.1	NP_150229.2
nem	NvecRef.8347.1	NP_660187.1
nem	NvecRef.354.1	NP_733776.1
nem	NvecRef.354.1	XP_005264378.1
nem	NvecRef.354.1	XP_011525441.1
nem	NvecRef.2909.1	XP_011536380.1
nem	NvecRef.7998.1	NP_001136036.1
nem	NvecRef.7998.1	XP_011508856.1
nem	NvecRef.7998.1	NP_005131.1
nem	NvecRef.7998.1	NP_001032406.1
nem	NvecRef.2891.1	NP_003853.1
nem	NvecRef.2891.1	XP_011537811.1
nem	NvecRef.2891.1	XP_011542985.1
nem	NvecRef.12575.1	XP_011526280.1
nem	NvecRef.2220.1	XP_005268062.1
nem	NvecRef.2220.1	NP_203751.2
nem	NvecRef.5130.1	NP_071738.1
nem	NvecRef.3184.1	NP_003853.1
nem	NvecRef.3184.1	XP_011537811.1
nem	NvecRef.3184.1	XP_011542985.1
nem	NvecRef.7485.1	NP_006062.1
nem	NvecRef.7485.1	NP_443124.3
nem	NvecRef.7485.1	NP_853514.1
nem	NvecRef.5973.1	NP_001138722.1
nem	NvecRef.5973.1	NP_874359.2
nem	NvecRef.2894.1	NP_000746.2
nem	NvecRef.21780.1	XP_011512469.1
nem	NvecRef.17503.1	NP_001171536.1
nem	NvecRef.25838.1	NP_071443.2
nem	NvecRef.25838.1	NP_067063.1
nem	NvecRef.1218.1	XP_005268062.1
nem	NvecRef.1218.1	NP_203751.2
nem	NvecRef.3015.1	NP_002229.1
nem	NvecRef.3015.1	NP_647479.2
nem	NvecRef.3015.1	XP_011523604.1
nem	NvecRef.3015.1	NP_150375.2
nem	NvecRef.3015.1	NP_653234.2
nem	NvecRef.3015.1	XP_011536387.1
nem	NvecRef.3015.1	NP_000229.1
nem	NvecRef.3015.1	NP_036417.1
nem	NvecRef.1708.1	NP_112556.2
nem	NvecRef.7242.1	NP_000689.1
nem	NvecRef.7242.1	NP_001130.1
nem	NvecRef.7242.1	NP_001132.2
nem	NvecRef.7242.1	NP_001159432.1
nem	NvecRef.7242.1	NP_001131.3
nem	NvecRef.7242.1	XP_011522082.1
nem	NvecRef.5991.1	NP_001060.1
nem	NvecRef.5991.1	NP_821080.1
nem	NvecRef.5991.1	NP_006079.1
nem	NvecRef.5991.1	NP_821133.1
nem	NvecRef.5991.1	NP_001276056.1
nem	NvecRef.5991.1	NP_006077.2
nem	NvecRef.5991.1	NP_817124.1
nem	NvecRef.5991.1	NP_110400.1
nem	NvecRef.740.1	NP_001129025.1
nem	NvecRef.740.1	NP_060042.2
nem	NvecRef.2871.1	NP_113672.1
nem	NvecRef.18708.1	NP_001158160.1
nem	NvecRef.303.1	NP_037391.2
nem	NvecRef.303.1	NP_001264153.1
nem	NvecRef.16044.1	NP_001171536.1
nem	NvecRef.13383.1	NP_001276903.1
nem	NvecRef.1874.1	NP_006062.1
nem	NvecRef.1874.1	NP_443124.3
nem	NvecRef.1874.1	NP_853514.1
nem	NvecRef.1846.1	NP_002219.1
nem	NvecRef.1846.1	NP_005345.3
nem	NvecRef.11346.1	XP_011538480.1
nem	NvecRef.8592.1	NP_940870.2
nem	NvecRef.2544.1	NP_001156806.1
nem	NvecRef.2544.1	NP_542775.2
nem	NvecRef.2967.1	NP_056341.1
nem	NvecRef.2967.1	NP_078968.3
nem	NvecRef.14778.1	XP_005251787.1
nem	NvecRef.5049.1	NP_001273740.1
nem	NvecRef.6249.1	XP_011526231.1
nem	NvecRef.6249.1	NP_001138462.1
nem	NvecRef.6249.1	NP_036238.1
nem	NvecRef.1203.1	NP_071376.1
nem	NvecRef.1203.1	XP_005252032.1
nem	NvecRef.1203.1	XP_011508251.1
nem	NvecRef.1203.1	NP_061978.6
nem	NvecRef.1203.1	NP_001994.2
nem	NvecRef.1203.1	XP_011516694.1
nem	NvecRef.1203.1	NP_002395.1
nem	NvecRef.1203.1	NP_001138578.1
nem	NvecRef.1203.1	NP_066969.1
nem	NvecRef.14159.1	NP_001275658.1
nem	NvecRef.14159.1	NP_055141.2
nem	NvecRef.14159.1	NP_001339.1
nem	NvecRef.3289.1	NP_001156806.1
nem	NvecRef.3289.1	NP_542775.2
nem	NvecRef.9302.1	XP_005251535.1
nem	NvecRef.9302.1	XP_006711405.1
nem	NvecRef.678.1	NP_001955.1
nem	NvecRef.678.1	NP_004421.2
nem	NvecRef.678.1	XP_011537729.1
nem	NvecRef.1646.1	NP_003957.2
nem	NvecRef.1646.1	XP_011511219.1
nem	NvecRef.7760.1	NP_001238774.1
nem	NvecRef.7760.1	NP_036603.1
nem	NvecRef.7760.1	NP_001161048.1
nem	NvecRef.7760.1	XP_011530520.1
nem	NvecRef.7760.1	XP_006718961.1
nem	NvecRef.7760.1	NP_001129430.1
nem	NvecRef.16266.1	XP_006713675.1
nem	NvecRef.2846.1	NP_009104.2
nem	NvecRef.2846.1	NP_699193.2
nem	NvecRef.5322.1	NP_055246.2
nem	NvecRef.11304.1	XP_006710688.1
nem	NvecRef.11304.1	XP_011518380.1
nem	NvecRef.11304.1	XP_011525227.1
nem	NvecRef.11304.1	XP_005268912.1
nem	NvecRef.7317.1	NP_001106273.1
nem	NvecRef.7317.1	NP_891977.1
nem	NvecRef.7317.1	XP_005259229.1
nem	NvecRef.7071.1	XP_005251535.1
nem	NvecRef.7071.1	XP_006711405.1
nem	NvecRef.16673.1	NP_001171536.1
nem	NvecRef.8842.1	XP_005251535.1
nem	NvecRef.8842.1	XP_006711405.1
nem	NvecRef.6779.1	NP_783322.1
nem	NvecRef.6779.1	NP_001258615.1
nem	NvecRef.1120.1	NP_001193946.1
nem	NvecRef.9122.1	XP_011527951.1
nem	NvecRef.5844.1	NP_005405.2
nem	NvecRef.5844.1	XP_005244832.1
nem	NvecRef.3885.1	NP_003176.2
nem	NvecRef.3885.1	NP_001280654.1
nem	NvecRef.10065.1	NP_001138432.1
nem	NvecRef.2643.1	NP_001278232.1
nem	NvecRef.2643.1	XP_006714202.1
nem	NvecRef.2643.1	XP_011540886.1
nem	NvecRef.2643.1	NP_003728.1
nem	NvecRef.2643.1	XP_011530347.1
nem	NvecRef.2643.1	NP_001438.1
nem	NvecRef.2643.1	XP_006718003.1
nem	NvecRef.8872.1	XP_006710688.1
nem	NvecRef.8872.1	XP_011518380.1
nem	NvecRef.8872.1	XP_011525227.1
nem	NvecRef.8872.1	XP_005268912.1
nem	NvecRef.3214.1	XP_006723725.1
nem	NvecRef.3214.1	XP_006724985.1
nem	NvecRef.3214.1	XP_011528918.1
nem	NvecRef.3214.1	XP_011544566.1
nem	NvecRef.3214.1	XP_005261872.2
nem	NvecRef.3214.1	NP_001275762.1
nem	NvecRef.8790.1	NP_998764.1
nem	NvecRef.8790.1	XP_011536213.1
nem	NvecRef.8790.1	XP_011518585.1
nem	NvecRef.8790.1	XP_011543423.1
nem	NvecRef.8790.1	XP_011519277.1
nem	NvecRef.8790.1	NP_001136151.1
nem	NvecRef.8790.1	XP_011509569.1
nem	NvecRef.17699.1	XP_011526231.1
nem	NvecRef.17699.1	NP_001138462.1
nem	NvecRef.3767.1	XP_011515262.1
nem	NvecRef.14486.1	NP_071337.2
nem	NvecRef.14486.1	NP_071338.1
nem	NvecRef.9755.1	NP_775748.2
nem	NvecRef.9755.1	NP_665872.2
nem	NvecRef.2608.1	NP_001158243.1
nem	NvecRef.2608.1	NP_003036.1
nem	NvecRef.2608.1	NP_116192.4
nem	NvecRef.2608.1	NP_004164.2
nem	NvecRef.7498.1	NP_000913.2
nem	NvecRef.7498.1	XP_006719149.2
nem	NvecRef.10400.1	NP_001263247.1
nem	NvecRef.10400.1	NP_006233.1
nem	NvecRef.18430.1	NP_001291298.1
nem	NvecRef.6601.1	NP_055178.3
nem	NvecRef.5479.1	XP_011510594.1
nem	NvecRef.7384.1	NP_001258463.1
nem	NvecRef.7384.1	NP_065744.2
nem	NvecRef.8601.1	NP_001123633.1
nem	NvecRef.8601.1	XP_011530431.1
nem	NvecRef.10812.1	NP_001166950.1
nem	NvecRef.10812.1	NP_001273721.1
nem	NvecRef.10812.1	XP_005263738.1
nem	NvecRef.13610.1	NP_112223.1
nem	NvecRef.1332.1	NP_061947.1
nem	NvecRef.1332.1	XP_005266991.1
nem	NvecRef.707.1	NP_055759.3
nem	NvecRef.707.1	NP_071414.2
nem	NvecRef.707.1	NP_055533.2
nem	NvecRef.6500.1	NP_005363.1
nem	NvecRef.18816.1	NP_065976.2
nem	NvecRef.2121.1	NP_004808.2
nem	NvecRef.2121.1	XP_005254677.1
nem	NvecRef.2121.1	NP_001254490.1
nem	NvecRef.5444.1	XP_006720755.1
nem	NvecRef.5444.1	XP_011507946.1
nem	NvecRef.4617.1	NP_005515.1
nem	NvecRef.4321.1	NP_705835.2
nem	NvecRef.4000.1	NP_002284.3
nem	NvecRef.4000.1	XP_011516423.1
nem	NvecRef.4000.1	NP_005553.2
nem	NvecRef.4000.1	NP_002572.2
nem	NvecRef.4000.1	NP_064714.2
nem	NvecRef.4000.1	XP_006717306.1
nem	NvecRef.1781.1	NP_001004431.1
nem	NvecRef.1781.1	NP_076947.1
nem	NvecRef.2037.1	XP_005271136.1
nem	NvecRef.2037.1	XP_006716902.1
nem	NvecRef.2037.1	XP_005259667.1
nem	NvecRef.2037.1	NP_002827.1
nem	NvecRef.2037.1	XP_011538297.1
nem	NvecRef.9449.1	NP_002229.1
nem	NvecRef.9449.1	NP_647479.2
nem	NvecRef.9449.1	XP_011523604.1
nem	NvecRef.9449.1	NP_150375.2
nem	NvecRef.9449.1	NP_653234.2
nem	NvecRef.9449.1	XP_011536387.1
nem	NvecRef.9449.1	NP_000229.1
nem	NvecRef.9449.1	NP_036417.1
ten	NvecRef.2829.1	NP_037391.2
ten	NvecRef.2829.1	NP_001264153.1
ten	NvecRef.14216.1	NP_115485.1
ten	NvecRef.7945.1	NP_001312.1
ten	NvecRef.7945.1	NP_003467.1
ten	NvecRef.14972.1	NP_775766.2
ten	NvecRef.14972.1	XP_011512939.1
ten	NvecRef.14972.1	NP_001030014.2
ten	NvecRef.14707.1	XP_011528475.1
ten	NvecRef.18221.1	XP_005265961.1
ten	NvecRef.3018.1	NP_056239.3
ten	NvecRef.16657.1	NP_001276692.1
ten	NvecRef.16657.1	NP_003716.2
ten	NvecRef.16657.1	NP_683695.1
ten	NvecRef.16657.1	NP_001186700.1
ten	NvecRef.16657.1	NP_003699.3
ten	NvecRef.19197.1	XP_011512985.1
ten	NvecRef.19197.1	XP_011515673.1
ten	NvecRef.21995.1	XP_011512985.1
ten	NvecRef.21995.1	XP_011515673.1
ten	NvecRef.657.1	XP_011512985.1
ten	NvecRef.657.1	XP_011515673.1
ten	NvecRef.22129.1	NP_857595.3
ten	NvecRef.17634.1	NP_004180.1
ten	NvecRef.17634.1	NP_009015.1
ten	NvecRef.19997.1	NP_000822.2
ten	NvecRef.19997.1	NP_068775.1
ten	NvecRef.19997.1	NP_783300.1
ten	NvecRef.19997.1	NP_002079.3
ten	NvecRef.19997.1	XP_011535937.1
ten	NvecRef.19997.1	XP_011541085.1
ten	NvecRef.19997.1	NP_001077088.1
ten	NvecRef.19997.1	XP_005271575.1
ten	NvecRef.19997.1	NP_000819.3
ten	NvecRef.15705.1	NP_005240.3
ten	NvecRef.13561.1	NP_001077081.1
ten	NvecRef.5330.1	NP_003403.2
ten	NvecRef.5330.1	NP_009060.2
ten	NvecRef.5330.1	NP_003404.1
ten	NvecRef.6890.1	NP_001928.2
ten	NvecRef.7130.1	NP_001273640.1
ten	NvecRef.7130.1	NP_057318.2
ten	NvecRef.7130.1	NP_001192179.1
ten	NvecRef.21067.1	NP_006062.1
ten	NvecRef.21067.1	NP_443124.3
ten	NvecRef.21067.1	NP_853514.1
ten	NvecRef.3580.1	NP_009058.2
ten	NvecRef.3580.1	XP_011536070.1
ten	NvecRef.3580.1	XP_005265248.1
ten	NvecRef.3580.1	XP_011516886.1
ten	NvecRef.3580.1	NP_001106177.1
ten	NvecRef.16021.1	NP_002284.3
ten	NvecRef.16021.1	XP_011516423.1
ten	NvecRef.16021.1	NP_005553.2
ten	NvecRef.16021.1	NP_002572.2
ten	NvecRef.16021.1	NP_064714.2
ten	NvecRef.16021.1	XP_006717306.1
ten	NvecRef.20865.1	NP_000780.1
ten	NvecRef.25671.1	XP_011512985.1
ten	NvecRef.25671.1	XP_011515673.1
ten	NvecRef.29090.1	NP_067632.2
ten	NvecRef.21700.1	NP_060271.1
ten	NvecRef.27104.1	NP_000594.2
ten	NvecRef.27104.1	NP_000611.1
ten	NvecRef.27104.1	XP_011523163.1
ten	NvecRef.14998.1	NP_000822.2
ten	NvecRef.14998.1	NP_068775.1
ten	NvecRef.14998.1	NP_783300.1
ten	NvecRef.14998.1	NP_002079.3
ten	NvecRef.14998.1	XP_011535937.1
ten	NvecRef.14998.1	XP_011541085.1
ten	NvecRef.14998.1	NP_001077088.1
ten	NvecRef.14998.1	XP_005271575.1
ten	NvecRef.14998.1	NP_000819.3
ten	NvecRef.23582.1	NP_004456.1
ten	NvecRef.23582.1	NP_005238.1
ten	NvecRef.23582.1	NP_002000.1
ten	NvecRef.21190.1	NP_001161792.1
ten	NvecRef.21190.1	XP_011518638.1
ten	NvecRef.23872.1	XP_011512985.1
ten	NvecRef.23872.1	XP_011515673.1
ten	NvecRef.3618.1	NP_000933.1
ten	NvecRef.9758.1	NP_857595.3
ten	NvecRef.11212.1	NP_006062.1
ten	NvecRef.11212.1	NP_443124.3
ten	NvecRef.11212.1	NP_853514.1
ten	NvecRef.17074.1	NP_002763.2
ten	NvecRef.12294.1	NP_004089.1
ten	NvecRef.12294.1	XP_011530999.1
ten	NvecRef.15505.1	NP_000430.3
ten	NvecRef.15505.1	NP_002560.1
ten	NvecRef.15505.1	XP_005252096.1
ten	NvecRef.15505.1	XP_011526393.1
ten	NvecRef.15505.1	NP_001278238.1
ten	NvecRef.19090.1	NP_077734.1
ten	NvecRef.17118.1	XP_005247115.1
ten	NvecRef.17118.1	XP_006719977.1
ten	NvecRef.17118.1	XP_011523725.1
ten	NvecRef.17118.1	XP_005253347.1
ten	NvecRef.17118.1	XP_011518633.1
ten	NvecRef.17118.1	XP_011513280.1
ten	NvecRef.17118.1	NP_000383.1
ten	NvecRef.17118.1	NP_004987.2
ten	NvecRef.17118.1	XP_011506849.1
ten	NvecRef.17118.1	XP_011520781.1
ten	NvecRef.17118.1	NP_150229.2
ten	NvecRef.17118.1	NP_660187.1
ten	NvecRef.18152.1	NP_001277008.1
ten	NvecRef.1242.1	NP_598005.1
ten	NvecRef.9762.1	NP_001172019.1
ten	NvecRef.14892.1	NP_036390.3
ten	NvecRef.14892.1	NP_036391.1
ten	NvecRef.29731.1	NP_001074001.1
ten	NvecRef.29731.1	NP_542789.2
ten	NvecRef.29731.1	XP_011516515.1
ten	NvecRef.1364.1	NP_001265571.1
ten	NvecRef.9964.1	NP_004163.3
ten	NvecRef.9964.1	NP_005062.1
ten	NvecRef.9964.1	NP_006662.3
ten	NvecRef.9964.1	XP_011518587.1
ten	NvecRef.9964.1	XP_011516309.1
ten	NvecRef.6762.1	NP_002075.2
ten	NvecRef.6762.1	NP_874360.1
ten	NvecRef.6762.1	NP_001500.1
ten	NvecRef.3403.1	NP_000162.2
ten	NvecRef.3403.1	NP_001112357.1
ten	NvecRef.3403.1	XP_011530568.1
ten	NvecRef.3403.1	NP_001019623.2
ten	NvecRef.17995.1	NP_001278232.1
ten	NvecRef.17995.1	XP_006714202.1
ten	NvecRef.17995.1	XP_011540886.1
ten	NvecRef.17995.1	NP_003728.1
ten	NvecRef.17995.1	XP_011530347.1
ten	NvecRef.17995.1	NP_001438.1
ten	NvecRef.17995.1	XP_006718003.1
ten	NvecRef.27572.1	NP_000015.1
ten	NvecRef.27572.1	NP_000675.1
ten	NvecRef.27572.1	NP_000016.1
ten	NvecRef.5088.1	NP_001265571.1
ten	NvecRef.10769.1	XP_011515926.1
ten	NvecRef.1471.1	NP_001928.2
ten	NvecRef.28058.1	NP_076429.1
ten	NvecRef.11813.1	XP_005266119.1
ten	NvecRef.14690.1	NP_079368.3
ten	NvecRef.16298.1	NP_689738.3
ten	NvecRef.27515.1	XP_011521681.1
ten	NvecRef.687.1	NP_001036163.1
ten	NvecRef.25511.1	NP_001035830.1
ten	NvecRef.16980.1	NP_001278880.1
ten	NvecRef.309.1	XP_011521823.1
ten	NvecRef.17690.1	XP_011521681.1
ten	NvecRef.12035.1	NP_002284.3
ten	NvecRef.12035.1	XP_011516423.1
ten	NvecRef.12035.1	NP_005553.2
ten	NvecRef.12035.1	NP_002572.2
ten	NvecRef.12035.1	NP_064714.2
ten	NvecRef.12035.1	XP_006717306.1
ten	NvecRef.10687.1	NP_065073.3
ten	NvecRef.14637.1	NP_115642.3
ten	NvecRef.2315.1	XP_011510721.1
ten	NvecRef.14823.1	NP_000846.1
ten	NvecRef.14823.1	NP_001124154.1
ten	NvecRef.8967.1	NP_150594.2
ten	NvecRef.8967.1	XP_006714220.1
ten	NvecRef.17214.1	NP_004258.2
ten	NvecRef.17214.1	NP_063939.2
ten	NvecRef.17214.1	NP_078809.2
ten	NvecRef.17214.1	NP_067628.1
ten	NvecRef.17214.1	NP_004264.2
ten	NvecRef.17214.1	XP_006718419.1
ten	NvecRef.17214.1	NP_001159867.1
ten	NvecRef.886.1	XP_006711891.1
ten	NvecRef.886.1	XP_011509163.1
ten	NvecRef.886.1	XP_011510033.1
ten	NvecRef.886.1	NP_001278744.1
ten	NvecRef.886.1	NP_114141.2
ten	NvecRef.886.1	XP_005256291.1
ten	NvecRef.886.1	XP_011512869.1
ten	NvecRef.886.1	NP_149109.1
ten	NvecRef.886.1	XP_011509294.1
ten	NvecRef.17940.1	NP_001129246.1
ten	NvecRef.17940.1	NP_598328.1
ten	NvecRef.17940.1	NP_008881.2
ten	NvecRef.1538.1	NP_001731.2
ten	NvecRef.1538.1	NP_008929.2
ten	NvecRef.15307.1	NP_150646.3
ten	NvecRef.15307.1	XP_006714884.1
ten	NvecRef.15307.1	NP_000669.1
ten	NvecRef.13444.1	NP_057171.2
ten	NvecRef.11220.1	NP_001265571.1
ten	NvecRef.14677.1	NP_006062.1
ten	NvecRef.14677.1	NP_443124.3
ten	NvecRef.14677.1	NP_853514.1
ten	NvecRef.18658.1	NP_065207.2
ten	NvecRef.18658.1	NP_443149.2
ten	NvecRef.23720.1	NP_055751.1
ten	NvecRef.23720.1	NP_067547.1
ten	NvecRef.8881.1	NP_203129.1
ten	NvecRef.8881.1	NP_835258.1
ten	NvecRef.8881.1	NP_005559.2
ten	NvecRef.8881.1	NP_071758.1
ten	NvecRef.8345.1	NP_114409.2
ten	NvecRef.8345.1	NP_000138.2
ten	NvecRef.6193.1	NP_112223.1
ten	NvecRef.17866.1	NP_001245241.1
ten	NvecRef.17866.1	XP_011513714.1
ten	NvecRef.17866.1	NP_000915.1
ten	NvecRef.24883.1	XP_005265961.1
ten	NvecRef.13618.1	NP_001265571.1
ten	NvecRef.8543.1	NP_689856.6
ten	NvecRef.8330.1	NP_003876.1
ten	NvecRef.8330.1	NP_003927.1
ten	NvecRef.8028.1	NP_689878.2
ten	NvecRef.17037.1	NP_150594.2
ten	NvecRef.17037.1	XP_006714220.1
ten	NvecRef.20769.1	NP_001120687.1
ten	NvecRef.12411.1	NP_000095.2
ten	NvecRef.12411.1	NP_000752.2
ten	NvecRef.12411.1	NP_000490.1
ten	NvecRef.12411.1	NP_000093.1
ten	NvecRef.11618.1	NP_659456.3
ten	NvecRef.11618.1	NP_001116251.1
ten	NvecRef.18144.1	NP_001129246.1
ten	NvecRef.18144.1	NP_598328.1
ten	NvecRef.18144.1	NP_008881.2
ten	NvecRef.16481.1	NP_079368.3
ten	NvecRef.12249.1	NP_000822.2
ten	NvecRef.12249.1	NP_068775.1
ten	NvecRef.12249.1	NP_783300.1
ten	NvecRef.12249.1	NP_002079.3
ten	NvecRef.12249.1	XP_011535937.1
ten	NvecRef.12249.1	XP_011541085.1
ten	NvecRef.12249.1	NP_001077088.1
ten	NvecRef.12249.1	XP_005271575.1
ten	NvecRef.12249.1	NP_000819.3
ten	NvecRef.6001.1	NP_001116105.1
ten	NvecRef.6001.1	XP_005264612.1
ten	NvecRef.11933.1	NP_443128.2
ten	NvecRef.11933.1	XP_011533054.1
ten	NvecRef.11933.1	NP_443132.3
ten	NvecRef.8961.1	NP_061847.2
ten	NvecRef.19451.1	NP_065073.3
ten	NvecRef.6176.1	NP_694976.1
ten	NvecRef.146.1	NP_001033057.1
ten	NvecRef.146.1	NP_001291373.1
ten	NvecRef.22141.1	NP_775766.2
ten	NvecRef.22141.1	XP_011512939.1
ten	NvecRef.22141.1	NP_001030014.2
ten	NvecRef.15585.1	NP_006062.1
ten	NvecRef.15585.1	NP_443124.3
ten	NvecRef.15585.1	NP_853514.1
ten	NvecRef.19696.1	NP_001243489.1
ten	NvecRef.19696.1	XP_005277886.1
ten	NvecRef.19696.1	XP_011520701.1
ten	NvecRef.14471.1	XP_011542027.1
ten	NvecRef.15822.1	NP_079095.3
ten	NvecRef.22727.1	NP_077734.1
ten	NvecRef.12408.1	XP_011544427.1
ten	NvecRef.19653.1	NP_065073.3
ten	NvecRef.6891.1	NP_620482.3
ten	NvecRef.6891.1	XP_011517806.1
ten	NvecRef.2784.1	XP_011516085.1
ten	NvecRef.2784.1	XP_011539194.1
ten	NvecRef.2784.1	XP_011526080.1
ten	NvecRef.2784.1	XP_011526079.1
ten	NvecRef.1411.1	NP_079368.3
ten	NvecRef.20710.1	NP_004518.1
ten	NvecRef.20710.1	NP_005915.2
ten	NvecRef.16713.1	XP_005251535.1
ten	NvecRef.16713.1	XP_006711405.1
ten	NvecRef.16733.1	NP_001003845.1
ten	NvecRef.21418.1	NP_001034589.2
ten	NvecRef.12300.1	NP_058651.3
ten	NvecRef.15789.1	NP_001846.3
ten	NvecRef.15789.1	NP_569712.2
ten	NvecRef.9359.1	NP_001003841.1
ten	NvecRef.9359.1	NP_872438.2
ten	NvecRef.9359.1	XP_005265293.1
ten	NvecRef.9359.1	NP_877499.1
ten	NvecRef.9359.1	XP_006710706.1
ten	NvecRef.14696.1	NP_001123990.1
ten	NvecRef.14696.1	NP_061060.3
ten	NvecRef.23823.1	NP_002284.3
ten	NvecRef.23823.1	XP_011516423.1
ten	NvecRef.23823.1	NP_005553.2
ten	NvecRef.23823.1	NP_002572.2
ten	NvecRef.23823.1	NP_064714.2
ten	NvecRef.23823.1	XP_006717306.1
ten	NvecRef.9817.1	NP_006062.1
ten	NvecRef.9817.1	NP_443124.3
ten	NvecRef.9817.1	NP_853514.1
ten	NvecRef.18677.1	NP_003649.2
ten	NvecRef.18780.1	NP_001017403.1
ten	NvecRef.18780.1	NP_003658.1
ten	NvecRef.18780.1	NP_060960.2
ten	NvecRef.9374.1	NP_001278880.1
ten	NvecRef.14978.1	NP_008954.2
ten	NvecRef.14978.1	XP_011536058.1
ten	NvecRef.14978.1	XP_005249971.1
ten	NvecRef.14978.1	NP_008954.2
ten	NvecRef.14978.1	XP_011536058.1
ten	NvecRef.14978.1	XP_005249971.1
ten	NvecRef.4515.1	XP_011540698.1
ten	NvecRef.13286.1	NP_060051.2
ten	NvecRef.13286.1	NP_065135.2
ten	NvecRef.13286.1	NP_647536.1
ten	NvecRef.13286.1	XP_005276529.1
ten	NvecRef.13286.1	NP_001177384.1
ten	NvecRef.15450.1	XP_011532661.1
ten	NvecRef.18946.1	NP_004139.2
ten	NvecRef.1116.1	NP_056008.1
ten	NvecRef.1116.1	NP_056008.1
ten	NvecRef.12427.1	NP_031400.2
ten	NvecRef.12427.1	XP_011531344.1
ten	NvecRef.11881.1	NP_001230115.1
ten	NvecRef.11881.1	NP_001001852.2
ten	NvecRef.3811.1	XP_005252025.1
ten	NvecRef.3811.1	XP_011519795.1
ten	NvecRef.14924.1	NP_001034589.2
ten	NvecRef.11026.1	NP_689801.1
ten	NvecRef.8492.1	NP_001137854.1
ten	NvecRef.8492.1	NP_006217.3
ten	NvecRef.8492.1	NP_006216.2
ten	NvecRef.8492.1	NP_588614.1
ten	NvecRef.8492.1	XP_011510866.1
ten	NvecRef.8492.1	XP_011540751.1
ten	NvecRef.8492.1	XP_011510310.1
ten	NvecRef.4651.1	NP_000350.1
ten	NvecRef.4651.1	XP_011512644.1
ten	NvecRef.219.1	NP_002056.2
ten	NvecRef.12763.1	NP_573574.1
ten	NvecRef.12763.1	NP_663632.1
ten	NvecRef.5300.1	NP_036609.1
ten	NvecRef.5300.1	XP_011538214.1
ten	NvecRef.13460.1	NP_005447.1
ten	NvecRef.13460.1	XP_011528981.1
ten	NvecRef.10325.1	NP_001276950.1
ten	NvecRef.9773.1	NP_001259001.1
ten	NvecRef.4706.1	NP_742024.1
ten	NvecRef.15660.1	XP_011526231.1
ten	NvecRef.15660.1	NP_001138462.1
ten	NvecRef.14845.1	NP_620689.1
ten	NvecRef.6983.1	NP_057465.1
ten	NvecRef.9075.1	NP_000768.1
ten	NvecRef.9075.1	NP_001189784.1
ten	NvecRef.9075.1	NP_001243426.2
ten	NvecRef.9075.1	NP_000756.3
ten	NvecRef.9215.1	XP_011513262.1
ten	NvecRef.9215.1	XP_011528070.1
ten	NvecRef.9215.1	XP_011540653.1

## Sheet: Human_GOqueries
UP	HumRef	GeneID	GeneSymbol
mes	NP_000780.1	1636	ACE
mes	NP_066969.1	10218	ANGPTL7
mes	XP_011528180.1	129138	ANKRD54
mes	XP_011508406.1	89872	AQP10
mes	NP_004916.1	360	AQP3
mes	NP_066190.2	366	AQP9
mes	XP_005274571.1	414	ARSD
mes	NP_001269560.1	415	ARSE
mes	XP_011543824.1	416	ARSF
mes	NP_001011719.1	347527	ARSH
mes	NP_982260.2	121549	ASCL4
mes	NP_001257530.1	647219	ASCL5
mes	NP_001172014.1	479	ATP12A
mes	NP_000692.2	476	ATP1A1
mes	NP_000693.1	477	ATP1A2
mes	NP_689509.1	478	ATP1A3
mes	NP_653300.2	480	ATP1A4
mes	NP_000695.2	495	ATP4A
mes	XP_005263197.1	56898	BDH2
mes	NP_001012270.1	332	BIRC5
mes	XP_011537540.1	118663	BTBD16
mes	NP_997300.1	389799	C9orf171
mes	NP_114172.1	891	CCNB1
mes	NP_067001.3	57820	CCNB1IP1
mes	NP_004692.1	9133	CCNB2
mes	NP_001127847.1	54619	CCNJ
mes	XP_005253586.1	9332	CD163
mes	XP_011518918.1	283316	CD163L1
mes	NP_001185693.1	9936	CD302
mes	NP_001777.1	983	CDK1
mes	XP_011536034.1	1017	CDK2
mes	NP_001249.1	1018	CDK3
mes	NP_001962.3	1990	CELA1
mes	NP_254275.1	63036	CELA2A
mes	NP_056933.2	51032	CELA2B
mes	NP_005738.4	10136	CELA3A
mes	XP_011539434.1	23436	CELA3B
mes	NP_001267.2	1116	CHI3L1
mes	NP_003991.2	1117	CHI3L2
mes	NP_970615.2	27159	CHIA
mes	XP_011507412.1	1118	CHIT1
mes	NP_003732.2	8646	CHRD
mes	NP_001814.2	1152	CKB
mes	NP_001815.2	1158	CKM
mes	NP_001015001.1	548596	CKMT1A
mes	XP_011519496.1	1159	CKMT1B
mes	NP_001816.2	1160	CKMT2
mes	NP_004709.2	9167	COX7A2L
mes	NP_001859.1	1357	CPA1
mes	NP_001860.2	1358	CPA2
mes	NP_001861.2	1359	CPA3
mes	NP_057436.2	51200	CPA4
mes	NP_525124.3	93979	CPA5
mes	NP_065094.3	57094	CPA6
mes	XP_005247181.1	1360	CPB1
mes	NP_001265470.1	1361	CPB2
mes	NP_612464.1	115908	CTHRC1
mes	XP_011538852.1	11330	CTRC
mes	XP_011537690.1	1755	DMBT1
mes	XP_011531879.1	25981	DNAH1
mes	XP_005253612.1	196385	DNAH10
mes	NP_001264044.1	8701	DNAH11
mes	XP_011531769.1	201625	DNAH12
mes	XP_011542359.1	127602	DNAH14
mes	NP_775899.3	8632	DNAH17
mes	XP_011521965.1	146754	DNAH2
mes	NP_060009.1	55567	DNAH3
mes	XP_005248319.1	1767	DNAH5
mes	NP_001361.1	1768	DNAH6
mes	XP_011509790.1	56171	DNAH7
mes	NP_001193856.1	1769	DNAH8
mes	XP_011522005.1	1770	DNAH9
mes	NP_001367.2	1778	DYNC1H1
mes	NP_001073932.1	79659	DYNC2H1
mes	NP_001268227.1	8721	EDF1
mes	XP_011531685.1	151651	EFHB
mes	XP_006717171.2	401565	FAM166A
mes	NP_001274168.1	730112	FAM166B
mes	NP_001994.2	2219	FCN1
mes	XP_011516694.1	2220	FCN2
mes	NP_001138578.1	84929	FIBCD1
mes	NP_001444.2	2296	FOXC1
mes	NP_005242.1	2303	FOXC2
mes	NP_005241.1	2300	FOXL1
mes	NP_000147.1	2593	GAMT
mes	NP_001161079.1	2760	GM2A
mes	NP_619541.1	94239	H2AFV
mes	NP_002097.1	3015	H2AFZ
mes	NP_001159890.1	55869	HDAC8
mes	NP_001275996.1	3070	HELLS
mes	NP_002720.1	3087	HHEX
mes	XP_006720340.1	84439	HHIPL1
mes	NP_079022.2	79802	HHIPL2
mes	NP_068777.1	3142	HLX
mes	NP_002119.1	3146	HMGB1
mes	NP_002120.1	3148	HMGB2
mes	NP_741999.3	150274	HSCB
mes	NP_005521.1	3419	IDH3A
mes	NP_777280.1	3420	IDH3B
mes	XP_011538818.1	10561	IFI44
mes	NP_006811.2	10964	IFI44L
mes	NP_115639.1	84223	IQCG
mes	NP_002289.2	3936	LCP1
mes	XP_011547655.1	105369233	LOC105369233
mes	NP_002340.2	4065	LY75
mes	NP_001185689.1	100526664	LY75-CD302
mes	XP_005263640.1	116372	LYPD1
mes	XP_011517755.1	340895	MALRD1
mes	NP_705691.1	266727	MDGA1
mes	XP_011534823.1	161357	MDGA2
mes	NP_115822.1	84466	MEGF10
mes	XP_011520411.1	84465	MEGF11
mes	XP_011512931.1	4224	MEP1A
mes	NP_005916.2	4225	MEP1B
mes	NP_002395.1	4239	MFAP4
mes	NP_002429.1	4360	MRC1
mes	NP_006030.2	9902	MRC2
mes	NP_001003704.1	51537	MTFP1
mes	XP_005274279.1	745	MYRF
mes	XP_011537352.1	196446	MYRFL
mes	NP_001243268.1	4824	NKX3-1
mes	NP_001180.1	579	NKX3-2
mes	NP_775956.1	286053	NSMCE2
mes	XP_011517031.1	4957	ODF2
mes	NP_689848.1	170392	OIT3
mes	XP_011518365.1	341277	OVCH2
mes	NP_689623.2	135138	PACRG
mes	XP_006711365.1	375033	PEAR1
mes	XP_006719761.1	9271	PIWIL1
mes	NP_001129193.1	55124	PIWIL2
mes	NP_001242904.1	440822	PIWIL3
mes	NP_689644.2	143689	PIWIL4
mes	NP_000919.1	5319	PLA2G1B
mes	NP_001182570.1	22925	PLA2R1
mes	NP_002661.2	5357	PLS1
mes	NP_001129497.1	5358	PLS3
mes	NP_000927.1	5406	PNLIP
mes	NP_006220.1	5407	PNLIPRP1
mes	NP_005387.2	5408	PNLIPRP2
mes	NP_001011709.2	119548	PNLIPRP3
mes	XP_005265371.1	5576	PRKAR2A
mes	NP_002727.2	5577	PRKAR2B
mes	NP_003610.2	8492	PRSS12
mes	NP_006790.1	10942	PRSS21
mes	NP_690851.2	260429	PRSS33
mes	XP_011520779.1	360226	PRSS41
mes	NP_001182058.1	646960	PRSS56
mes	NP_002764.1	5652	PRSS8
mes	XP_011536592.1	374462	PTPRQ
mes	NP_620129.2	91300	R3HDM4
mes	NP_001156592.1	201299	RDM1
mes	NP_998759.1	5992	RFX4
mes	NP_112581.1	83447	SLC25A31
mes	NP_001142.2	291	SLC25A4
mes	NP_001143.2	292	SLC25A5
mes	NP_001627.2	293	SLC25A6
mes	NP_003033.3	6529	SLC6A1
mes	NP_055044.1	6538	SLC6A11
mes	XP_011519313.1	6539	SLC6A12
mes	XP_005253806.1	6540	SLC6A13
mes	NP_009162.1	11254	SLC6A14
mes	NP_001165975.1	6530	SLC6A2
mes	NP_001035.1	6531	SLC6A3
mes	NP_001036.1	6532	SLC6A4
mes	XP_011518775.1	9152	SLC6A5
mes	NP_001127839.2	6533	SLC6A6
mes	NP_055043.2	6534	SLC6A7
mes	NP_005620.1	6535	SLC6A8
mes	NP_001020016.1	6536	SLC6A9
mes	XP_011511016.1	285335	SLC9C1
mes	NP_848622.2	284525	SLC9C2
mes	XP_005274568.1	412	STS
mes	NP_699197.3	79987	SVEP1
mes	XP_011526184.1	256126	SYCE2
mes	NP_689538.1	122046	TEX26
mes	NP_003226.4	7038	TG
mes	NP_001243246.1	64699	TMPRSS3
mes	XP_005252032.1	3371	TNC
mes	NP_071376.1	63923	TNN
mes	XP_011508251.1	7143	TNR
mes	NP_061978.6	7148	TNXB
mes	NP_001058.2	7153	TOP2A
mes	NP_001059.2	7155	TOP2B
mes	NP_003285.2	7177	TPSAB1
mes	NP_077078.5	64499	TPSB2
mes	NP_036349.1	23430	TPSD1
mes	NP_036599.3	25823	TPSG1
mes	XP_011515926.1	8989	TRPA1
mes	NP_001238949.1	4308	TRPM1
mes	XP_011528038.1	7226	TRPM2
mes	XP_011517349.1	80036	TRPM3
mes	NP_060106.2	54795	TRPM4
mes	XP_011518337.1	29850	TRPM5
mes	XP_011516551.1	140803	TRPM6
mes	NP_001288141.1	54822	TRPM7
mes	XP_011510112.1	79054	TRPM8
mes	NP_114417.1	83942	TSSK1B
mes	NP_443732.3	23617	TSSK2
mes	NP_001171668.1	283629	TSSK4
mes	NP_112200.2	81671	VMP1
mes	NP_060454.3	55063	ZCWPW1
nem	XP_011522082.1	239	ALOX12
nem	NP_000689.1	240	ALOX5
nem	NP_001130.1	242	ALOX12B
nem	NP_001131.3	246	ALOX15
nem	NP_001132.2	247	ALOX15B
nem	XP_011520781.1	368	ABCC6
nem	NP_001171536.1	846	CASR
nem	NP_000383.1	1244	ABCC2
nem	NP_001136036.1	1259	CNGA1
nem	NP_005131.1	1260	CNGA2
nem	XP_011508856.1	1261	CNGA3
nem	NP_001032406.1	1262	CNGA4
nem	NP_000746.2	1384	CRAT
nem	NP_001275658.1	1612	DAPK1
nem	NP_001339.1	1613	DAPK3
nem	NP_001229817.1	1644	DDC
nem	NP_000783.2	1733	DIO1
nem	NP_001353.4	1735	DIO3
nem	NP_001258463.1	1826	DSCAM
nem	NP_001955.1	1958	EGR1
nem	XP_011537729.1	1959	EGR2
nem	NP_004421.2	1960	EGR3
nem	XP_006714202.1	2195	FAT1
nem	NP_001438.1	2196	FAT2
nem	NP_001994.2	2219	FCN1
nem	XP_011516694.1	2220	FCN2
nem	XP_011537811.1	2253	FGF8
nem	NP_002001.1	2254	FGF9
nem	NP_001275762.1	2678	GGT1
nem	NP_060042.2	2872	MKNK2
nem	XP_005269800.1	3167	HMX2
nem	NP_112556.2	3182	HNRNPAB
nem	NP_005515.1	3280	HES1
nem	XP_005252032.1	3371	TNC
nem	NP_002219.1	3725	JUN
nem	NP_005345.3	3727	JUND
nem	XP_011518380.1	3746	KCNC1
nem	XP_005268912.1	3747	KCNC2
nem	XP_011525227.1	3748	KCNC3
nem	XP_006710688.1	3749	KCNC4
nem	NP_002229.1	3756	KCNH1
nem	NP_000229.1	3757	KCNH2
nem	NP_002284.3	3915	LAMC1
nem	NP_005553.2	3918	LAMC2
nem	XP_005264378.1	4211	MEIS1
nem	NP_733776.1	4212	MEIS2
nem	NP_002395.1	4239	MFAP4
nem	NP_005363.1	4342	MOS
nem	NP_004987.2	4363	ABCC1
nem	XP_006711405.1	4881	NPR1
nem	XP_005251535.1	4882	NPR2
nem	XP_011541720.1	5066	PAM
nem	NP_002572.2	5069	PAPPA
nem	XP_006719149.2	5139	PDE3A
nem	NP_000913.2	5140	PDE3B
nem	NP_006233.1	5509	PPP1R3D
nem	NP_002827.1	5786	PTPRA
nem	XP_006716902.1	5789	PTPRD
nem	XP_011538297.1	5791	PTPRE
nem	XP_005271136.1	5792	PTPRF
nem	XP_005259667.1	5802	PTPRS
nem	NP_001258615.1	5866	RAB3IL1
nem	XP_005244832.1	6497	SKI
nem	NP_005405.2	6498	SKIL
nem	NP_001193946.1	6525	SMTN
nem	NP_003036.1	6541	SLC7A1
nem	NP_001158243.1	6542	SLC7A2
nem	XP_005259229.1	6543	SLC8A2
nem	NP_004164.2	6545	SLC7A4
nem	NP_001106273.1	6546	SLC8A1
nem	NP_891977.1	6547	SLC8A3
nem	XP_006717306.1	6621	SNAPC4
nem	XP_011518633.1	6833	ABCC8
nem	NP_001048.2	6865	TACR2
nem	NP_001049.1	6869	TACR1
nem	NP_001050.1	6870	TACR3
nem	NP_003176.2	6874	TAF4
nem	NP_001280654.1	6875	TAF4B
nem	XP_005254677.1	7082	TJP1
nem	XP_011508251.1	7143	TNR
nem	NP_061978.6	7148	TNXB
nem	NP_001238774.1	7220	TRPC1
nem	XP_011530520.1	7222	TRPC3
nem	NP_001129430.1	7223	TRPC4
nem	NP_036603.1	7224	TRPC5
nem	XP_006718961.1	7225	TRPC6
nem	NP_001060.1	7280	TUBB2A
nem	NP_001264153.1	8407	TAGLN2
nem	NP_001129025.1	8569	MKNK1
nem	NP_003728.1	8642	DCHS1
nem	XP_011523725.1	8714	ABCC3
nem	NP_003853.1	8817	FGF18
nem	XP_011542985.1	8822	FGF17
nem	NP_003859.1	8823	FGF16
nem	NP_003957.2	9037	SEMA5A
nem	NP_004808.2	9414	TJP2
nem	NP_055533.2	9746	CLSTN3
nem	NP_005107.4	9962	SLC23A2
nem	XP_011542068.1	9963	SLC23A1
nem	XP_005247115.1	10057	ABCC5
nem	XP_005253347.1	10060	ABCC9
nem	NP_066969.1	10218	ANGPTL7
nem	XP_006719977.1	10257	ABCC4
nem	XP_011516423.1	10319	LAMC3
nem	NP_006062.1	10343	PKDREJ
nem	NP_006077.2	10381	TUBB3
nem	NP_001276056.1	10382	TUBB4A
nem	NP_006079.1	10383	TUBB4B
nem	NP_009104.2	11098	PRSS23
nem	NP_055759.3	22883	CLSTN1
nem	NP_001166950.1	23229	ARHGEF9
nem	XP_011536380.1	23329	TBC1D30
nem	NP_036417.1	23415	KCNH4
nem	XP_011536387.1	23416	KCNH3
nem	NP_036238.1	23568	ARL2BP
nem	NP_055141.2	23604	DAPK2
nem	NP_056341.1	25999	CLIP3
nem	NP_055178.3	26278	SACS
nem	NP_062825.1	26281	FGF20
nem	XP_011515262.1	26873	OPLAH
nem	NP_647479.2	27133	KCNH5
nem	NP_001254490.1	27134	TJP3
nem	NP_055246.2	27143	PALD1
nem	XP_005266991.1	28514	DLL1
nem	NP_037391.2	29114	TAGLN3
nem	XP_011509569.1	50636	ANO7
nem	XP_005263738.1	50649	ARHGEF4
nem	XP_011527951.1	54097	FAM3B
nem	XP_011511219.1	54437	SEMA5B
nem	XP_011507946.1	54507	ADAMTSL4
nem	NP_061947.1	54567	DLL4
nem	XP_011530347.1	54798	DCHS2
nem	XP_011543423.1	55107	ANO1
nem	NP_071337.2	56659	KCNK13
nem	NP_071338.1	56660	KCNK12
nem	XP_011525441.1	56917	MEIS3
nem	XP_011530431.1	56977	STOX2
nem	XP_011519277.1	57101	ANO2
nem	NP_001161048.1	57113	TRPC7
nem	NP_065744.2	57453	DSCAML1
nem	NP_001138462.1	57495	NWD2
nem	NP_065976.2	57685	CACHD1
nem	NP_067063.1	58524	DMRT3
nem	NP_001159432.1	59344	ALOXE3
nem	NP_064714.2	60676	PAPPA2
nem	NP_071376.1	63923	TNN
nem	NP_071443.2	63951	DMRTA1
nem	XP_011518585.1	63982	ANO3
nem	XP_006718003.1	64072	CDH23
nem	NP_071414.2	64084	CLSTN2
nem	XP_005268062.1	64423	INF2
nem	NP_076947.1	79006	METRN
nem	NP_001278232.1	79633	FAT4
nem	NP_078968.3	79745	CLIP4
nem	XP_006720755.1	79875	THSD4
nem	XP_011538480.1	79955	PDZD7
nem	NP_110400.1	81027	TUBB1
nem	XP_011523604.1	81033	KCNH6
nem	NP_112223.1	81844	TRIM56
nem	NP_113672.1	83742	MARVELD1
nem	NP_116192.4	84889	SLC7A3
nem	NP_001138578.1	84929	FIBCD1
nem	NP_660187.1	85320	ABCC11
nem	NP_203751.2	85462	FHDC1
nem	XP_011513280.1	89845	ABCC10
nem	NP_150375.2	90134	KCNH7
nem	NP_001263247.1	90673	PPP1R3E
nem	XP_005261872.2	91227	GGTLC2
nem	XP_006723725.1	92086	GGTLC1
nem	NP_542775.2	94121	SYTL4
nem	NP_001156806.1	94122	SYTL5
nem	NP_150229.2	94160	ABCC12
nem	NP_212134.3	113278	SLC52A3
nem	NP_443124.3	114780	PKD1L2
nem	NP_783322.1	117177	RAB3IP
nem	XP_011540886.1	120114	FAT3
nem	XP_011536213.1	121601	ANO4
nem	NP_775748.2	124590	USH1G
nem	NP_653234.2	131096	KCNH8
nem	NP_001291298.1	140731	ANKRD60
nem	NP_071738.1	152007	GLIPR2
nem	NP_705835.2	153222	CREBRF
nem	XP_005251787.1	158158	RASEF
nem	NP_699193.2	167681	PRSS35
nem	NP_001136151.1	196527	ANO6
nem	NP_821133.1	203068	TUBB
nem	NP_998764.1	203859	ANO5
nem	NP_001123633.1	219736	STOX1
nem	NP_001273721.1	221178	SPATA13
nem	NP_874359.2	221833	SP8
nem	NP_940870.2	253714	MMS22L
nem	NP_665872.2	257629	ANKS4B
nem	NP_001004431.1	284207	METRNL
nem	XP_011526231.1	284434	NWD1
nem	XP_006713675.1	339855	KY
nem	NP_001099044.1	340784	HMX3
nem	NP_853514.1	342372	PKD1L3
nem	NP_001158160.1	343035	RD3
nem	NP_817124.1	347688	TUBB8
nem	NP_821080.1	347733	TUBB2B
nem	XP_011526280.1	360200	TMPRSS9
nem	NP_001138432.1	389161	ANKUB1
nem	NP_001276903.1	646262	LACTBL1
nem	XP_011528918.1	728441	GGT2
nem	NP_001138722.1	100131390	SP9
nem	NP_001229601.1	100287898	TTC34
nem	NP_001273740.1	100996693	LOC100996693
nem	XP_011512469.1	101929895	LOC101929895
nem	XP_006724985.1	102724197	LOC102724197
nem	XP_011544566.1	102724823	LOC102724823
nem	XP_011506849.1	105369239	LOC105369239
nem	XP_011510594.1	105373926	LOC105373926
ten	NP_001259001.1	26	AOC1
ten	NP_000669.1	146	ADRA1D
ten	XP_006714884.1	147	ADRA1B
ten	NP_150646.3	148	ADRA1A
ten	NP_000675.1	153	ADRB1
ten	NP_000015.1	154	ADRB2
ten	NP_000016.1	155	ADRB3
ten	NP_001291373.1	211	ALAS1
ten	NP_001033057.1	212	ALAS2
ten	XP_005252025.1	320	APBA1
ten	XP_011519795.1	321	APBA2
ten	XP_011520781.1	368	ABCC6
ten	XP_005264612.1	790	CAD
ten	NP_001731.2	794	CALB2
ten	XP_011513262.1	860	RUNX2
ten	XP_011528070.1	861	RUNX1
ten	XP_011540653.1	864	RUNX3
ten	NP_001177384.1	1139	CHRNA7
ten	NP_000383.1	1244	ABCC2
ten	NP_001846.3	1306	COL15A1
ten	NP_001116105.1	1373	CPS1
ten	NP_001312.1	1466	CSRP2
ten	NP_000490.1	1543	CYP1A1
ten	NP_000752.2	1544	CYP1A2
ten	NP_000095.2	1545	CYP1B1
ten	NP_000756.3	1551	CYP3A7
ten	NP_001189784.1	1576	CYP3A4
ten	NP_000768.1	1577	CYP3A5
ten	NP_000093.1	1586	CYP17A1
ten	NP_000780.1	1636	ACE
ten	XP_005277886.1	1774	DNASE1L1
ten	XP_011520701.1	1775	DNASE1L2
ten	NP_001243489.1	1776	DNASE1L3
ten	NP_001928.2	1805	DPT
ten	XP_011516085.1	1993	ELAVL2
ten	XP_011526079.1	1994	ELAVL1
ten	XP_011526080.1	1995	ELAVL3
ten	XP_011539194.1	1996	ELAVL4
ten	XP_011530999.1	2016	EMX1
ten	NP_004089.1	2018	EMX2
ten	XP_011512644.1	2162	F13A1
ten	NP_001273640.1	2180	ACSL1
ten	XP_006714202.1	2195	FAT1
ten	NP_001438.1	2196	FAT2
ten	NP_005238.1	2248	FGF3
ten	NP_002000.1	2252	FGF7
ten	NP_004456.1	2255	FGF10
ten	NP_005240.3	2290	FOXG1
ten	NP_000138.2	2517	FUCA1
ten	NP_114409.2	2519	FUCA2
ten	NP_065207.2	2589	GALNT1
ten	NP_001120687.1	2672	GFI1
ten	NP_000162.2	2741	GLRA1
ten	NP_001112357.1	2742	GLRA2
ten	NP_002056.2	2752	GLUL
ten	NP_002075.2	2878	GPX3
ten	NP_001500.1	2880	GPX5
ten	XP_011535937.1	2890	GRIA1
ten	NP_001077088.1	2891	GRIA2
ten	NP_000819.3	2892	GRIA3
ten	XP_005271575.1	2893	GRIA4
ten	NP_783300.1	2897	GRIK1
ten	NP_068775.1	2898	GRIK2
ten	NP_000822.2	2899	GRIK3
ten	XP_011541085.1	2900	GRIK4
ten	NP_002079.3	2901	GRIK5
ten	NP_001172019.1	2902	GRIN1
ten	XP_011516886.1	2934	GSN
ten	NP_000846.1	2977	GUCY1A2
ten	NP_001124154.1	2982	GUCY1A3
ten	NP_001278880.1	2983	GUCY1B3
ten	XP_005265961.1	3274	HRH2
ten	NP_002284.3	3915	LAMC1
ten	NP_005553.2	3918	LAMC2
ten	NP_005559.2	3975	LHX1
ten	NP_067628.1	4166	CHST6
ten	NP_004518.1	4222	MEOX1
ten	NP_005915.2	4223	MEOX2
ten	NP_004987.2	4363	ABCC1
ten	NP_004139.2	4814	NINJ1
ten	NP_000611.1	4842	NOS1
ten	XP_011523163.1	4843	NOS2
ten	NP_000594.2	4846	NOS3
ten	XP_006711405.1	4881	NPR1
ten	XP_005251535.1	4882	NPR2
ten	NP_031400.2	4990	SIX6
ten	NP_002560.1	5045	FURIN
ten	NP_001278238.1	5046	PCSK6
ten	NP_002572.2	5069	PAPPA
ten	NP_000430.3	5122	PCSK1
ten	XP_005252096.1	5125	PCSK5
ten	NP_001245241.1	5136	PDE1A
ten	XP_011513714.1	5137	PDE1C
ten	NP_000915.1	5153	PDE1B
ten	NP_001230115.1	5292	PIM1
ten	XP_011512985.1	5314	PKHD1
ten	NP_077734.1	5321	PLA2G4A
ten	NP_006216.2	5333	PLCD1
ten	NP_006217.3	5334	PLCL1
ten	NP_000933.1	5479	PPIB
ten	NP_002763.2	5651	TMPRSS15
ten	NP_001186700.1	5959	RDH5
ten	XP_011531344.1	6496	SIX3
ten	XP_011516309.1	6505	SLC1A1
ten	XP_011518587.1	6506	SLC1A2
ten	NP_004163.3	6507	SLC1A3
ten	NP_005062.1	6511	SLC1A6
ten	NP_006662.3	6512	SLC1A7
ten	XP_006717306.1	6621	SNAPC4
ten	XP_011518633.1	6833	ABCC8
ten	NP_008881.2	6853	SYN1
ten	NP_598328.1	6854	SYN2
ten	NP_000350.1	7051	TGM1
ten	XP_011518638.1	7106	TSPAN4
ten	XP_011510033.1	7273	TTN
ten	NP_009058.2	7429	VIL1
ten	NP_003403.2	7545	ZIC1
ten	NP_009060.2	7546	ZIC2
ten	NP_003404.1	7547	ZIC3
ten	XP_011530568.1	8001	GLRA3
ten	NP_835258.1	8022	LHX3
ten	NP_003467.1	8048	CSRP3
ten	NP_001129246.1	8224	SYN3
ten	NP_004180.1	8403	SOX14
ten	NP_001264153.1	8407	TAGLN2
ten	XP_006718419.1	8534	CHST1
ten	NP_003649.2	8538	BARX2
ten	NP_003658.1	8549	LGR5
ten	NP_003699.3	8608	RDH16
ten	NP_003716.2	8630	HSD17B6
ten	NP_003728.1	8642	DCHS1
ten	XP_011523725.1	8714	ABCC3
ten	NP_003876.1	8851	CDK5R1
ten	XP_011540698.1	8891	EIF2B3
ten	NP_003927.1	8941	CDK5R2
ten	XP_011515926.1	8989	TRPA1
ten	NP_004258.2	9435	CHST2
ten	NP_004264.2	9469	CHST3
ten	NP_005447.1	9479	MAPK8IP1
ten	XP_011540751.1	9651	PLCH2
ten	XP_005249971.1	9771	RAPGEF5
ten	XP_005247115.1	10057	ABCC5
ten	XP_005253347.1	10060	ABCC9
ten	NP_001265571.1	10085	EDIL3
ten	NP_001159867.1	10164	CHST4
ten	NP_001276692.1	10170	DHRS9
ten	XP_006719977.1	10257	ABCC4
ten	XP_011516423.1	10319	LAMC3
ten	NP_006062.1	10343	PKDREJ
ten	XP_011536058.1	10411	RAPGEF3
ten	NP_008929.2	10590	SCGN
ten	NP_150594.2	10612	TRIM3
ten	XP_011536070.1	10677	AVIL
ten	NP_001161792.1	10867	TSPAN9
ten	NP_008954.2	11069	RAPGEF4
ten	NP_009015.1	11166	SOX21
ten	NP_057465.1	11277	TREX1
ten	NP_055751.1	22875	ENPP4
ten	XP_011510866.1	23007	PLCH1
ten	NP_001137854.1	23228	PLCL2
ten	NP_056008.1	23237	ARC
ten	NP_001192179.1	23305	ACSL6
ten	XP_006714220.1	23321	TRIM2
ten	XP_011509163.1	23363	OBSL1
ten	NP_115485.1	23440	OTP
ten	NP_036390.3	23462	HEY1
ten	NP_036391.1	23493	HEY2
ten	XP_011528981.1	23542	MAPK8IP2
ten	NP_036609.1	23559	WBP1
ten	NP_078809.2	23563	CHST5
ten	NP_056239.3	25884	CHRDL2
ten	XP_005266119.1	26012	NSMF
ten	XP_011544427.1	27439	CECR6
ten	NP_037391.2	29114	TAGLN3
ten	XP_005265248.1	50853	VILL
ten	NP_058651.3	51091	SEPSECS
ten	NP_057171.2	51384	WNT16
ten	NP_057318.2	51703	ACSL5
ten	XP_011517806.1	53904	MYO3A
ten	NP_061847.2	54346	UNC93A
ten	XP_005265293.1	54716	SLC6A20
ten	NP_001277008.1	54729	NKX1-1
ten	XP_011526393.1	54760	PCSK4
ten	XP_011530347.1	54798	DCHS2
ten	XP_011538214.1	54838	WBP1L
ten	NP_060271.1	54918	CMTM6
ten	NP_877499.1	55117	SLC6A15
ten	NP_001276950.1	55130	ARMC4
ten	NP_060960.2	55366	LGR4
ten	NP_061060.3	55454	CSGALNACT2
ten	NP_060051.2	55584	CHRNA9
ten	NP_001123990.1	55790	CSGALNACT1
ten	NP_063939.2	56548	CHST7
ten	NP_065135.2	57053	CHRNA10
ten	NP_065073.3	57221	ARFGEF3
ten	NP_001138462.1	57495	NWD2
ten	NP_067547.1	59084	ENPP5
ten	NP_067632.2	59335	PRDM12
ten	NP_001017403.1	59352	LGR6
ten	NP_064714.2	60676	PAPPA2
ten	XP_006718003.1	64072	CDH23
ten	NP_071758.1	64211	LHX5
ten	XP_011533054.1	64478	CSMD1
ten	NP_076429.1	65997	RASL11B
ten	NP_001278232.1	79633	FAT4
ten	NP_001116251.1	79843	FAM124B
ten	NP_079095.3	79877	DCAKD
ten	NP_079368.3	80162	ATHL1
ten	NP_742024.1	80325	ABTB1
ten	NP_569712.2	80781	COL18A1
ten	NP_112223.1	81844	TRIM56
ten	NP_114141.2	83872	HMCN1
ten	XP_006711891.1	84033	OBSCN
ten	NP_115642.3	84226	C2orf16
ten	XP_011521681.1	84501	SPIRE2
ten	XP_011510310.1	84812	PLCD4
ten	NP_660187.1	85320	ABCC11
ten	NP_149109.1	85366	MYLK2
ten	NP_689856.6	85442	KNDC1
ten	NP_001106177.1	85477	SCIN
ten	NP_647536.1	89832	CHRFAM7A
ten	XP_011513280.1	89845	ABCC10
ten	NP_203129.1	89884	LHX4
ten	XP_005256291.1	91807	MYLK3
ten	XP_011515673.1	93035	PKHD1L1
ten	XP_011542027.1	93166	PRDM6
ten	NP_150229.2	94160	ABCC12
ten	NP_588614.1	113026	PLCD3
ten	NP_443124.3	114780	PKD1L2
ten	NP_443128.2	114784	CSMD2
ten	NP_443132.3	114788	CSMD3
ten	NP_443149.2	114805	GALNT13
ten	XP_011516515.1	117531	TMC1
ten	NP_542789.2	117532	TMC2
ten	XP_011540886.1	120114	FAT3
ten	NP_683695.1	121214	SDR9C7
ten	NP_001077081.1	123688	HYKK
ten	NP_001036163.1	125150	ZSWIM7
ten	NP_001034589.2	127731	VWA5B1
ten	XP_011510721.1	131566	DCBLD2
ten	NP_775766.2	139411	PTCHD1
ten	NP_620482.3	140469	MYO3B
ten	NP_857595.3	148808	MFSD4
ten	NP_689738.3	151254	ALS2CR11
ten	NP_689801.1	160335	TMTC2
ten	NP_620689.1	170302	ARX
ten	NP_573574.1	170825	GSX2
ten	NP_598005.1	171169	SPACA4
ten	NP_689878.2	200132	TCTEX1D1
ten	NP_663632.1	219409	GSX1
ten	NP_659456.3	220108	FAM124A
ten	NP_694976.1	221060	C10orf111
ten	NP_001278744.1	256158	HMCN2
ten	NP_874360.1	257202	GPX6
ten	NP_001035830.1	283871	PGP
ten	XP_011526231.1	284434	NWD1
ten	XP_011509294.1	285025	CCDC141
ten	NP_001003841.1	340024	SLC6A19
ten	XP_011512869.1	340156	MYLK4
ten	NP_001074001.1	342125	TMC3
ten	NP_853514.1	342372	PKD1L3
ten	NP_872438.2	348932	SLC6A18
ten	NP_001030014.2	374308	PTCHD3
ten	XP_006710706.1	388662	SLC6A17
ten	NP_001003845.1	389058	SP5
ten	XP_011528475.1	400891	LRRC74B
ten	NP_001001852.2	415116	PIM3
ten	NP_001019623.2	441509	GLRA4
ten	XP_011512939.1	442213	PTCHD4
ten	XP_011532661.1	100506564	THEGL
ten	NP_001243426.2	100861540	CYP3A7-CYP3A51P
ten	XP_005276529.1	101929970	LOC101929970
ten	XP_011506849.1	105369239	LOC105369239
ten	XP_011521823.1	105371419	LOC105371419
